# Supplementary material for: A bioinspired surface tension-driven route toward programmed cellular ceramics
Source: Nat Commun. 2024 Jun 12;15:5030. doi: 10.1038/s41467-024-49345-3 (PMC11169415; doi:10.1038/s41467-024-49345-3)
Supplement: Supplementary file 7 — Source Data [file 41467_2024_49345_MOESM7_ESM.zip]

Archive with 2 entries (2 files):
- Source Data/Figures.xlsx
- Source Data/Supplementary figures.xlsx
