# Supplementary material for: A bioinspired surface tension-driven route toward programmed cellular ceramics
Source: Nat Commun. 2024 Jun 12;15:5030. doi: 10.1038/s41467-024-49345-3 (PMC11169415; doi:10.1038/s41467-024-49345-3)
Supplement: Supplementary file 7 — Source Data [file 41467_2024_49345_MOESM7_ESM.zip › Source Data/Figures.xlsx]

## Sheet: Figure 2b
	Sol	Gel	Ceramic
Density (g cm-3)	2.3	5	7

## Sheet: Figure 2c
Time (s)	Temperature (℃)			Temperature (℃)	Weight (%)	Deriv. Weight (%/℃)
1	34.7186			29.4534	100	-0.12347
2	34.7519			29.473	100	-0.12321
3	34.7727			29.5091	100	-0.12296
4	34.8128			29.5557	100.001	-0.12271
5	34.8494			29.6056	100.002	-0.12246
6	34.8954			29.6483	100.003	-0.12221
7	34.9372			29.7249	100.003	-0.12195
8	34.9802			29.7837	100.005	-0.1217
9	35.0216			29.8417	100.005	-0.12145
10	35.065			29.9182	100.006	-0.1212
11	35.113			29.9888	100.005	-0.12095
12	35.1643			30.0601	100.004	-0.1207
13	35.2027			30.1282	100.002	-0.12045
14	35.2467			30.196	99.9996	-0.1202
15	35.2908			30.2827	99.9969	-0.11995
16	35.3426			30.363	99.9912	-0.1197
17	35.381			30.4511	99.9865	-0.11946
18	35.4516			30.5266	99.9815	-0.11921
19	35.4998			30.5929	99.9766	-0.11896
20	35.5518			30.6882	99.9704	-0.11871
21	35.5965			30.7617	99.9654	-0.11847
22	35.6539			30.8426	99.9604	-0.11822
23	35.6959			30.9216	99.9558	-0.11797
24	35.7468			31.0046	99.9523	-0.11773
25	35.8079			31.0775	99.9489	-0.11748
26	35.8589			31.1552	99.9454	-0.11724
27	35.9069			31.2494	99.9427	-0.11699
28	35.9662			31.3243	99.9404	-0.11675
29	36.025			31.4149	99.9377	-0.1165
30	36.0855			31.4997	99.9351	-0.11626
31	36.1317			31.5799	99.932	-0.11601
32	36.1955			31.6589	99.9293	-0.11577
33	36.2349			31.7374	99.9266	-0.11552
34	36.299			31.8233	99.9239	-0.11528
35	36.3638			31.9026	99.9212	-0.11504
36	36.4149			31.9839	99.9185	-0.1148
37	36.4681			32.0702	99.9158	-0.11455
38	36.5312			32.1498	99.9132	-0.11431
39	36.5812			32.2342	99.9105	-0.11407
40	36.6332			32.321	99.9082	-0.11383
41	36.6915			32.3989	99.9059	-0.11359
42	36.7512			32.4768	99.9035	-0.11335
43	36.8021			32.5776	99.9012	-0.11311
44	36.8529			32.6545	99.8993	-0.11287
45	36.9179			32.7307	99.8974	-0.11263
46	36.9856			32.8125	99.8955	-0.11239
47	37.0388			32.9085	99.8939	-0.11215
48	37.0839			32.974	99.892	-0.11191
49	37.1488			33.0628	99.8905	-0.11167
50	37.2108			33.1425	99.8886	-0.11143
51	37.2589			33.2216	99.887	-0.1112
52	37.3255			33.3081	99.8855	-0.11096
53	37.3832			33.3876	99.8839	-0.11072
54	37.4447			33.4608	99.8824	-0.11048
55	37.5004			33.5501	99.8812	-0.11025
56	37.5502			33.6376	99.8797	-0.11001
57	37.6214			33.7267	99.8782	-0.10978
58	37.6905			33.8057	99.8766	-0.10954
59	37.7416			33.8942	99.8751	-0.1093
60	37.7953			33.9734	99.8728	-0.10907
61	37.8507			34.0495	99.8709	-0.10883
62	37.9108			34.1201	99.8686	-0.1086
63	37.9846			34.2095	99.8667	-0.10837
64	38.0372			34.2789	99.8644	-0.10813
65	38.0975			34.3679	99.8628	-0.1079
66	38.165			34.4518	99.8609	-0.10766
67	38.2219			34.5285	99.8594	-0.10743
68	38.2866			34.6245	99.8582	-0.1072
69	38.3521			34.704	99.8567	-0.10697
70	38.4115			34.7934	99.8555	-0.10673
71	38.4642			34.874	99.854	-0.1065
72	38.5336			34.9619	99.8532	-0.10627
73	38.5929			35.0364	99.8517	-0.10604
74	38.6711			35.1124	99.8501	-0.10581
75	38.7237			35.1857	99.849	-0.10558
76	38.7804			35.2711	99.847	-0.10535
77	38.8286			35.3499	99.8455	-0.10512
78	38.8914			35.4401	99.844	-0.10489
79	38.9611			35.5141	99.8428	-0.10466
80	39.0284			35.5883	99.8409	-0.10443
81	39.0982			35.6769	99.8394	-0.1042
82	39.1537			35.7622	99.8375	-0.10397
83	39.225			35.8422	99.8359	-0.10375
84	39.2841			35.9283	99.8348	-0.10352
85	39.3404			36.0029	99.8332	-0.10329
86	39.4099			36.0821	99.8317	-0.10306
87	39.4619			36.1765	99.8305	-0.10284
88	39.5331			36.2552	99.8294	-0.10261
89	39.5931			36.3401	99.8282	-0.10238
90	39.6555			36.4186	99.8271	-0.10216
91	39.706			36.5053	99.8259	-0.10193
92	39.7719			36.5903	99.8244	-0.10171
93	39.8483			36.6659	99.8228	-0.10148
94	39.9176			36.752	99.8213	-0.10126
95	39.9733			36.8388	99.8201	-0.10103
96	40.0422			36.9152	99.819	-0.10081
97	40.1028			37.0063	99.8175	-0.10058
98	40.1573			37.0861	99.8159	-0.10036
99	40.2252			37.1686	99.814	-0.10014
100	40.2916			37.2469	99.8117	-0.09992
101	40.3406			37.3217	99.809	-0.0989
102	40.4163			37.4089	99.8063	-0.09783
103	40.4794			37.4944	99.804	-0.09646
104	40.5478			37.5731	99.8009	-0.09477
105	40.6232			37.6546	99.7986	-0.09294
106	40.6872			37.728	99.7967	-0.09105
107	40.7538			37.8185	99.7952	-0.08902
108	40.8115			37.894	99.7948	-0.08684
109	40.8806			37.9785	99.7936	-0.08478
110	40.9425			38.0521	99.7929	-0.08281
111	41.0121			38.1402	99.7921	-0.08105
112	41.0752			38.2228	99.7913	-0.07968
113	41.1283			38.3134	99.7909	-0.07847
114	41.2122			38.393	99.7898	-0.07759
115	41.273			38.4658	99.789	-0.07697
116	41.3299			38.5493	99.7883	-0.07699
117	41.3982			38.6308	99.7871	-0.07758
118	41.4722			38.7099	99.7863	-0.07815
119	41.5309			38.8025	99.7852	-0.07886
120	41.6006			38.8789	99.784	-0.07982
121	41.6763			38.9558	99.7821	-0.08085
122	41.734			39.0372	99.7802	-0.0817
123	41.8048			39.1184	99.7783	-0.08253
124	41.8687			39.2066	99.7756	-0.08307
125	41.9276			39.2936	99.7737	-0.08323
126	41.9969			39.3686	99.7717	-0.08343
127	42.0651			39.4554	99.7694	-0.08358
128	42.1253			39.5273	99.7679	-0.08359
129	42.2071			39.6122	99.7664	-0.08369
130	42.2667			39.6943	99.7648	-0.08381
131	42.3289			39.7817	99.7633	-0.08412
132	42.403			39.8548	99.7625	-0.08454
133	42.4614			39.9412	99.761	-0.08489
134	42.5364			40.022	99.7598	-0.08533
135	42.6007			40.1005	99.7579	-0.08578
136	42.6731			40.1815	99.756	-0.08615
137	42.7336			40.2629	99.7544	-0.08654
138	42.794			40.3417	99.7525	-0.08695
139	42.8689			40.4342	99.751	-0.08728
140	42.9382			40.5148	99.7491	-0.08747
141	43.0052			40.5965	99.7475	-0.08758
142	43.0726			40.6725	99.7464	-0.08779
143	43.1485			40.7458	99.7452	-0.08802
144	43.2162			40.8205	99.7445	-0.08817
145	43.2816			40.9139	99.7433	-0.08824
146	43.349			40.993	99.7425	-0.08831
147	43.4175			41.0841	99.7414	-0.0883
148	43.4864			41.1637	99.741	-0.08828
149	43.5502			41.2377	99.7402	-0.08819
150	43.6338			41.3266	99.7395	-0.08809
151	43.6884			41.4077	99.7387	-0.08784
152	43.7645			41.4918	99.7375	-0.08742
153	43.8348			41.5843	99.7364	-0.08719
154	43.9114			41.6586	99.7348	-0.08696
155	43.9696			41.75	99.7337	-0.08664
156	44.0561			41.8179	99.7318	-0.08633
157	44.1258			41.9002	99.7306	-0.08619
158	44.1832			41.986	99.7295	-0.08613
159	44.2472			42.0663	99.7283	-0.08623
160	44.316			42.1438	99.7271	-0.08658
161	44.3793			42.224	99.7256	-0.08685
162	44.4583			42.3036	99.7241	-0.08712
163	44.5334			42.3839	99.7225	-0.08756
164	44.5986			42.4746	99.7202	-0.08791
165	44.6564			42.5428	99.7183	-0.0881
166	44.7259			42.6365	99.7164	-0.08811
167	44.8024			42.7263	99.7149	-0.08804
168	44.8801			42.7941	99.7125	-0.08789
169	44.9363			42.8796	99.711	-0.08765
170	45.0095			42.9566	99.7095	-0.08732
171	45.0904			43.0454	99.7079	-0.0869
172	45.1612			43.1264	99.7064	-0.08641
173	45.2351			43.2124	99.7045	-0.08592
174	45.3023			43.2877	99.7029	-0.08552
175	45.3704			43.3691	99.7014	-0.08504
176	45.4339			43.4553	99.6999	-0.08467
177	45.5113			43.5392	99.6983	-0.08448
178	45.5818			43.6229	99.6964	-0.08439
179	45.6446			43.7024	99.6949	-0.08438
180	45.7213			43.7835	99.6933	-0.08444
181	45.7934			43.8597	99.6922	-0.08458
182	45.8628			43.9313	99.6907	-0.08473
183	45.9308			44.0267	99.6895	-0.08495
184	45.9835			44.105	99.6883	-0.08499
185	46.0641			44.1914	99.6872	-0.08493
186	46.1389			44.2768	99.6856	-0.08504
187	46.2205			44.3465	99.6837	-0.08488
188	46.2825			44.4297	99.6814	-0.08454
189	46.3562			44.5115	99.6795	-0.08427
190	46.4288			44.5885	99.6776	-0.08392
191	46.5049			44.6739	99.6757	-0.08355
192	46.566			44.7657	99.6737	-0.08336
193	46.6436			44.8481	99.6718	-0.08324
194	46.7145			44.9223	99.6703	-0.08313
195	46.7844			44.9894	99.6687	-0.083
196	46.8522			45.0835	99.668	-0.08287
197	46.9292			45.1676	99.6668	-0.08272
198	47.0078			45.2554	99.6657	-0.08264
199	47.0802			45.3321	99.6649	-0.08265
200	47.1488			45.4085	99.6641	-0.08276
201	47.2288			45.4933	99.663	-0.08296
202	47.2958			45.57	99.6622	-0.0832
203	47.3666			45.6553	99.6611	-0.08338
204	47.4367			45.7394	99.6595	-0.08359
205	47.5106			45.8108	99.658	-0.08376
206	47.5926			45.8965	99.6564	-0.08371
207	47.6682			45.9833	99.6549	-0.08351
208	47.7365			46.0602	99.653	-0.08298
209	47.8045			46.1472	99.6514	-0.08229
210	47.8741			46.2353	99.6503	-0.08168
211	47.947			46.3259	99.6488	-0.08117
212	48.0153			46.3902	99.6476	-0.08073
213	48.0996			46.4807	99.6461	-0.08019
214	48.1742			46.5562	99.6445	-0.07973
215	48.2406			46.65	99.6434	-0.07952
216	48.3022			46.7247	99.6418	-0.07928
217	48.3815			46.8185	99.6403	-0.07911
218	48.4513			46.8941	99.6392	-0.07901
219	48.5366			46.9736	99.638	-0.07889
220	48.6093			47.0568	99.6368	-0.07874
221	48.6832			47.1386	99.6353	-0.07876
222	48.7494			47.2317	99.6342	-0.07903
223	48.8255			47.2987	99.6326	-0.07931
224	48.8837			47.3802	99.6315	-0.07984
225	48.9641			47.4616	99.6299	-0.08029
226	49.037			47.5485	99.628	-0.08049
227	49.1155			47.6266	99.6265	-0.08095
228	49.1712			47.7173	99.6249	-0.08124
229	49.2573			47.7999	99.6238	-0.08119
230	49.3358			47.8798	99.6226	-0.08097
231	49.4115			47.9643	99.6211	-0.08059
232	49.4727			48.0503	99.6203	-0.08014
233	49.5477			48.1263	99.6192	-0.07977
234	49.6281			48.2071	99.6184	-0.07958
235	49.707			48.2838	99.6176	-0.07948
236	49.7801			48.3698	99.6169	-0.07948
237	49.8424			48.4539	99.6157	-0.07949
238	49.9258			48.5273	99.6149	-0.07959
239	50.0023			48.6139	99.6138	-0.07961
240	50.0752			48.6886	99.6126	-0.07965
241	50.1386			48.7765	99.6111	-0.07969
242	50.214			48.8581	99.6099	-0.07957
243	50.2953			48.9378	99.6088	-0.07944
244	50.3747			49.0226	99.6076	-0.07922
245	50.4507			49.0988	99.6065	-0.07899
246	50.526			49.173	99.6053	-0.07874
247	50.5949			49.2492	99.6042	-0.07865
248	50.684			49.3381	99.603	-0.07854
249	50.7451			49.4134	99.6019	-0.07823
250	50.8257			49.4976	99.6003	-0.07789
251	50.9002			49.5879	99.5992	-0.07753
252	50.9748			49.6664	99.5969	-0.07733
253	51.0359			49.7487	99.5953	-0.07719
254	51.114			49.8198	99.5938	-0.0772
255	51.1827			49.9141	99.5923	-0.07712
256	51.2664			49.9987	99.5907	-0.07695
257	51.3358			50.0759	99.5892	-0.07678
258	51.4126			50.1655	99.588	-0.07643
259	51.4862			50.2401	99.5869	-0.076
260	51.5699			50.3221	99.5865	-0.07547
261	51.6311			50.3934	99.5857	-0.07513
262	51.7146			50.4796	99.5846	-0.07495
263	51.7937			50.5629	99.5838	-0.07478
264	51.8689			50.654	99.5834	-0.07478
265	51.9501			50.7375	99.5823	-0.07488
266	52.0229			50.8175	99.5815	-0.07491
267	52.1004			50.9024	99.58	-0.07478
268	52.1727			50.9718	99.5788	-0.07475
269	52.2441			51.052	99.5777	-0.0749
270	52.3236			51.1438	99.5761	-0.07488
271	52.3952			51.2308	99.5746	-0.07486
272	52.4763			51.2951	99.5727	-0.07484
273	52.5609			51.3868	99.5711	-0.07491
274	52.6404			51.462	99.5692	-0.07506
275	52.7196			51.5354	99.5673	-0.07513
276	52.7877			51.6273	99.5654	-0.07519
277	52.8615			51.7038	99.5635	-0.07516
278	52.9461			51.7836	99.5619	-0.07522
279	53.0086			51.8741	99.5608	-0.07545
280	53.0942			51.9476	99.56	-0.0755
281	53.1695			52.0358	99.5588	-0.0753
282	53.2395			52.1101	99.5581	-0.07501
283	53.314			52.1986	99.5569	-0.07473
284	53.3897			52.2743	99.5565	-0.07444
285	53.4624			52.3608	99.5554	-0.07416
286	53.5419			52.435	99.5546	-0.07404
287	53.627			52.5098	99.5538	-0.07426
288	53.7008			52.6012	99.5523	-0.07473
289	53.7728			52.6862	99.5512	-0.07513
290	53.8522			52.7613	99.55	-0.07553
291	53.9297			52.8446	99.5485	-0.07592
292	53.9965			52.9232	99.5473	-0.07614
293	54.0816			52.9972	99.5461	-0.07637
294	54.1588			53.0849	99.545	-0.07644
295	54.232			53.1554	99.5439	-0.07626
296	54.3091			53.2388	99.5431	-0.07582
297	54.3862			53.3293	99.5423	-0.07531
298	54.4585			53.412	99.5412	-0.07489
299	54.5382			53.4979	99.5404	-0.07438
300	54.618			53.5756	99.5392	-0.07388
301	54.6903			53.6549	99.5381	-0.07354
302	54.7764			53.7426	99.5366	-0.07319
303	54.8407			53.8251	99.535	-0.07292
304	54.9269			53.904	99.5335	-0.0729
305	55.0003			53.9828	99.5315	-0.07296
306	55.0637			54.0671	99.5296	-0.07302
307	55.146			54.1538	99.5277	-0.073
308	55.2347			54.2292	99.5258	-0.07306
309	55.3131			54.31	99.5239	-0.07322
310	55.3772			54.3782	99.5216	-0.07321
311	55.4597			54.4684	99.5196	-0.07318
312	55.5407			54.5601	99.5181	-0.07316
313	55.6133			54.649	99.5166	-0.07304
314	55.6896			54.7224	99.515	-0.07301
315	55.7645			54.793	99.5135	-0.07307
316	55.8431			54.8809	99.5127	-0.07312
317	55.9166			54.9609	99.5116	-0.07316
318	56.0065			55.0442	99.5108	-0.07303
319	56.0667			55.1331	99.51	-0.07264
320	56.152			55.2171	99.5093	-0.07226
321	56.2318			55.2898	99.5081	-0.07197
322	56.301			55.3731	99.5073	-0.07161
323	56.382			55.449	99.5066	-0.07117
324	56.4529			55.5226	99.5058	-0.07076
325	56.5323			55.6128	99.5054	-0.07035
326	56.6116			55.6939	99.5043	-0.07015
327	56.6966			55.7752	99.5035	-0.07005
328	56.7681			55.8581	99.5031	-0.06988
329	56.8484			55.939	99.502	-0.06964
330	56.9394			56.011	99.5008	-0.06941
331	57.0086			56.0972	99.4989	-0.06936
332	57.0915			56.1823	99.497	-0.06931
333	57.1697			56.2729	99.4954	-0.06916
334	57.2468			56.3492	99.4939	-0.06892
335	57.3222			56.427	99.4927	-0.06868
336	57.4041			56.4929	99.4912	-0.06858
337	57.4835			56.5839	99.4897	-0.06856
338	57.5582			56.6607	99.4885	-0.06843
339	57.6338			56.7527	99.4874	-0.06829
340	57.7064			56.8402	99.4858	-0.06822
341	57.7726			56.9308	99.4847	-0.06815
342	57.8651			57.0011	99.4831	-0.06808
343	57.9345			57.0841	99.482	-0.06784
344	58.0134			57.1689	99.4808	-0.0676
345	58.0932			57.242	99.4797	-0.06736
346	58.1805			57.3296	99.4785	-0.06712
347	58.2587			57.4027	99.4774	-0.06696
348	58.3308			57.4778	99.477	-0.0668
349	58.4052			57.5498	99.4762	-0.06663
350	58.4811			57.6388	99.4754	-0.06638
351	58.5605			57.7198	99.4743	-0.06614
352	58.6389			57.8082	99.4735	-0.06609
353	58.719			57.8996	99.4728	-0.06622
354	58.8006			57.9782	99.472	-0.06628
355	58.8718			58.0549	99.4716	-0.06618
356	58.9537			58.128	99.4704	-0.06609
357	59.0223			58.2201	99.4693	-0.06618
358	59.1123			58.3055	99.4681	-0.06619
359	59.192			58.3762	99.467	-0.06619
360	59.2629			58.4696	99.4655	-0.0661
361	59.3614			58.5473	99.4639	-0.06589
362	59.4303			58.635	99.4628	-0.06593
363	59.5085			58.7112	99.4616	-0.06602
364	59.5817			58.7938	99.4605	-0.06592
365	59.659			58.8706	99.4593	-0.06578
366	59.7362			58.9517	99.4582	-0.06571
367	59.8131			59.033	99.457	-0.06571
368	59.8857			59.116	99.4555	-0.0657
369	59.9741			59.1921	99.4543	-0.06559
370	60.0628			59.2627	99.4535	-0.06565
371	60.1393			59.3516	99.4524	-0.0657
372	60.2094			59.4353	99.4516	-0.06575
373	60.2895			59.5207	99.4505	-0.06581
374	60.3734			59.5988	99.4497	-0.06587
375	60.4492			59.6773	99.4489	-0.06587
376	60.5166			59.7549	99.4482	-0.0658
377	60.6045			59.8476	99.4474	-0.06584
378	60.6903			59.9299	99.4462	-0.06581
379	60.7584			60.0047	99.4455	-0.06562
380	60.837			60.0953	99.4451	-0.06526
381	60.9167			60.175	99.4439	-0.0649
382	60.9981			60.2589	99.4428	-0.06455
383	61.0783			60.3423	99.4412	-0.06436
384	61.1483			60.4223	99.4401	-0.06415
385	61.236			60.5103	99.4389	-0.06385
386	61.3101			60.5901	99.4378	-0.06362
387	61.4058			60.6717	99.437	-0.06329
388	61.4759			60.7558	99.4366	-0.06312
389	61.5542			60.8308	99.4363	-0.06313
390	61.634			60.9123	99.4355	-0.06304
391	61.7216			61.0001	99.4355	-0.06294
392	61.7999			61.0835	99.4347	-0.06276
393	61.8692			61.1675	99.4339	-0.0625
394	61.9532			61.2495	99.4332	-0.06233
395	62.0276			61.3202	99.432	-0.06223
396	62.107			61.4005	99.4305	-0.06203
397	62.1849			61.4795	99.4289	-0.06174
398	62.269			61.562	99.4274	-0.06152
399	62.3487			61.6391	99.4259	-0.0612
400	62.4309			61.7271	99.4243	-0.06079
401	62.5089			61.8119	99.4232	-0.06046
402	62.583			61.8905	99.422	-0.06022
403	62.6548			61.9679	99.4209	-0.05991
404	62.7392			62.0523	99.4201	-0.05962
405	62.821			62.1223	99.4193	-0.05951
406	62.8948			62.2063	99.4186	-0.05951
407	62.9784			62.2935	99.4178	-0.05962
408	63.0578			62.3755	99.4167	-0.05975
409	63.1396			62.4718	99.4159	-0.0599
410	63.2099			62.541	99.4151	-0.06023
411	63.2885			62.6316	99.4143	-0.06059
412	63.373			62.7155	99.4136	-0.06087
413	63.4524			62.7909	99.4128	-0.06107
414	63.5347			62.8692	99.4116	-0.06128
415	63.6213			62.9496	99.4109	-0.06149
416	63.7005			63.0284	99.4105	-0.06144
417	63.7789			63.1181	99.4097	-0.0613
418	63.8546			63.1952	99.409	-0.06116
419	63.9375			63.2727	99.4078	-0.06075
420	64.0203			63.3556	99.4063	-0.06026
421	64.1005			63.4374	99.4051	-0.05995
422	64.1775			63.5188	99.4036	-0.05964
423	64.2561			63.5981	99.402	-0.05924
424	64.3451			63.6748	99.4001	-0.05885
425	64.4175			63.7528	99.3986	-0.05836
426	64.4882			63.8432	99.3967	-0.05796
427	64.5726			63.9245	99.3951	-0.05781
428	64.6579			64.0021	99.3936	-0.05756
429	64.7457			64.0951	99.392	-0.0573
430	64.8303			64.1703	99.3905	-0.0572
431	64.8944			64.2549	99.3894	-0.05745
432	64.97			64.3402	99.3882	-0.05796
433	65.0559			64.415	99.3874	-0.0583
434	65.1377			64.4888	99.3863	-0.05855
435	65.2194			64.5797	99.3851	-0.0588
436	65.297			64.6643	99.3844	-0.05904
437	65.3741			64.7462	99.384	-0.05928
438	65.456			64.8383	99.3832	-0.05943
439	65.5351			64.9121	99.3825	-0.0594
440	65.6168			65.0013	99.3817	-0.05929
441	65.7067			65.0714	99.3809	-0.05911
442	65.7849			65.1543	99.3798	-0.05894
443	65.8568			65.2338	99.379	-0.0587
444	65.9281			65.3272	99.3774	-0.05831
445	66.0116			65.4025	99.3767	-0.05793
446	66.0836			65.4809	99.3751	-0.05766
447	66.1628			65.5681	99.3744	-0.05731
448	66.2569			65.651	99.3732	-0.05681
449	66.3367			65.7337	99.3725	-0.0564
450	66.4185			65.8115	99.3713	-0.05607
451	66.4932			65.887	99.3698	-0.05591
452	66.5711			65.9782	99.3686	-0.05584
453	66.6562			66.0428	99.3671	-0.05576
454	66.732			66.1302	99.3663	-0.05575
455	66.8144			66.2225	99.3651	-0.05572
456	66.8977			66.2991	99.3636	-0.05584
457	66.9776			66.3756	99.3625	-0.05603
458	67.0507			66.4642	99.3617	-0.05612
459	67.1279			66.5419	99.3605	-0.0562
460	67.2173			66.6193	99.3602	-0.05636
461	67.2983			66.6989	99.3594	-0.05653
462	67.3806			66.7848	99.359	-0.05661
463	67.4635			66.856	99.3586	-0.05669
464	67.5303			66.9426	99.3586	-0.05668
465	67.614			67.0209	99.3582	-0.05659
466	67.6896			67.1152	99.3578	-0.0565
467	67.7696			67.198	99.3575	-0.05649
468	67.8627			67.2893	99.3571	-0.05657
469	67.9426			67.3627	99.3563	-0.05657
470	68.0122			67.4421	99.3559	-0.0564
471	68.0949			67.5196	99.3555	-0.05614
472	68.1838			67.6007	99.3548	-0.05581
473	68.2508			67.6995	99.354	-0.05548
474	68.3409			67.7769	99.3532	-0.05515
475	68.4167			67.8543	99.3525	-0.05458
476	68.5036			67.9327	99.3509	-0.05385
477	68.5813			68.0127	99.3498	-0.05323
478	68.6609			68.0942	99.3486	-0.05288
479	68.7302			68.1855	99.3475	-0.05262
480	68.8124			68.2692	99.3463	-0.05219
481	68.8883			68.34	99.3452	-0.05185
482	68.9761			68.4243	99.344	-0.05168
483	69.0523			68.5107	99.3429	-0.05178
484	69.1363			68.5883	99.3425	-0.05197
485	69.2141			68.6794	99.3417	-0.05208
486	69.3056			68.7547	99.3409	-0.05218
487	69.3885			68.8275	99.3402	-0.0522
488	69.4656			68.9131	99.3394	-0.0522
489	69.5483			68.9918	99.3386	-0.05208
490	69.6258			69.0781	99.3383	-0.05195
491	69.71			69.1549	99.3375	-0.05179
492	69.7912			69.2442	99.3367	-0.05169
493	69.8631			69.3159	99.3356	-0.05165
494	69.936			69.4	99.3348	-0.0515
495	70.0218			69.4801	99.334	-0.05135
496	70.0987			69.5696	99.3336	-0.05137
497	70.1903			69.6479	99.3329	-0.05156
498	70.275			69.728	99.3325	-0.05167
499	70.3485			69.8074	99.3317	-0.05171
500	70.4333			69.8843	99.331	-0.05176
501	70.506			69.9762	99.3298	-0.05173
502	70.5844			70.0487	99.329	-0.05171
503	70.6623			70.1368	99.3279	-0.05169
504	70.7411			70.222	99.3263	-0.05149
505	70.8282			70.2921	99.3252	-0.05121
506	70.9003			70.3836	99.324	-0.05093
507	70.9812			70.472	99.3229	-0.05072
508	71.0577			70.5469	99.3221	-0.05059
509	71.1361			70.6229	99.321	-0.05046
510	71.2183			70.7032	99.3202	-0.05024
511	71.3108			70.788	99.3194	-0.04992
512	71.3862			70.8734	99.3187	-0.04969
513	71.4591			70.9474	99.3183	-0.04945
514	71.5491			71.0394	99.3175	-0.04928
515	71.6395			71.1085	99.3171	-0.04912
516	71.7165			71.2012	99.3163	-0.04869
517	71.7923			71.2843	99.3156	-0.04825
518	71.879			71.3652	99.3148	-0.04789
519	71.9503			71.4398	99.314	-0.0477
520	72.0342			71.5277	99.3125	-0.04769
521	72.1136			71.6061	99.3114	-0.04759
522	72.1909			71.6848	99.3102	-0.04751
523	72.2756			71.7722	99.309	-0.04752
524	72.3618			71.8596	99.3079	-0.04763
525	72.4353			71.9319	99.3067	-0.04785
526	72.5219			72.0173	99.3056	-0.04808
527	72.6018			72.096	99.3044	-0.04824
528	72.6845			72.1763	99.3041	-0.04834
529	72.7653			72.255	99.3033	-0.04845
530	72.8394			72.347	99.3025	-0.04857
531	72.9271			72.4293	99.3017	-0.04846
532	73.0043			72.5105	99.3017	-0.04819
533	73.0905			72.5903	99.3014	-0.04794
534	73.1739			72.6598	99.301	-0.04769
535	73.2486			72.7423	99.3006	-0.04755
536	73.3291			72.8213	99.3006	-0.04734
537	73.4146			72.9075	99.3002	-0.04704
538	73.4892			72.9802	99.2998	-0.04683
539	73.5704			73.0638	99.2994	-0.04686
540	73.6558			73.1537	99.2987	-0.04697
541	73.7388			73.2472	99.2975	-0.04707
542	73.8147			73.3204	99.2964	-0.04724
543	73.8916			73.3967	99.2952	-0.0474
544	73.9779			73.4751	99.2937	-0.04764
545	74.0554			73.5603	99.2921	-0.04779
546	74.1413			73.6449	99.2906	-0.04793
547	74.2187			73.7201	99.2895	-0.048
548	74.313			73.8066	99.2875	-0.04798
549	74.3861			73.8845	99.2864	-0.04804
550	74.4549			73.9654	99.2852	-0.04802
551	74.5371			74.047	99.2841	-0.04808
552	74.6137			74.1325	99.2833	-0.04816
553	74.6944			74.2136	99.2825	-0.04834
554	74.7746			74.3025	99.2822	-0.04852
555	74.8606			74.3681	99.2818	-0.04845
556	74.9387			74.4663	99.2818	-0.04847
557	75.0274			74.5368	99.2818	-0.04859
558	75.0984			74.6231	99.2814	-0.04856
559	75.1871			74.7083	99.281	-0.04852
560	75.2767			74.792	99.2806	-0.04841
561	75.343			74.8683	99.2802	-0.04812
562	75.4354			74.9472	99.2795	-0.04783
563	75.5246			75.0342	99.2791	-0.04763
564	75.6089			75.1184	99.2787	-0.04732
565	75.6914			75.1944	99.2779	-0.047
566	75.7625			75.2793	99.2772	-0.04683
567	75.8397			75.3659	99.2764	-0.04656
568	75.9318			75.4423	99.276	-0.04628
569	76.0005			75.5168	99.2752	-0.04607
570	76.0891			75.6018	99.2745	-0.04586
571	76.177			75.682	99.2737	-0.04555
572	76.2541			75.7636	99.2725	-0.04523
573	76.3368			75.8457	99.2714	-0.04499
574	76.4226			75.9291	99.2702	-0.04476
575	76.5006			76.0065	99.2691	-0.04461
576	76.5832			76.0882	99.2672	-0.04472
577	76.6474			76.1733	99.2652	-0.04483
578	76.7296			76.2587	99.2637	-0.04486
579	76.8146			76.3447	99.2626	-0.0449
580	76.8983			76.4265	99.2614	-0.04486
581	76.9889			76.5049	99.2602	-0.04491
582	77.0605			76.5802	99.2591	-0.04497
583	77.1448			76.6607	99.2579	-0.04495
584	77.223			76.7528	99.2575	-0.04476
585	77.3169			76.8266	99.2568	-0.04448
586	77.3965			76.9178	99.2564	-0.04429
587	77.4665			76.9944	99.2556	-0.04419
588	77.5511			77.0836	99.2553	-0.04417
589	77.6289			77.1612	99.2553	-0.04405
590	77.7148			77.2454	99.2549	-0.04376
591	77.7944			77.3199	99.2545	-0.04347
592	77.8813			77.4068	99.2545	-0.04327
593	77.9688			77.4868	99.2545	-0.04315
594	78.052			77.5753	99.2541	-0.04312
595	78.132			77.6444	99.2537	-0.04301
596	78.2125			77.73	99.2529	-0.04272
597	78.2925			77.8066	99.2526	-0.04243
598	78.371			77.8941	99.2522	-0.04213
599	78.4484			77.9744	99.2514	-0.04192
600	78.5284			78.0606	99.2506	-0.04178
601	78.6232			78.1475	99.2499	-0.04174
602	78.7002			78.2189	99.2491	-0.04178
603	78.7782			78.3028	99.2487	-0.04173
604	78.8583			78.3894	99.2479	-0.04186
605	78.9395			78.4699	99.2472	-0.042
606	79.023			78.5532	99.2464	-0.04206
607	79.1048			78.6398	99.2456	-0.04213
608	79.186			78.7181	99.2452	-0.04203
609	79.2568			78.7995	99.2445	-0.04194
610	79.3481			78.8761	99.2441	-0.04186
611	79.4284			78.9622	99.2433	-0.04178
612	79.5041			79.0453	99.2426	-0.04178
613	79.5958			79.1361	99.2422	-0.04161
614	79.6735			79.2148	99.2414	-0.04134
615	79.7538			79.2876	99.241	-0.04107
616	79.8392			79.3669	99.2403	-0.0408
617	79.9202			79.459	99.2395	-0.04062
618	80.0083			79.5402	99.2387	-0.04052
619	80.0849			79.6173	99.2379	-0.04042
620	80.1685			79.7111	99.2376	-0.0405
621	80.2464			79.7808	99.2368	-0.04067
622	80.3239			79.8564	99.236	-0.04068
623	80.4031			79.9429	99.2353	-0.04079
624	80.4878			80.0234	99.2345	-0.04098
625	80.5722			80.0986	99.2337	-0.0411
626	80.6457			80.1828	99.2333	-0.04122
627	80.7266			80.2686	99.2326	-0.04136
628	80.8121			80.3481	99.2318	-0.04123
629	80.8916			80.4254	99.231	-0.04111
630	80.9855			80.5141	99.2303	-0.04108
631	81.0587			80.584	99.2295	-0.04095
632	81.1415			80.6787	99.228	-0.04066
633	81.229			80.7576	99.2268	-0.04027
634	81.2969			80.8411	99.2257	-0.03996
635	81.3771			80.9193	99.2245	-0.03973
636	81.4615			81.0057	99.2233	-0.03948
637	81.5387			81.0874	99.2222	-0.03914
638	81.6197			81.1703	99.2214	-0.03878
639	81.7023			81.2546	99.2207	-0.03842
640	81.7766			81.3364	99.2207	-0.03814
641	81.8693			81.4301	99.2203	-0.03804
642	81.9472			81.4951	99.2203	-0.03811
643	82.0393			81.5765	99.2199	-0.03819
644	82.1216			81.6654	99.2199	-0.03837
645	82.2005			81.7402	99.2195	-0.03874
646	82.2875			81.8255	99.2191	-0.03919
647	82.3548			81.9162	99.2187	-0.03957
648	82.4346			81.9912	99.218	-0.03988
649	82.5171			82.0685	99.2176	-0.0402
650	82.593			82.1533	99.2172	-0.04044
651	82.6838			82.23	99.2164	-0.04053
652	82.7662			82.3154	99.2157	-0.04037
653	82.8483			82.3929	99.2149	-0.04022
654	82.9426			82.4846	99.2145	-0.04008
655	83.024			82.5625	99.2141	-0.03985
656	83.0962			82.6382	99.213	-0.03961
657	83.1792			82.7256	99.2122	-0.03919
658	83.2488			82.8022	99.2114	-0.03876
659	83.3428			82.8869	99.2107	-0.03858
660	83.422			82.9742	99.2099	-0.03848
661	83.5124			83.0673	99.2091	-0.03828
662	83.5894			83.1456	99.208	-0.03816
663	83.6736			83.2224	99.2072	-0.03812
664	83.7642			83.3079	99.2068	-0.03807
665	83.8372			83.3839	99.2061	-0.03808
666	83.911			83.4652	99.2057	-0.03809
667	84.0073			83.5496	99.2053	-0.03818
668	84.0809			83.6283	99.2045	-0.03826
669	84.1623			83.7157	99.2041	-0.03824
670	84.2473			83.7897	99.2034	-0.0382
671	84.3313			83.8728	99.203	-0.03808
672	84.4131			83.9655	99.2022	-0.03805
673	84.4935			84.0474	99.2014	-0.0382
674	84.5813			84.1276	99.2007	-0.03835
675	84.6538			84.2053	99.1999	-0.03842
676	84.7337			84.2838	99.1995	-0.0386
677	84.8177			84.3676	99.1991	-0.03906
678	84.8834			84.4599	99.1984	-0.03945
679	84.9687			84.5406	99.198	-0.03962
680	85.0675			84.6244	99.1972	-0.03971
681	85.1358			84.7113	99.1964	-0.03981
682	85.2245			84.7814	99.1961	-0.03993
683	85.3035			84.8564	99.1953	-0.04016
684	85.3873			84.9473	99.1945	-0.04029
685	85.4739			85.0279	99.1938	-0.04026
686	85.5536			85.0982	99.193	-0.04022
687	85.639			85.1886	99.1922	-0.04019
688	85.7174			85.2701	99.1918	-0.04006
689	85.8026			85.3495	99.1915	-0.03985
690	85.8748			85.4332	99.1907	-0.03962
691	85.9587			85.5135	99.1899	-0.03939
692	86.0377			85.5895	99.1891	-0.03916
693	86.123			85.6731	99.1884	-0.03882
694	86.2042			85.7555	99.1876	-0.03856
695	86.2838			85.8467	99.1872	-0.03837
696	86.3673			85.9297	99.1865	-0.03827
697	86.4596			86.0047	99.1857	-0.03825
698	86.5316			86.0869	99.1849	-0.03805
699	86.6137			86.1705	99.1842	-0.03793
700	86.6932			86.2546	99.1838	-0.03789
701	86.7716			86.3407	99.183	-0.03778
702	86.8545			86.4274	99.1826	-0.03767
703	86.9475			86.5202	99.1822	-0.03739
704	87.032			86.5917	99.1815	-0.03712
705	87.1026			86.6632	99.1811	-0.03695
706	87.196			86.7504	99.1803	-0.0367
707	87.2753			86.8265	99.1799	-0.03647
708	87.3588			86.9014	99.1792	-0.03616
709	87.432			86.99	99.1784	-0.03586
710	87.5174			87.0656	99.1776	-0.03566
711	87.595			87.159	99.1769	-0.03563
712	87.6758			87.2443	99.1765	-0.03576
713	87.759			87.3192	99.1761	-0.03589
714	87.8405			87.4092	99.1753	-0.0361
715	87.9204			87.4895	99.1745	-0.03637
716	88.0054			87.5591	99.1738	-0.03671
717	88.0891			87.6329	99.173	-0.03711
718	88.1663			87.724	99.1722	-0.03749
719	88.2512			87.8066	99.1719	-0.03785
720	88.3396			87.8985	99.1711	-0.0381
721	88.4114			87.9642	99.1707	-0.03825
722	88.4917			88.057	99.1699	-0.03847
723	88.5705			88.1379	99.1692	-0.03859
724	88.6609			88.2225	99.1688	-0.03862
725	88.7485			88.3075	99.1684	-0.03864
726	88.8267			88.3812	99.1676	-0.03849
727	88.9031			88.4667	99.1672	-0.03824
728	88.991			88.5482	99.1665	-0.03809
729	89.0656			88.6285	99.1657	-0.03794
730	89.149			88.7169	99.1653	-0.03779
731	89.2264			88.7938	99.1646	-0.03764
732	89.3141			88.876	99.1638	-0.03759
733	89.3954			88.9644	99.163	-0.03774
734	89.4815			89.043	99.1623	-0.03789
735	89.5618			89.1365	99.1615	-0.03797
736	89.6437			89.2133	99.1611	-0.03806
737	89.7275			89.2865	99.1607	-0.03816
738	89.8109			89.3718	99.1599	-0.03802
739	89.8983			89.4518	99.1592	-0.03782
740	89.9779			89.5397	99.1584	-0.03744
741	90.0576			89.6266	99.1576	-0.03699
742	90.1438			89.7041	99.1569	-0.03653
743	90.2217			89.7836	99.1565	-0.03599
744	90.3019			89.8679	99.1557	-0.03546
745	90.3851			89.9478	99.1553	-0.03501
746	90.4643			90.0291	99.1549	-0.03465
747	90.5435			90.1091	99.1549	-0.03437
748	90.6337			90.1901	99.1546	-0.03427
749	90.7201			90.2773	99.1538	-0.03409
750	90.8069			90.348	99.1534	-0.03373
751	90.8889			90.4371	99.153	-0.03355
752	90.9683			90.5191	99.1519	-0.03363
753	91.0383			90.6052	99.1507	-0.03362
754	91.1174			90.6936	99.15	-0.03353
755	91.2008			90.7649	99.1492	-0.03344
756	91.2879			90.8462	99.1484	-0.03342
757	91.3674			90.9228	99.148	-0.0335
758	91.4478			90.9999	99.1469	-0.0335
759	91.5318			91.0864	99.1461	-0.03342
760	91.6116			91.1735	99.1457	-0.03343
761	91.6926			91.2548	99.1453	-0.03352
762	91.7827			91.3378	99.1446	-0.03371
763	91.862			91.4223	99.1442	-0.03398
764	91.9399			91.5013	99.1438	-0.03407
765	92.0216			91.5795	99.1438	-0.03416
766	92.1038			91.6689	99.1434	-0.03424
767	92.1968			91.7552	99.143	-0.03422
768	92.2763			91.8339	99.143	-0.03427
769	92.355			91.9123	99.143	-0.03424
770	92.4407			91.9952	99.1427	-0.03419
771	92.5218			92.0853	99.1423	-0.03407
772	92.6056			92.1607	99.1415	-0.03394
773	92.6761			92.2456	99.1411	-0.03398
774	92.7652			92.328	99.1407	-0.03402
775	92.8457			92.4144	99.1403	-0.03398
776	92.9308			92.5036	99.1396	-0.03386
777	93.017			92.5766	99.1388	-0.03365
778	93.0999			92.6617	99.1384	-0.03352
779	93.1799			92.7412	99.1376	-0.03339
780	93.2737			92.822	99.1369	-0.03318
781	93.3438			92.9024	99.1361	-0.03306
782	93.4266			92.9869	99.1354	-0.03286
783	93.5098			93.0635	99.1346	-0.03275
784	93.5944			93.154	99.1342	-0.03282
785	93.6763			93.2316	99.1338	-0.0328
786	93.7591			93.3211	99.133	-0.03278
787	93.8432			93.3921	99.1327	-0.03277
788	93.9261			93.4806	99.1319	-0.03259
789	94.0085			93.5604	99.1311	-0.03241
790	94.0914			93.6373	99.1307	-0.03232
791	94.1625			93.7193	99.13	-0.03223
792	94.2446			93.8018	99.1292	-0.03223
793	94.3345			93.8795	99.1288	-0.03224
794	94.4139			93.9654	99.1281	-0.03225
795	94.4996			94.0566	99.1277	-0.03218
796	94.5778			94.1301	99.1269	-0.03211
797	94.6673			94.2167	99.1265	-0.03221
798	94.7483			94.2988	99.1261	-0.03223
799	94.8168			94.38	99.1254	-0.03225
800	94.9086			94.4493	99.125	-0.03219
801	94.9882			94.5347	99.1242	-0.03205
802	95.0792			94.6182	99.1234	-0.03191
803	95.1567			94.7011	99.1227	-0.03177
804	95.2315			94.7925	99.1215	-0.03171
805	95.3152			94.8734	99.1207	-0.03166
806	95.4019			94.9538	99.1196	-0.03169
807	95.4753			95.0336	99.1184	-0.0318
808	95.5667			95.1199	99.1173	-0.03199
809	95.6544			95.2003	99.1161	-0.03234
810	95.7333			95.28	99.115	-0.03276
811	95.8076			95.3717	99.1142	-0.03316
812	95.8962			95.4543	99.1138	-0.03346
813	95.979			95.5431	99.1134	-0.03357
814	96.0604			95.6243	99.1134	-0.03366
815	96.1426			95.7001	99.1134	-0.03374
816	96.223			95.7887	99.1138	-0.03374
817	96.3097			95.8604	99.1142	-0.03366
818	96.3867			95.9499	99.1146	-0.03358
819	96.4647			96.0412	99.115	-0.03326
820	96.555			96.1068	99.1154	-0.03278
821	96.6358			96.1991	99.1158	-0.03231
822	96.7132			96.2651	99.1158	-0.03187
823	96.8018			96.3595	99.1161	-0.03145
824	96.8882			96.4464	99.1158	-0.03096
825	96.9706			96.5178	99.1158	-0.03058
826	97.0518			96.5989	99.1154	-0.03038
827	97.1341			96.6951	99.115	-0.03036
828	97.2117			96.7763	99.1142	-0.03043
829	97.2993			96.8563	99.1138	-0.03057
830	97.3837			96.9408	99.1131	-0.03064
831	97.4594			97.0156	99.1127	-0.03086
832	97.5417			97.0991	99.1119	-0.03116
833	97.6275			97.1837	99.1111	-0.03138
834	97.704			97.2634	99.1107	-0.03167
835	97.7768			97.3447	99.1104	-0.03195
836	97.8704			97.43	99.1096	-0.03215
837	97.9594			97.5129	99.1092	-0.03215
838	98.0302			97.581	99.1085	-0.03216
839	98.1022			97.6639	99.1073	-0.03208
840	98.1974			97.7554	99.1065	-0.03192
841	98.2695			97.8409	99.1054	-0.03187
842	98.3578			97.9245	99.1046	-0.03182
843	98.4561			98.0144	99.1034	-0.03162
844	98.5257			98.0866	99.1023	-0.03142
845	98.6099			98.1622	99.1012	-0.03132
846	98.6942			98.2479	99.1004	-0.03114
847	98.7833			98.3293	99.0992	-0.03096
848	98.8696			98.419	99.0988	-0.03077
849	98.951			98.4989	99.0981	-0.03074
850	99.0298			98.5718	99.0973	-0.03072
851	99.1173			98.6629	99.0961	-0.03062
852	99.1949			98.7383	99.0958	-0.03077
853	99.2708			98.8239	99.0954	-0.0311
854	99.3512			98.9054	99.0946	-0.03143
855	99.4374			98.9977	99.0942	-0.03176
856	99.5161			99.0735	99.0938	-0.032
857	99.5923			99.1492	99.0931	-0.03216
858	99.6807			99.23	99.0927	-0.03247
859	99.772			99.3196	99.0919	-0.03279
860	99.8493			99.3878	99.0911	-0.03285
861	99.9413			99.4868	99.0908	-0.03282
862	100.019			99.5623	99.0904	-0.03287
863	100.098			99.6413	99.09	-0.03283
864	100.187			99.7184	99.09	-0.03263
865	100.258			99.8066	99.0896	-0.03243
866	100.343			99.8852	99.0896	-0.03222
867	100.424			99.9705	99.0892	-0.03209
868	100.515			100.053	99.0892	-0.03195
869	100.592			100.135	99.0888	-0.03172
870	100.672			100.209	99.0885	-0.03147
871	100.751			100.301	99.0881	-0.03131
872	100.833			100.371	99.0873	-0.03124
873	100.924			100.453	99.0869	-0.03108
874	101.009			100.536	99.0865	-0.03084
875	101.08			100.623	99.0862	-0.03069
876	101.165			100.703	99.0854	-0.03062
877	101.254			100.792	99.085	-0.03064
878	101.334			100.874	99.0842	-0.03067
879	101.42			100.961	99.0838	-0.03078
880	101.494			101.038	99.0831	-0.03097
881	101.589			101.12	99.0823	-0.03115
882	101.67			101.197	99.0815	-0.03134
883	101.756			101.279	99.0808	-0.03152
884	101.833			101.353	99.0804	-0.0317
885	101.921			101.444	99.08	-0.0317
886	101.993			101.535	99.0792	-0.03169
887	102.083			101.607	99.0789	-0.03159
888	102.16			101.693	99.0781	-0.03142
889	102.251			101.783	99.0773	-0.03133
890	102.328			101.869	99.0769	-0.03118
891	102.406			101.943	99.0762	-0.03086
892	102.487			102.029	99.0754	-0.03056
893	102.567			102.111	99.075	-0.03028
894	102.652			102.185	99.0742	-0.03011
895	102.735			102.268	99.0739	-0.02994
896	102.821			102.341	99.0731	-0.02986
897	102.901			102.435	99.0727	-0.02988
898	102.988			102.517	99.0723	-0.02981
899	103.072			102.606	99.0716	-0.03
900	103.145			102.689	99.0712	-0.03026
901	103.238			102.768	99.0704	-0.03043
902	103.327			102.848	99.0696	-0.03068
903	103.41			102.927	99.0689	-0.03102
904	103.487			103.012	99.0685	-0.03143
905	103.574			103.087	99.0677	-0.03185
906	103.653			103.179	99.0673	-0.03218
907	103.731			103.267	99.0669	-0.03251
908	103.822			103.346	99.0669	-0.03286
909	103.903			103.437	99.0669	-0.03314
910	103.981			103.515	99.0673	-0.03344
911	104.069			103.601	99.0677	-0.03374
912	104.156			103.683	99.0681	-0.0338
913	104.238			103.77	99.0685	-0.03369
914	104.308			103.84	99.0685	-0.03349
915	104.404			103.922	99.0685	-0.03329
916	104.48			104.007	99.0681	-0.03299
917	104.563			104.094	99.0677	-0.03259
918	104.649			104.171	99.0669	-0.03226
919	104.74			104.247	99.0666	-0.03182
920	104.817			104.325	99.065	-0.03136
921	104.901			104.419	99.0639	-0.03088
922	104.982			104.502	99.0623	-0.03048
923	105.072			104.581	99.0612	-0.03005
924	105.15			104.671	99.0593	-0.02962
925	105.229			104.752	99.0581	-0.02927
926	105.309			104.833	99.057	-0.02892
927	105.392			104.915	99.0562	-0.02873
928	105.475			105.001	99.0558	-0.02863
929	105.564			105.093	99.0554	-0.02837
930	105.649			105.167	99.055	-0.02812
931	105.726			105.247	99.0546	-0.02787
932	105.813			105.338	99.055	-0.02756
933	105.892			105.425	99.0546	-0.02734
934	105.972			105.497	99.0546	-0.02714
935	106.063			105.583	99.0546	-0.02695
936	106.142			105.665	99.0546	-0.02684
937	106.233			105.744	99.0546	-0.02674
938	106.322			105.827	99.0543	-0.02673
939	106.392			105.911	99.0539	-0.02698
940	106.47			105.995	99.0527	-0.02715
941	106.548			106.076	99.052	-0.02725
942	106.627			106.159	99.0512	-0.02745
943	106.719			106.236	99.0504	-0.02765
944	106.806			106.312	99.0493	-0.02796
945	106.887			106.398	99.0485	-0.02836
946	106.971			106.491	99.0477	-0.02869
947	107.058			106.563	99.047	-0.0291
948	107.131			106.65	99.0466	-0.02952
949	107.212			106.725	99.0458	-0.02975
950	107.297			106.81	99.0454	-0.03007
951	107.389			106.894	99.0447	-0.03056
952	107.473			106.973	99.0443	-0.03087
953	107.546			107.058	99.0439	-0.03092
954	107.629			107.135	99.0435	-0.03106
955	107.714			107.223	99.0435	-0.0311
956	107.783			107.303	99.0435	-0.03107
957	107.881			107.379	99.0431	-0.03103
958	107.963			107.463	99.0431	-0.03092
959	108.04			107.549	99.0431	-0.03074
960	108.126			107.632	99.0427	-0.03049
961	108.213			107.703	99.0423	-0.03027
962	108.287			107.79	99.042	-0.02998
963	108.374			107.882	99.0416	-0.0297
964	108.464			107.958	99.0408	-0.02944
965	108.543			108.037	99.04	-0.02934
966	108.628			108.131	99.0397	-0.02941
967	108.711			108.197	99.0389	-0.02973
968	108.797			108.288	99.0385	-0.0301
969	108.865			108.368	99.0381	-0.03028
970	108.955			108.466	99.0377	-0.03052
971	109.036			108.542	99.037	-0.03083
972	109.127			108.627	99.0366	-0.03121
973	109.202			108.714	99.0358	-0.03158
974	109.292			108.787	99.035	-0.03185
975	109.364			108.876	99.0343	-0.03201
976	109.451			108.944	99.0339	-0.03224
977	109.533			109.033	99.0331	-0.03246
978	109.616			109.115	99.0327	-0.03268
979	109.698			109.198	99.0324	-0.03288
980	109.78			109.286	99.0324	-0.03299
981	109.863			109.362	99.032	-0.0331
982	109.948			109.457	99.032	-0.03321
983	110.027			109.531	99.0316	-0.03325
984	110.107			109.61	99.0316	-0.0332
985	110.189			109.695	99.0316	-0.03315
986	110.276			109.776	99.0312	-0.03318
987	110.36			109.858	99.0308	-0.03313
988	110.443			109.942	99.0301	-0.03308
989	110.53			110.029	99.0293	-0.03312
990	110.608			110.112	99.0285	-0.03308
991	110.686			110.184	99.0277	-0.03305
992	110.77			110.267	99.0262	-0.03311
993	110.852			110.355	99.0251	-0.03308
994	110.93			110.432	99.0239	-0.03306
995	111.022			110.518	99.0231	-0.03305
996	111.1			110.599	99.022	-0.03303
997	111.18			110.688	99.0216	-0.03311
998	111.273			110.763	99.0208	-0.03301
999	111.345			110.853	99.0204	-0.033
1000	111.428			110.929	99.0204	-0.03307
1001	111.514			111.012	99.0204	-0.03306
1002	111.598			111.099	99.0201	-0.03298
1003	111.685			111.196	99.0201	-0.03291
1004	111.767			111.265	99.0201	-0.03277
1005	111.851			111.34	99.0201	-0.03264
1006	111.933			111.419	99.0201	-0.03252
1007	112.019			111.51	99.0197	-0.03233
1008	112.092			111.594	99.0193	-0.03205
1009	112.166			111.677	99.0189	-0.03169
1010	112.259			111.756	99.0181	-0.03124
1011	112.337			111.835	99.0178	-0.03078
1012	112.419			111.921	99.0174	-0.03039
1013	112.51			111.992	99.0166	-0.02998
1014	112.597			112.08	99.0158	-0.02972
1015	112.675			112.161	99.0151	-0.02945
1016	112.76			112.248	99.0147	-0.02925
1017	112.839			112.326	99.0139	-0.02913
1018	112.926			112.412	99.0135	-0.0291
1019	113.007			112.487	99.0131	-0.02907
1020	113.093			112.575	99.0124	-0.02922
1021	113.183			112.654	99.012	-0.02955
1022	113.253			112.741	99.0112	-0.0299
1023	113.348			112.826	99.0108	-0.03028
1024	113.432			112.918	99.0101	-0.03075
1025	113.512			112.999	99.0093	-0.03134
1026	113.591			113.072	99.0085	-0.03169
1027	113.675			113.165	99.0078	-0.03196
1028	113.757			113.241	99.0074	-0.03215
1029	113.84			113.322	99.0066	-0.03217
1030	113.919			113.403	99.0055	-0.0321
1031	114.003			113.488	99.0047	-0.03211
1032	114.081			113.568	99.0035	-0.03204
1033	114.17			113.654	99.0024	-0.03186
1034	114.255			113.728	99.0012	-0.03177
1035	114.338			113.818	99.0005	-0.03166
1036	114.422			113.899	98.9997	-0.03153
1037	114.502			113.985	98.9989	-0.03148
1038	114.583			114.069	98.9982	-0.03149
1039	114.671			114.147	98.9978	-0.03158
1040	114.754			114.233	98.9974	-0.03192
1041	114.834			114.315	98.9966	-0.03233
1042	114.923			114.4	98.9959	-0.03258
1043	115.01			114.472	98.9955	-0.03265
1044	115.084			114.551	98.9947	-0.03265
1045	115.173			114.639	98.9943	-0.03268
1046	115.251			114.738	98.9939	-0.03271
1047	115.324			114.808	98.9935	-0.03259
1048	115.408			114.89	98.9935	-0.0324
1049	115.495			114.976	98.9935	-0.0324
1050	115.578			115.057	98.9932	-0.0324
1051	115.663			115.146	98.9932	-0.03249
1052	115.743			115.227	98.9932	-0.03258
1053	115.826			115.308	98.9928	-0.03259
1054	115.916			115.385	98.9924	-0.0326
1055	115.991			115.477	98.992	-0.03251
1056	116.07			115.552	98.9912	-0.03241
1057	116.162			115.622	98.9908	-0.03239
1058	116.243			115.709	98.9897	-0.03244
1059	116.325			115.794	98.9889	-0.03247
1060	116.406			115.881	98.9874	-0.03248
1061	116.491			115.954	98.9859	-0.03248
1062	116.572			116.044	98.9847	-0.03248
1063	116.66			116.133	98.9832	-0.03238
1064	116.739			116.212	98.982	-0.03229
1065	116.815			116.294	98.9809	-0.03229
1066	116.9			116.374	98.9805	-0.03212
1067	116.995			116.458	98.9801	-0.0318
1068	117.072			116.539	98.9809	-0.0315
1069	117.147			116.623	98.9809	-0.03121
1070	117.245			116.714	98.9809	-0.03102
1071	117.322			116.794	98.9809	-0.03092
1072	117.391			116.872	98.9813	-0.03075
1073	117.48			116.959	98.9813	-0.03059
1074	117.565			117.045	98.9816	-0.03061
1075	117.655			117.118	98.9816	-0.03073
1076	117.738			117.207	98.9816	-0.03086
1077	117.806			117.282	98.9816	-0.03108
1078	117.888			117.361	98.9816	-0.03128
1079	117.971			117.457	98.9816	-0.03149
1080	118.051			117.528	98.9816	-0.03167
1081	118.141			117.607	98.9813	-0.03175
1082	118.225			117.706	98.9809	-0.03173
1083	118.312			117.783	98.9805	-0.0317
1084	118.397			117.862	98.9797	-0.03166
1085	118.472			117.956	98.9793	-0.03143
1086	118.555			118.033	98.9789	-0.03128
1087	118.647			118.114	98.9786	-0.03129
1088	118.729			118.197	98.9778	-0.03138
1089	118.811			118.279	98.9774	-0.03156
1090	118.893			118.358	98.9766	-0.03174
1091	118.981			118.44	98.9762	-0.03208
1092	119.058			118.528	98.9755	-0.0326
1093	119.143			118.6	98.9751	-0.03312
1094	119.217			118.686	98.9743	-0.03364
1095	119.306			118.765	98.974	-0.03408
1096	119.396			118.85	98.9732	-0.03452
1097	119.48			118.93	98.9728	-0.03487
1098	119.564			119.024	98.9724	-0.03512
1099	119.643			119.102	98.9716	-0.03536
1100	119.727			119.193	98.9713	-0.03533
1101	119.816			119.272	98.9709	-0.03512
1102	119.89			119.357	98.9701	-0.03498
1103	119.974			119.444	98.969	-0.03474
1104	120.063			119.517	98.9682	-0.03433
1105	120.139			119.6	98.967	-0.03399
1106	120.219			119.689	98.9663	-0.03364
1107	120.311			119.768	98.9651	-0.03329
1108	120.393			119.862	98.9643	-0.03294
1109	120.471			119.937	98.9632	-0.03251
1110	120.554			120.021	98.9624	-0.03226
1111	120.637			120.096	98.9613	-0.03202
1112	120.723			120.175	98.9609	-0.0317
1113	120.804			120.262	98.9601	-0.03156
1114	120.886			120.343	98.9597	-0.03152
1115	120.97			120.428	98.9593	-0.03157
1116	121.05			120.525	98.9586	-0.03153
1117	121.132			120.597	98.9582	-0.03142
1118	121.215			120.675	98.9574	-0.03139
1119	121.297			120.759	98.957	-0.03127
1120	121.387			120.839	98.9563	-0.03124
1121	121.465			120.914	98.9559	-0.0313
1122	121.543			120.995	98.9551	-0.03127
1123	121.636			121.081	98.9547	-0.03124
1124	121.711			121.168	98.954	-0.03129
1125	121.798			121.259	98.9536	-0.03143
1126	121.887			121.337	98.9532	-0.03149
1127	121.958			121.423	98.9524	-0.03155
1128	122.041			121.499	98.952	-0.03153
1129	122.134			121.58	98.9517	-0.03143
1130	122.22			121.66	98.9509	-0.03151
1131	122.29			121.736	98.9501	-0.03168
1132	122.379			121.82	98.9497	-0.03187
1133	122.456			121.906	98.9493	-0.03216
1134	122.543			121.998	98.9486	-0.03254
1135	122.626			122.078	98.9482	-0.03285
1136	122.706			122.156	98.9478	-0.03307
1137	122.797			122.238	98.9474	-0.03321
1138	122.876			122.321	98.9474	-0.03328
1139	122.967			122.406	98.947	-0.03318
1140	123.048			122.486	98.947	-0.03292
1141	123.132			122.573	98.947	-0.03285
1142	123.221			122.655	98.947	-0.03296
1143	123.298			122.746	98.9467	-0.0329
1144	123.382			122.827	98.9459	-0.03286
1145	123.465			122.905	98.9447	-0.03282
1146	123.541			122.992	98.944	-0.03271
1147	123.618			123.07	98.9432	-0.03269
1148	123.704			123.146	98.9417	-0.03266
1149	123.784			123.234	98.9409	-0.03254
1150	123.873			123.33	98.9401	-0.03249
1151	123.956			123.411	98.9394	-0.03252
1152	124.043			123.48	98.939	-0.03237
1153	124.122			123.567	98.9382	-0.03229
1154	124.202			123.646	98.9378	-0.0323
1155	124.288			123.735	98.937	-0.03221
1156	124.367			123.816	98.9367	-0.03213
1157	124.454			123.903	98.9363	-0.03206
1158	124.534			123.983	98.9359	-0.03209
1159	124.624			124.058	98.9359	-0.03197
1160	124.704			124.151	98.9359	-0.03196
1161	124.798			124.234	98.9355	-0.03225
1162	124.879			124.327	98.9351	-0.03249
1163	124.952			124.407	98.9347	-0.03294
1164	125.042			124.49	98.934	-0.03341
1165	125.126			124.569	98.9332	-0.03373
1166	125.206			124.653	98.9324	-0.03399
1167	125.294			124.727	98.9313	-0.03425
1168	125.368			124.818	98.9297	-0.03424
1169	125.455			124.897	98.9286	-0.03413
1170	125.539			124.982	98.9274	-0.03417
1171	125.626			125.06	98.9267	-0.0342
1172	125.709			125.145	98.9255	-0.03429
1173	125.787			125.22	98.9244	-0.03436
1174	125.871			125.311	98.9232	-0.03432
1175	125.961			125.388	98.9224	-0.03434
1176	126.037			125.464	98.9217	-0.03451
1177	126.118			125.552	98.9213	-0.03465
1178	126.198			125.644	98.9209	-0.03476
1179	126.282			125.72	98.9205	-0.03485
1180	126.364			125.803	98.9205	-0.03483
1181	126.453			125.88	98.9205	-0.03479
1182	126.538			125.963	98.9201	-0.03482
1183	126.615			126.058	98.9198	-0.03476
1184	126.693			126.14	98.9194	-0.0347
1185	126.781			126.215	98.919	-0.03473
1186	126.863			126.301	98.9182	-0.03467
1187	126.949			126.385	98.9178	-0.03443
1188	127.035			126.459	98.9175	-0.03421
1189	127.122			126.539	98.9171	-0.03399
1190	127.206			126.628	98.9167	-0.03387
1191	127.286			126.711	98.9163	-0.03367
1192	127.364			126.794	98.9167	-0.03323
1193	127.445			126.879	98.9163	-0.03282
1194	127.528			126.956	98.9163	-0.03243
1195	127.617			127.038	98.9163	-0.0319
1196	127.699			127.123	98.9163	-0.03139
1197	127.774			127.21	98.9163	-0.03101
1198	127.855			127.293	98.9163	-0.03064
1199	127.951			127.373	98.9163	-0.03055
1200	128.027			127.457	98.9163	-0.03055
1201	128.112			127.552	98.9159	-0.03057
1202	128.198			127.635	98.9155	-0.03066
1203	128.285			127.712	98.9151	-0.03103
1204	128.354			127.798	98.9144	-0.03157
1205	128.433			127.874	98.9136	-0.03203
1206	128.524			127.953	98.9132	-0.0324
1207	128.597			128.047	98.9125	-0.03287
1208	128.687			128.125	98.9117	-0.03343
1209	128.77			128.209	98.9105	-0.03408
1210	128.846			128.293	98.9094	-0.03489
1211	128.939			128.373	98.9086	-0.03577
1212	129.02			128.448	98.9075	-0.03654
1213	129.105			128.54	98.9067	-0.03721
1214	129.192			128.619	98.9059	-0.03786
1215	129.263			128.699	98.9052	-0.03839
1216	129.348			128.777	98.9048	-0.03898
1217	129.432			128.872	98.904	-0.03947
1218	129.507			128.948	98.9032	-0.03985
1219	129.601			129.041	98.9029	-0.04006
1220	129.682			129.114	98.9021	-0.04008
1221	129.769			129.193	98.9017	-0.04012
1222	129.851			129.283	98.9013	-0.04015
1223	129.932			129.36	98.9005	-0.0401
1224	130.015			129.44	98.9002	-0.03998
1225	130.095			129.532	98.8998	-0.03995
1226	130.176			129.609	98.8994	-0.03984
1227	130.269			129.691	98.8986	-0.03982
1228	130.353			129.782	98.8982	-0.03997
1229	130.437			129.85	98.8975	-0.04003
1230	130.521			129.937	98.8967	-0.0401
1231	130.604			130.022	98.8959	-0.04033
1232	130.675			130.096	98.8956	-0.04048
1233	130.762			130.175	98.8948	-0.04054
1234	130.858			130.265	98.8944	-0.04068
1235	130.934			130.348	98.894	-0.04074
1236	131.014			130.425	98.8936	-0.04079
1237	131.103			130.512	98.8932	-0.04092
1238	131.174			130.597	98.8925	-0.04087
1239	131.255			130.67	98.8917	-0.04072
1240	131.346			130.761	98.8906	-0.04048
1241	131.43			130.846	98.8894	-0.04015
1242	131.511			130.92	98.8886	-0.03981
1243	131.599			131.01	98.8879	-0.03947
1244	131.678			131.095	98.8867	-0.0394
1245	131.768			131.173	98.8859	-0.03958
1246	131.843			131.255	98.8848	-0.03978
1247	131.936			131.336	98.884	-0.03998
1248	132.021			131.429	98.8833	-0.04036
1249	132.094			131.499	98.8829	-0.04067
1250	132.183			131.589	98.8821	-0.0409
1251	132.265			131.663	98.8817	-0.04112
1252	132.343			131.75	98.8813	-0.04127
1253	132.426			131.825	98.8806	-0.0414
1254	132.508			131.917	98.8802	-0.04154
1255	132.59			131.997	98.8794	-0.04167
1256	132.682			132.087	98.8786	-0.04172
1257	132.762			132.17	98.8775	-0.04159
1258	132.837			132.258	98.8767	-0.04147
1259	132.926			132.335	98.8756	-0.04126
1260	133.009			132.422	98.8736	-0.04087
1261	133.092			132.502	98.8725	-0.04057
1262	133.182			132.593	98.871	-0.04036
1263	133.257			132.677	98.8698	-0.04015
1264	133.34			132.755	98.869	-0.04003
1265	133.419			132.833	98.8679	-0.04001
1266	133.505			132.911	98.8667	-0.04009
1267	133.593			132.998	98.866	-0.04026
1268	133.681			133.081	98.8656	-0.04071
1269	133.762			133.161	98.8648	-0.04126
1270	133.834			133.246	98.8644	-0.04165
1271	133.921			133.326	98.8637	-0.04204
1272	134.013			133.403	98.8633	-0.04245
1273	134.082			133.497	98.8633	-0.04294
1274	134.168			133.589	98.8629	-0.04336
1275	134.256			133.664	98.8625	-0.04362
1276	134.334			133.747	98.8625	-0.04381
1277	134.422			133.829	98.8625	-0.04383
1278	134.504			133.911	98.8625	-0.04386
1279	134.589			133.982	98.8625	-0.0438
1280	134.668			134.072	98.8625	-0.04349
1281	134.754			134.154	98.8621	-0.04319
1282	134.832			134.237	98.8617	-0.04306
1283	134.925			134.328	98.8614	-0.04302
1284	135.005			134.399	98.8606	-0.04306
1285	135.087			134.486	98.8598	-0.04318
1286	135.166			134.561	98.8594	-0.04339
1287	135.244			134.658	98.8587	-0.04369
1288	135.335			134.742	98.8575	-0.04388
1289	135.416			134.816	98.8564	-0.04407
1290	135.509			134.902	98.8552	-0.04425
1291	135.588			134.986	98.8544	-0.04442
1292	135.681			135.062	98.8529	-0.04449
1293	135.755			135.146	98.851	-0.04444
1294	135.832			135.23	98.8494	-0.04431
1295	135.917			135.317	98.8475	-0.04399
1296	135.998			135.388	98.8452	-0.04367
1297	136.082			135.476	98.8433	-0.04325
1298	136.168			135.556	98.8414	-0.04284
1299	136.251			135.641	98.8398	-0.04242
1300	136.337			135.721	98.8387	-0.042
1301	136.428			135.806	98.8375	-0.04174
1302	136.499			135.892	98.8367	-0.04149
1303	136.585			135.981	98.8356	-0.04141
1304	136.676			136.054	98.8352	-0.04159
1305	136.753			136.138	98.8348	-0.04175
1306	136.836			136.214	98.8341	-0.04183
1307	136.91			136.294	98.8333	-0.04208
1308	136.992			136.372	98.8329	-0.0424
1309	137.084			136.467	98.8325	-0.04272
1310	137.167			136.564	98.8325	-0.04312
1311	137.251			136.64	98.8329	-0.04344
1312	137.335			136.723	98.8333	-0.04376
1313	137.426			136.805	98.8337	-0.044
1314	137.5			136.889	98.8341	-0.04408
1315	137.584			136.965	98.8345	-0.0439
1316	137.672			137.055	98.8348	-0.04341
1317	137.749			137.135	98.8352	-0.04294
1318	137.831			137.216	98.8352	-0.04258
1319	137.919			137.298	98.8352	-0.04191
1320	138.005			137.383	98.8345	-0.04137
1321	138.087			137.466	98.8337	-0.04111
1322	138.168			137.543	98.8329	-0.04086
1323	138.254			137.627	98.8321	-0.04105
1324	138.341			137.715	98.831	-0.04149
1325	138.417			137.794	98.8298	-0.04174
1326	138.51			137.879	98.8291	-0.04198
1327	138.583			137.963	98.8279	-0.04246
1328	138.667			138.055	98.8272	-0.04301
1329	138.742			138.137	98.8268	-0.04344
1330	138.829			138.211	98.826	-0.04395
1331	138.916			138.296	98.8252	-0.04453
1332	139			138.382	98.8248	-0.04491
1333	139.079			138.459	98.8241	-0.04519
1334	139.167			138.538	98.8237	-0.04546
1335	139.245			138.632	98.8229	-0.04546
1336	139.328			138.707	98.8221	-0.04528
1337	139.409			138.788	98.8218	-0.0451
1338	139.496			138.878	98.8214	-0.04501
1339	139.576			138.96	98.8206	-0.04492
1340	139.659			139.043	98.8198	-0.04485
1341	139.747			139.129	98.8187	-0.04497
1342	139.839			139.213	98.8179	-0.04511
1343	139.926			139.293	98.8168	-0.04517
1344	140.006			139.372	98.8156	-0.0454
1345	140.092			139.458	98.8149	-0.04573
1346	140.177			139.539	98.8141	-0.04606
1347	140.256			139.616	98.8133	-0.04656
1348	140.334			139.7	98.8129	-0.04705
1349	140.422			139.789	98.8122	-0.04743
1350	140.499			139.86	98.8114	-0.0478
1351	140.583			139.949	98.811	-0.04814
1352	140.669			140.031	98.8102	-0.04847
1353	140.751			140.123	98.8098	-0.04877
1354	140.831			140.201	98.8091	-0.04897
1355	140.917			140.28	98.8087	-0.04899
1356	140.995			140.36	98.8079	-0.049
1357	141.084			140.443	98.8072	-0.0492
1358	141.167			140.525	98.806	-0.04939
1359	141.249			140.611	98.8052	-0.04942
1360	141.327			140.701	98.8041	-0.04956
1361	141.411			140.776	98.8029	-0.04981
1362	141.488			140.858	98.8018	-0.05
1363	141.581			140.941	98.8006	-0.05014
1364	141.669			141.038	98.7995	-0.05012
1365	141.737			141.112	98.7983	-0.05005
1366	141.837			141.196	98.7972	-0.05008
1367	141.916			141.279	98.7964	-0.05014
1368	141.994			141.359	98.7952	-0.05013
1369	142.07			141.455	98.7949	-0.0502
1370	142.161			141.531	98.7941	-0.05028
1371	142.243			141.613	98.7933	-0.05053
1372	142.321			141.694	98.7929	-0.05085
1373	142.409			141.783	98.7922	-0.05091
1374	142.486			141.864	98.7918	-0.05095
1375	142.578			141.95	98.7906	-0.05106
1376	142.656			142.028	98.7899	-0.05107
1377	142.741			142.117	98.7887	-0.05098
1378	142.824			142.193	98.7876	-0.05086
1379	142.905			142.273	98.7868	-0.05056
1380	142.994			142.36	98.7853	-0.05025
1381	143.066			142.445	98.7837	-0.0501
1382	143.146			142.526	98.7826	-0.04994
1383	143.235			142.606	98.7814	-0.04969
1384	143.321			142.689	98.7803	-0.04953
1385	143.409			142.772	98.7795	-0.04954
1386	143.479			142.858	98.7787	-0.04956
1387	143.571			142.939	98.778	-0.04965
1388	143.651			143.021	98.7776	-0.04983
1389	143.741			143.103	98.7768	-0.05001
1390	143.831			143.18	98.7764	-0.05021
1391	143.909			143.259	98.7756	-0.05033
1392	143.992			143.344	98.7753	-0.05055
1393	144.075			143.438	98.7749	-0.05113
1394	144.155			143.523	98.7741	-0.05182
1395	144.239			143.602	98.773	-0.05252
1396	144.328			143.69	98.7718	-0.05341
1397	144.404			143.771	98.7707	-0.05434
1398	144.484			143.858	98.7691	-0.0552
1399	144.573			143.934	98.768	-0.05591
1400	144.654			144.011	98.7664	-0.05646
1401	144.726			144.097	98.7653	-0.05694
1402	144.824			144.183	98.7641	-0.05726
1403	144.913			144.262	98.7626	-0.05751
1404	144.995			144.353	98.7622	-0.0576
1405	145.07			144.427	98.7614	-0.05761
1406	145.154			144.507	98.7607	-0.05779
1407	145.241			144.587	98.7599	-0.05798
1408	145.323			144.679	98.7599	-0.05817
1409	145.401			144.76	98.7591	-0.05836
1410	145.486			144.837	98.7587	-0.05836
1411	145.568			144.923	98.758	-0.05827
1412	145.658			145	98.7576	-0.05807
1413	145.735			145.089	98.7568	-0.05775
1414	145.826			145.17	98.7561	-0.05742
1415	145.916			145.253	98.7549	-0.05698
1416	145.987			145.342	98.753	-0.05643
1417	146.071			145.426	98.7507	-0.05604
1418	146.155			145.514	98.7488	-0.0558
1419	146.236			145.591	98.7464	-0.0557
1420	146.313			145.683	98.7434	-0.05584
1421	146.407			145.761	98.7415	-0.05597
1422	146.484			145.84	98.7395	-0.0561
1423	146.561			145.928	98.738	-0.05631
1424	146.65			146.003	98.7376	-0.05659
1425	146.728			146.087	98.7372	-0.0568
1426	146.817			146.168	98.7365	-0.05676
1427	146.89			146.251	98.7361	-0.05657
1428	146.978			146.335	98.7361	-0.05631
1429	147.053			146.419	98.7361	-0.05608
1430	147.149			146.501	98.7357	-0.05585
1431	147.237			146.586	98.7357	-0.05564
1432	147.315			146.673	98.7357	-0.05535
1433	147.391			146.745	98.7353	-0.05516
1434	147.476			146.83	98.7349	-0.05498
1435	147.556			146.918	98.7345	-0.05481
1436	147.646			146.999	98.7334	-0.05481
1437	147.723			147.084	98.7322	-0.05474
1438	147.808			147.175	98.7311	-0.05467
1439	147.887			147.254	98.7299	-0.05467
1440	147.967			147.336	98.7284	-0.05485
1441	148.054			147.413	98.7268	-0.05528
1442	148.142			147.503	98.7257	-0.05571
1443	148.225			147.584	98.7245	-0.05629
1444	148.309			147.677	98.7234	-0.05704
1445	148.393			147.743	98.7226	-0.05751
1446	148.477			147.829	98.7219	-0.05789
1447	148.562			147.914	98.7211	-0.05825
1448	148.64			147.987	98.7211	-0.05843
1449	148.73			148.067	98.7207	-0.05859
1450	148.812			148.157	98.7207	-0.05883
1451	148.892			148.238	98.7203	-0.0588
1452	148.977			148.325	98.7203	-0.05868
1453	149.061			148.407	98.7203	-0.05864
1454	149.145			148.491	98.7199	-0.05851
1455	149.226			148.577	98.7195	-0.05839
1456	149.307			148.661	98.7184	-0.05825
1457	149.401			148.738	98.7176	-0.05821
1458	149.478			148.822	98.7168	-0.05834
1459	149.556			148.899	98.7161	-0.05839
1460	149.64			148.983	98.7146	-0.05844
1461	149.722			149.072	98.713	-0.05859
1462	149.804			149.149	98.7119	-0.05866
1463	149.89			149.241	98.7103	-0.05875
1464	149.973			149.32	98.7088	-0.05885
1465	150.061			149.406	98.7073	-0.05897
1466	150.145			149.483	98.7053	-0.05918
1467	150.233			149.565	98.7038	-0.0594
1468	150.308			149.654	98.7023	-0.05962
1469	150.397			149.737	98.7011	-0.05976
1470	150.471			149.816	98.7	-0.0598
1471	150.554			149.902	98.6988	-0.06
1472	150.635			149.985	98.6984	-0.0602
1473	150.72			150.067	98.6976	-0.06038
1474	150.812			150.156	98.6969	-0.06054
1475	150.883			150.24	98.6961	-0.06086
1476	150.97			150.313	98.6953	-0.06117
1477	151.055			150.404	98.6946	-0.0613
1478	151.135			150.487	98.6938	-0.06152
1479	151.222			150.562	98.693	-0.06157
1480	151.308			150.651	98.6915	-0.06163
1481	151.387			150.736	98.6907	-0.06197
1482	151.466			150.81	98.6896	-0.06232
1483	151.56			150.895	98.6884	-0.06251
1484	151.639			150.982	98.6869	-0.06262
1485	151.716			151.071	98.6857	-0.06274
1486	151.8			151.151	98.6846	-0.06278
1487	151.886			151.226	98.6838	-0.06273
1488	151.972			151.316	98.683	-0.0626
1489	152.055			151.401	98.6819	-0.06247
1490	152.134			151.485	98.6807	-0.06243
1491	152.221			151.565	98.6796	-0.06255
1492	152.295			151.649	98.6784	-0.06257
1493	152.384			151.723	98.6773	-0.06241
1494	152.475			151.816	98.6765	-0.06232
1495	152.556			151.89	98.6757	-0.06241
1496	152.643			151.972	98.675	-0.06276
1497	152.72			152.064	98.6742	-0.06311
1498	152.8			152.147	98.6734	-0.06346
1499	152.893			152.216	98.6727	-0.06382
1500	152.973			152.302	98.6715	-0.06427
1501	153.056			152.386	98.6707	-0.06472
1502	153.134			152.476	98.6696	-0.06501
1503	153.225			152.564	98.6684	-0.06539
1504	153.306			152.635	98.6669	-0.06559
1505	153.388			152.723	98.6654	-0.06563
1506	153.471			152.807	98.6642	-0.06574
1507	153.557			152.89	98.663	-0.06584
1508	153.64			152.976	98.6615	-0.06568
1509	153.721			153.065	98.6607	-0.06534
1510	153.808			153.139	98.6596	-0.06509
1511	153.881			153.225	98.6584	-0.06476
1512	153.965			153.314	98.6577	-0.06435
1513	154.049			153.395	98.6565	-0.0642
1514	154.131			153.476	98.6554	-0.06422
1515	154.216			153.56	98.6542	-0.06449
1516	154.308			153.638	98.6527	-0.06511
1517	154.381			153.723	98.6511	-0.06591
1518	154.469			153.806	98.6504	-0.06681
1519	154.552			153.894	98.6492	-0.06764
1520	154.631			153.97	98.6488	-0.06876
1521	154.723			154.061	98.6481	-0.06982
1522	154.799			154.141	98.6469	-0.07056
1523	154.879			154.224	98.6462	-0.07115
1524	154.97			154.308	98.6454	-0.07133
1525	155.057			154.384	98.6446	-0.07133
1526	155.141			154.464	98.6431	-0.07149
1527	155.226			154.549	98.6415	-0.07173
1528	155.3			154.637	98.6392	-0.07178
1529	155.394			154.718	98.6373	-0.07171
1530	155.472			154.8	98.6358	-0.07179
1531	155.543			154.888	98.6338	-0.07185
1532	155.63			154.965	98.6319	-0.0717
1533	155.718			155.049	98.63	-0.07153
1534	155.802			155.135	98.6285	-0.07143
1535	155.878			155.213	98.6265	-0.07114
1536	155.967			155.292	98.625	-0.07103
1537	156.049			155.384	98.6235	-0.07117
1538	156.134			155.459	98.6219	-0.07124
1539	156.218			155.547	98.6208	-0.07132
1540	156.298			155.625	98.6192	-0.07158
1541	156.387			155.714	98.6185	-0.07202
1542	156.466			155.8	98.6177	-0.0723
1543	156.548			155.881	98.6169	-0.07258
1544	156.626			155.964	98.6169	-0.07295
1545	156.71			156.033	98.6166	-0.07314
1546	156.794			156.117	98.6158	-0.07325
1547	156.881			156.212	98.6154	-0.07334
1548	156.963			156.286	98.6146	-0.07317
1549	157.058			156.369	98.6139	-0.0729
1550	157.133			156.458	98.6131	-0.07261
1551	157.218			156.538	98.6123	-0.07222
1552	157.303			156.626	98.6108	-0.07181
1553	157.39			156.701	98.6096	-0.07131
1554	157.468			156.796	98.6085	-0.07079
1555	157.549			156.879	98.6069	-0.07027
1556	157.624			156.956	98.6058	-0.07008
1557	157.719			157.036	98.6043	-0.07007
1558	157.794			157.123	98.6031	-0.06997
1559	157.88			157.2	98.602	-0.06995
1560	157.965			157.289	98.6004	-0.0701
1561	158.059			157.37	98.5993	-0.07041
1562	158.131			157.46	98.5977	-0.07057
1563	158.224			157.536	98.5962	-0.07073
1564	158.306			157.611	98.5947	-0.07098
1565	158.383			157.699	98.5931	-0.07125
1566	158.463			157.779	98.5916	-0.07161
1567	158.554			157.867	98.5904	-0.07199
1568	158.639			157.952	98.5893	-0.07239
1569	158.725			158.033	98.5881	-0.07261
1570	158.799			158.119	98.587	-0.07276
1571	158.885			158.204	98.5858	-0.07291
1572	158.963			158.285	98.585	-0.0728
1573	159.043			158.368	98.5843	-0.0726
1574	159.132			158.452	98.5835	-0.07257
1575	159.214			158.536	98.5827	-0.07262
1576	159.295			158.624	98.5824	-0.07257
1577	159.378			158.699	98.5812	-0.07243
1578	159.47			158.782	98.58	-0.07229
1579	159.547			158.872	98.5789	-0.07222
1580	159.624			158.956	98.5774	-0.07233
1581	159.718			159.031	98.5758	-0.07236
1582	159.79			159.109	98.5747	-0.07239
1583	159.878			159.199	98.5735	-0.07259
1584	159.96			159.282	98.572	-0.07278
1585	160.048			159.362	98.5704	-0.0729
1586	160.131			159.443	98.5693	-0.07295
1587	160.207			159.531	98.5678	-0.07291
1588	160.289			159.615	98.5662	-0.07278
1589	160.382			159.687	98.5647	-0.07273
1590	160.471			159.779	98.5631	-0.07278
1591	160.548			159.864	98.562	-0.07292
1592	160.639			159.945	98.5612	-0.07314
1593	160.714			160.026	98.5597	-0.07335
1594	160.796			160.109	98.5585	-0.07348
1595	160.88			160.189	98.557	-0.07367
1596	160.968			160.265	98.5558	-0.07385
1597	161.051			160.349	98.5551	-0.07392
1598	161.138			160.435	98.5539	-0.07397
1599	161.218			160.515	98.5528	-0.07401
1600	161.302			160.605	98.5516	-0.07412
1601	161.389			160.684	98.5508	-0.07413
1602	161.468			160.764	98.5497	-0.07405
1603	161.553			160.845	98.5485	-0.07397
1604	161.639			160.939	98.5474	-0.07399
1605	161.727			161.021	98.5462	-0.0741
1606	161.808			161.101	98.5451	-0.07405
1607	161.891			161.189	98.5439	-0.07385
1608	161.971			161.265	98.5428	-0.07382
1609	162.052			161.347	98.5412	-0.07381
1610	162.141			161.431	98.5393	-0.07371
1611	162.226			161.517	98.5378	-0.07362
1612	162.302			161.597	98.5355	-0.07345
1613	162.384			161.68	98.5336	-0.07336
1614	162.464			161.768	98.5324	-0.07336
1615	162.548			161.852	98.5309	-0.07337
1616	162.635			161.94	98.5305	-0.07346
1617	162.724			162.015	98.5293	-0.07366
1618	162.803			162.095	98.5285	-0.07368
1619	162.885			162.19	98.5278	-0.07363
1620	162.973			162.267	98.5266	-0.07348
1621	163.051			162.354	98.5259	-0.07324
1622	163.139			162.441	98.5247	-0.07317
1623	163.224			162.514	98.5236	-0.07309
1624	163.305			162.604	98.522	-0.07301
1625	163.384			162.684	98.5205	-0.073
1626	163.468			162.764	98.5193	-0.07324
1627	163.55			162.86	98.5182	-0.07373
1628	163.634			162.94	98.5174	-0.07439
1629	163.722			163.017	98.5163	-0.07505
1630	163.799			163.099	98.5155	-0.07547
1631	163.886			163.182	98.5147	-0.07572
1632	163.969			163.264	98.5139	-0.076
1633	164.047			163.35	98.5128	-0.07638
1634	164.126			163.43	98.5116	-0.0767
1635	164.219			163.521	98.5105	-0.07695
1636	164.3			163.594	98.5086	-0.07714
1637	164.38			163.683	98.5074	-0.07734
1638	164.464			163.761	98.5059	-0.07773
1639	164.558			163.845	98.5043	-0.07813
1640	164.641			163.924	98.5028	-0.07844
1641	164.722			164.004	98.5016	-0.07866
1642	164.797			164.087	98.5005	-0.07887
1643	164.88			164.169	98.499	-0.07915
1644	164.963			164.256	98.4982	-0.07923
1645	165.048			164.343	98.497	-0.07911
1646	165.13			164.424	98.4959	-0.07905
1647	165.214			164.509	98.4947	-0.07889
1648	165.298			164.595	98.4936	-0.07863
1649	165.379			164.672	98.4921	-0.07836
1650	165.469			164.751	98.4909	-0.07801
1651	165.547			164.836	98.4894	-0.07757
1652	165.634			164.919	98.4878	-0.07724
1653	165.71			165.008	98.4863	-0.07709
1654	165.805			165.089	98.4847	-0.07687
1655	165.887			165.168	98.4828	-0.07668
1656	165.964			165.251	98.4809	-0.07667
1657	166.055			165.329	98.4797	-0.07676
1658	166.128			165.408	98.4782	-0.07677
1659	166.212			165.505	98.4771	-0.07688
1660	166.305			165.587	98.4759	-0.07716
1661	166.387			165.669	98.4748	-0.07728
1662	166.475			165.749	98.4736	-0.0774
1663	166.565			165.844	98.4721	-0.0777
1664	166.64			165.913	98.4709	-0.07802
1665	166.716			165.996	98.4694	-0.07842
1666	166.807			166.073	98.4682	-0.07892
1667	166.891			166.16	98.4667	-0.07941
1668	166.966			166.245	98.4655	-0.07988
1669	167.051			166.326	98.4644	-0.08043
1670	167.135			166.41	98.4628	-0.08095
1671	167.217			166.492	98.4617	-0.08137
1672	167.31			166.573	98.4601	-0.08161
1673	167.394			166.666	98.4586	-0.08165
1674	167.468			166.748	98.4571	-0.08168
1675	167.546			166.834	98.4559	-0.08152
1676	167.631			166.911	98.4548	-0.08118
1677	167.707			166.998	98.4532	-0.08101
1678	167.798			167.084	98.4517	-0.08092
1679	167.881			167.164	98.4502	-0.08083
1680	167.965			167.258	98.449	-0.08084
1681	168.053			167.338	98.4475	-0.08095
1682	168.123			167.416	98.4459	-0.08097
1683	168.211			167.498	98.4448	-0.08101
1684	168.292			167.582	98.4436	-0.08121
1685	168.375			167.666	98.4421	-0.08133
1686	168.454			167.749	98.4406	-0.08138
1687	168.539			167.837	98.439	-0.08144
1688	168.629			167.91	98.4375	-0.08151
1689	168.708			167.993	98.4359	-0.08159
1690	168.789			168.07	98.4344	-0.0817
1691	168.872			168.168	98.4329	-0.08164
1692	168.955			168.243	98.4317	-0.08151
1693	169.034			168.324	98.4306	-0.08155
1694	169.122			168.414	98.4294	-0.08177
1695	169.207			168.49	98.4283	-0.08208
1696	169.287			168.573	98.4279	-0.08239
1697	169.371			168.662	98.4267	-0.08251
1698	169.462			168.742	98.426	-0.08255
1699	169.549			168.82	98.4248	-0.08266
1700	169.63			168.904	98.424	-0.08277
1701	169.71			168.985	98.4229	-0.0828
1702	169.795			169.068	98.4217	-0.08282
1703	169.876			169.155	98.4202	-0.08292
1704	169.965			169.24	98.4186	-0.0831
1705	170.051			169.325	98.4171	-0.08335
1706	170.123			169.407	98.4156	-0.08352
1707	170.212			169.49	98.4137	-0.08376
1708	170.296			169.572	98.4117	-0.08399
1709	170.391			169.655	98.4102	-0.08413
1710	170.468			169.736	98.4086	-0.08445
1711	170.545			169.826	98.4071	-0.08478
1712	170.623			169.9	98.4052	-0.08521
1713	170.706			169.99	98.4037	-0.08565
1714	170.788			170.066	98.4021	-0.08578
1715	170.864			170.143	98.4006	-0.08583
1716	170.953			170.232	98.3991	-0.08563
1717	171.032			170.313	98.3975	-0.08534
1718	171.127			170.4	98.396	-0.08515
1719	171.199			170.478	98.3944	-0.08488
1720	171.285			170.561	98.3929	-0.08477
1721	171.365			170.646	98.3914	-0.08467
1722	171.448			170.725	98.3898	-0.08466
1723	171.538			170.815	98.3883	-0.08489
1724	171.617			170.888	98.3868	-0.08521
1725	171.706			170.972	98.3856	-0.08552
1726	171.789			171.065	98.3844	-0.08575
1727	171.868			171.144	98.3837	-0.0859
1728	171.948			171.226	98.3829	-0.08603
1729	172.034			171.312	98.3821	-0.08624
1730	172.113			171.389	98.381	-0.08643
1731	172.2			171.474	98.3798	-0.08651
1732	172.286			171.552	98.3779	-0.08649
1733	172.366			171.638	98.3764	-0.08646
1734	172.457			171.72	98.3748	-0.0865
1735	172.542			171.806	98.3733	-0.08638
1736	172.627			171.891	98.3714	-0.08634
1737	172.698			171.973	98.3695	-0.08641
1738	172.777			172.054	98.3679	-0.08649
1739	172.866			172.145	98.3668	-0.08666
1740	172.953			172.235	98.3656	-0.08684
1741	173.039			172.314	98.3641	-0.08693
1742	173.122			172.399	98.3629	-0.08694
1743	173.203			172.48	98.3622	-0.08712
1744	173.288			172.559	98.3614	-0.08713
1745	173.374			172.65	98.3606	-0.08705
1746	173.452			172.732	98.3595	-0.08705
1747	173.546			172.813	98.3583	-0.08705
1748	173.619			172.901	98.3568	-0.08705
1749	173.719			172.975	98.3552	-0.08713
1750	173.797			173.054	98.3533	-0.08722
1751	173.88			173.135	98.3514	-0.08722
1752	173.957			173.231	98.3491	-0.08741
1753	174.038			173.304	98.3468	-0.0876
1754	174.129			173.386	98.3449	-0.08779
1755	174.199			173.469	98.3426	-0.08817
1756	174.281			173.548	98.3402	-0.08863
1757	174.369			173.631	98.3387	-0.08894
1758	174.453			173.721	98.3368	-0.08924
1759	174.537			173.804	98.3349	-0.08953
1760	174.625			173.888	98.3337	-0.08973
1761	174.701			173.971	98.3322	-0.08992
1762	174.784			174.052	98.3303	-0.0901
1763	174.869			174.145	98.3287	-0.09035
1764	174.954			174.229	98.3272	-0.09052
1765	175.039			174.297	98.3256	-0.0906
1766	175.115			174.382	98.3245	-0.09059
1767	175.199			174.473	98.3233	-0.09051
1768	175.284			174.565	98.3226	-0.09036
1769	175.366			174.64	98.3218	-0.09013
1770	175.455			174.716	98.3214	-0.08999
1771	175.537			174.802	98.3207	-0.08979
1772	175.625			174.889	98.3199	-0.08961
1773	175.71			174.978	98.3187	-0.08953
1774	175.786			175.055	98.3176	-0.08947
1775	175.86			175.141	98.3164	-0.08952
1776	175.948			175.22	98.3145	-0.08965
1777	176.039			175.297	98.313	-0.08986
1778	176.12			175.385	98.3114	-0.09017
1779	176.2			175.465	98.3095	-0.09081
1780	176.294			175.551	98.308	-0.09144
1781	176.371			175.638	98.306	-0.09195
1782	176.453			175.724	98.3045	-0.09263
1783	176.539			175.801	98.3026	-0.0932
1784	176.617			175.886	98.3014	-0.09357
1785	176.703			175.964	98.2999	-0.09393
1786	176.777			176.05	98.298	-0.09428
1787	176.861			176.135	98.2964	-0.09446
1788	176.943			176.218	98.2945	-0.09456
1789	177.029			176.305	98.2926	-0.09467
1790	177.116			176.384	98.2907	-0.09487
1791	177.197			176.453	98.2888	-0.09516
1792	177.279			176.539	98.2865	-0.09544
1793	177.361			176.627	98.2849	-0.09563
1794	177.451			176.713	98.283	-0.09572
1795	177.535			176.802	98.2818	-0.0958
1796	177.616			176.877	98.2803	-0.09561
1797	177.7			176.962	98.2792	-0.09525
1798	177.779			177.046	98.2776	-0.09488
1799	177.863			177.127	98.2761	-0.09434
1800	177.957			177.211	98.2745	-0.09382
1801	178.043			177.297	98.273	-0.09348
1802	178.119			177.377	98.2715	-0.09331
1803	178.196			177.456	98.2699	-0.09331
1804	178.283			177.54	98.2684	-0.09341
1805	178.358			177.618	98.2672	-0.09351
1806	178.443			177.706	98.2661	-0.09362
1807	178.527			177.8	98.2645	-0.09382
1808	178.607			177.88	98.2638	-0.09412
1809	178.7			177.956	98.2622	-0.09426
1810	178.783			178.048	98.2607	-0.09433
1811	178.868			178.135	98.2592	-0.09449
1812	178.944			178.204	98.2576	-0.09475
1813	179.035			178.295	98.2561	-0.09501
1814	179.122			178.372	98.2542	-0.0952
1815	179.199			178.461	98.2523	-0.09547
1816	179.293			178.547	98.2503	-0.09592
1817	179.365			178.628	98.248	-0.09627
1818	179.446			178.719	98.2461	-0.09654
1819	179.525			178.798	98.2438	-0.09697
1820	179.619			178.879	98.2419	-0.09749
1821	179.695			178.96	98.2399	-0.09807
1822	179.781			179.04	98.238	-0.09872
1823	179.853			179.131	98.2365	-0.09935
1824	179.941			179.215	98.2353	-0.0998
1825	180.032			179.291	98.2338	-0.09998
1826	180.107			179.376	98.2323	-0.09998
1827	180.199			179.461	98.2307	-0.09963
1828	180.282			179.548	98.2292	-0.09902
1829	180.373			179.625	98.228	-0.09843
1830	180.444			179.711	98.2269	-0.09792
1831	180.531			179.795	98.2257	-0.09743
1832	180.62			179.877	98.2246	-0.09713
1833	180.705			179.966	98.223	-0.09711
1834	180.785			180.046	98.2215	-0.09703
1835	180.864			180.131	98.22	-0.09712
1836	180.949			180.215	98.2177	-0.09748
1837	181.034			180.3	98.2157	-0.09785
1838	181.119			180.393	98.2138	-0.09823
1839	181.205			180.47	98.2123	-0.0986
1840	181.29			180.551	98.2104	-0.09887
1841	181.364			180.633	98.2088	-0.09912
1842	181.463			180.714	98.2069	-0.09929
1843	181.547			180.81	98.2054	-0.09935
1844	181.623			180.877	98.2038	-0.09939
1845	181.703			180.973	98.2019	-0.09932
1846	181.787			181.056	98.2004	-0.09931
1847	181.871			181.129	98.1984	-0.09937
1848	181.958			181.218	98.1969	-0.09943
1849	182.038			181.308	98.195	-0.09939
1850	182.124			181.387	98.1934	-0.09945
1851	182.21			181.461	98.1915	-0.09953
1852	182.292			181.549	98.1896	-0.09963
1853	182.371			181.627	98.1881	-0.09993
1854	182.458			181.71	98.1861	-0.10008
1855	182.541			181.802	98.1846	-0.10018
1856	182.625			181.88	98.1831	-0.1004
1857	182.704			181.961	98.1815	-0.10039
1858	182.793			182.039	98.18	-0.10033
1859	182.874			182.115	98.1788	-0.10038
1860	182.96			182.209	98.1773	-0.10037
1861	183.047			182.294	98.1762	-0.10045
1862	183.125			182.373	98.1746	-0.10072
1863	183.209			182.457	98.1735	-0.10125
1864	183.288			182.541	98.1719	-0.10186
1865	183.373			182.626	98.1704	-0.10246
1866	183.451			182.706	98.1685	-0.10296
1867	183.535			182.793	98.1666	-0.10344
1868	183.624			182.871	98.1642	-0.10397
1869	183.708			182.951	98.1619	-0.1043
1870	183.788			183.033	98.1596	-0.10449
1871	183.866			183.128	98.1573	-0.10473
1872	183.952			183.212	98.1546	-0.10501
1873	184.036			183.295	98.1523	-0.10533
1874	184.115			183.372	98.1496	-0.10562
1875	184.2			183.453	98.1473	-0.10571
1876	184.285			183.544	98.1454	-0.10588
1877	184.364			183.626	98.1439	-0.10604
1878	184.455			183.709	98.142	-0.10594
1879	184.533			183.79	98.1404	-0.10569
1880	184.617			183.876	98.14	-0.10537
1881	184.7			183.961	98.1389	-0.10525
1882	184.784			184.046	98.1381	-0.10522
1883	184.869			184.123	98.1373	-0.10521
1884	184.956			184.208	98.1366	-0.10521
1885	185.041			184.286	98.1354	-0.10512
1886	185.126			184.375	98.1343	-0.1052
1887	185.199			184.455	98.1327	-0.10547
1888	185.279			184.539	98.1308	-0.10573
1889	185.365			184.617	98.1289	-0.10591
1890	185.46			184.701	98.127	-0.10593
1891	185.534			184.79	98.1254	-0.10597
1892	185.616			184.873	98.1239	-0.10621
1893	185.695			184.953	98.1227	-0.10655
1894	185.795			185.03	98.1212	-0.10688
1895	185.879			185.117	98.1197	-0.1073
1896	185.956			185.204	98.1181	-0.10778
1897	186.038			185.281	98.1162	-0.10807
1898	186.125			185.368	98.1139	-0.10834
1899	186.211			185.447	98.1116	-0.10876
1900	186.297			185.53	98.1085	-0.10908
1901	186.378			185.617	98.1062	-0.10922
1902	186.457			185.697	98.1039	-0.10926
1903	186.535			185.786	98.102	-0.10906
1904	186.622			185.867	98.1001	-0.1087
1905	186.702			185.958	98.0982	-0.10844
1906	186.788			186.046	98.0962	-0.10801
1907	186.875			186.115	98.0943	-0.10759
1908	186.966			186.193	98.0924	-0.10727
1909	187.042			186.29	98.0905	-0.10703
1910	187.123			186.376	98.0882	-0.10696
1911	187.198			186.462	98.0862	-0.10707
1912	187.285			186.545	98.0843	-0.10726
1913	187.371			186.626	98.0824	-0.10735
1914	187.451			186.708	98.0805	-0.10745
1915	187.537			186.793	98.0786	-0.10764
1916	187.624			186.869	98.077	-0.10792
1917	187.712			186.962	98.0759	-0.10821
1918	187.796			187.035	98.0739	-0.10852
1919	187.864			187.123	98.0724	-0.109
1920	187.959			187.202	98.0713	-0.10949
1921	188.039			187.288	98.0701	-0.10982
1922	188.132			187.374	98.0693	-0.11006
1923	188.21			187.456	98.0686	-0.11031
1924	188.296			187.537	98.0678	-0.11038
1925	188.376			187.616	98.0662	-0.11028
1926	188.462			187.697	98.0647	-0.11026
1927	188.547			187.784	98.0628	-0.11017
1928	188.63			187.869	98.0601	-0.11
1929	188.711			187.954	98.0574	-0.10984
1930	188.789			188.034	98.0547	-0.10967
1931	188.875			188.115	98.052	-0.10951
1932	188.957			188.203	98.049	-0.10942
1933	189.032			188.284	98.0463	-0.10949
1934	189.124			188.371	98.044	-0.10972
1935	189.213			188.454	98.0413	-0.11003
1936	189.289			188.54	98.0397	-0.1105
1937	189.372			188.62	98.0378	-0.11097
1938	189.456			188.705	98.0359	-0.11135
1939	189.54			188.793	98.0344	-0.11165
1940	189.629			188.868	98.0332	-0.11193
1941	189.714			188.957	98.0317	-0.11221
1942	189.794			189.044	98.0301	-0.11241
1943	189.878			189.12	98.0282	-0.1126
1944	189.952			189.199	98.0271	-0.1127
1945	190.052			189.286	98.0255	-0.11297
1946	190.135			189.373	98.024	-0.11314
1947	190.216			189.448	98.0224	-0.11324
1948	190.297			189.539	98.0209	-0.11333
1949	190.387			189.617	98.019	-0.11343
1950	190.463			189.701	98.0167	-0.11353
1951	190.551			189.785	98.0148	-0.11355
1952	190.631			189.868	98.0121	-0.11366
1953	190.718			189.953	98.0098	-0.11369
1954	190.802			190.034	98.0075	-0.11373
1955	190.886			190.116	98.0048	-0.1137
1956	190.977			190.201	98.0021	-0.11358
1957	191.055			190.281	97.9994	-0.11347
1958	191.133			190.36	97.9963	-0.11337
1959	191.215			190.451	97.9936	-0.11318
1960	191.308			190.533	97.9905	-0.113
1961	191.396			190.625	97.9882	-0.1129
1962	191.479			190.706	97.9859	-0.11271
1963	191.552			190.781	97.9836	-0.11252
1964	191.635			190.862	97.9825	-0.1125
1965	191.712			190.954	97.9809	-0.11256
1966	191.803			191.039	97.9798	-0.1127
1967	191.887			191.119	97.9783	-0.11301
1968	191.968			191.21	97.9775	-0.11341
1969	192.051			191.28	97.9767	-0.11399
1970	192.141			191.369	97.9756	-0.11465
1971	192.222			191.448	97.9748	-0.11532
1972	192.299			191.537	97.974	-0.11598
1973	192.389			191.615	97.9732	-0.11658
1974	192.48			191.699	97.9725	-0.11718
1975	192.552			191.781	97.9713	-0.11763
1976	192.636			191.865	97.9698	-0.11776
1977	192.715			191.944	97.9683	-0.11774
1978	192.795			192.041	97.9663	-0.11764
1979	192.882			192.12	97.964	-0.11748
1980	192.975			192.197	97.961	-0.11698
1981	193.061			192.282	97.9583	-0.11648
1982	193.135			192.365	97.956	-0.11615
1983	193.218			192.453	97.9536	-0.1159
1984	193.305			192.534	97.9514	-0.1157
1985	193.387			192.611	97.9494	-0.11557
1986	193.47			192.691	97.9471	-0.1156
1987	193.555			192.775	97.9452	-0.11578
1988	193.634			192.858	97.9437	-0.11611
1989	193.715			192.94	97.9417	-0.11643
1990	193.8			193.03	97.9394	-0.11676
1991	193.882			193.104	97.9368	-0.11707
1992	193.968			193.195	97.9344	-0.11729
1993	194.041			193.28	97.9321	-0.11731
1994	194.126			193.356	97.9306	-0.11732
1995	194.212			193.438	97.9287	-0.11749
1996	194.3			193.518	97.9279	-0.11756
1997	194.381			193.606	97.9267	-0.11762
1998	194.466			193.7	97.9252	-0.11785
1999	194.555			193.777	97.9241	-0.11809
[truncated: 22,751 more rows]

## Sheet: Figure 2e
Concentration (mM)	Thickness (μm)	Standard deviation (μm)
1	99.7	11.93
2	116.1	11.77
3	140	22.16
4	155.8	23.7
5	186.7	26.1

## Sheet: Figure 3b
Concentration (mM)	Contact angle (°)	Standard deviation (°)
1	16	0.8
2	20	1
3	30	1.1
4	36	0.7
5	44	1.2

## Sheet: Figure 3c
Contact angle (°)	α
0	1
10	1
20	0.98
30	0.803
40	0.719
50	0.656
60	0.58
70	0.44
80	0.208
90	0

## Sheet: Figure 3d
Colored line	Function
Blue solid line	a/r=14.3
Black solid line	a/r=2
Red solid line	a-2r=1.64
Blue dash line	a/r=7.15
Red dash line	a-2r=0.82
Black dash line	r=0.1

## Sheet: Figure 3e
Colored line	Function
Purple solid line	h/s*=6.617
Green solid line	h/s*=4.537
Blue solid line	h/s*=2.8025
Red solid line	h/s*=1.689
Purple dash line	s*=12.7
Green dash line	s*=8.5
Blue dash line	s*=6.37
Red dash line	s*=5.1
Black dash line	s*=4

## Sheet: Figure 3f
Radius (mm)	Height-Calculation (mm)	Height-Experiment (mm)	Height-Experiment-Standard deviation (mm)
0.1	21.5	16.2	1.3
0.15	23.8	18	1.8
0.2	28.9	23.4	1.7
0.25	33.7	27.8	2

## Sheet: Figure 4a
Reference	d33 constant (pC/N)
48	18
49	60
50	80
51	100
52	110
53	130
38	163
54	330
55	345
This work	200
This work	500

## Sheet: Figure 4b
Weight (g)	Size (cm3)	Density (g/cm3)	Relative density	Permittivity (10-12 F/m)	Relative Permittivity	d33 (pC/N)	g33 (V m/N)	Fracture stength (MPa)
0.318	0.70*0.70*0.70	0.92711	0.13244	225.675	25.5	196	0.86851	0.975
0.311	0.70*0.70*0.70	0.90671	0.12953	248.685	28.1	206	0.82836	1.075
0.317	0.70*0.70*0.70	0.9242	0.13203	192.045	21.7	179	0.93207	0.907
0.241	0.55*0.55*0.55	1.44853	0.20693	469.935	53.1	198	0.42133	1.278
0.246	0.55*0.55*0.55	1.47859	0.21123	407.1	46	190	0.46672	1.385
0.248	0.55*0.55*0.55	1.49061	0.21294	511.53	57.8	212	0.41444	1.425
0.449	0.62*0.62*0.62	1.88396	0.26914	938.1	106	220	0.23452	2.052
0.451	0.62*0.62*0.62	1.89235	0.27034	897.39	101.4	202	0.2251	1.886
0.441	0.62*0.62*0.62	1.85039	0.26434	819.51	92.6	188	0.22941	1.884
0.515	0.60*0.60*0.60	2.38426	0.34061	961.11	108.6	214	0.22266	3.988
0.531	0.60*0.60*0.60	2.45833	0.35119	1031.03	116.5	216	0.2095	3.833
0.491	0.60*0.60*0.60	2.27315	0.32474	1023.95	115.7	200	0.19532	3.754

[truncated: 4 more sheets: Figure 4c, Figure 4d, Figure 4e, Figure 4f]
