# Supplementary material for: A bioinspired surface tension-driven route toward programmed cellular ceramics
Source: Nat Commun. 2024 Jun 12;15:5030. doi: 10.1038/s41467-024-49345-3 (PMC11169415; doi:10.1038/s41467-024-49345-3)
Supplement: Supplementary file 7 — Source Data [file 41467_2024_49345_MOESM7_ESM.zip › Source Data/Supplementary figures.xlsx]

## Sheet: Figure S3
Temperature (℃)	Weight (%)	Deriv. weight (%/℃)	Heat flow (arb. units)		Temperature (℃)	Weight (%)	Deriv. weight (%/℃)	Heat flow (arb. units)
26.3945	100.1	-0.14345	2.01154		43.2471	100.011	-0.0005	-4.43948
26.5963	100.003	-0.14214	2.10429		43.2807	100.009	-0.00045	-4.3225
26.8028	99.9234	-0.14084	2.19483		43.3082	100.007	-0.00045	-4.2072
27.012	99.8412	-0.13955	2.22759		43.3471	100.005	-0.00045	-4.09781
27.231	99.7562	-0.13828	2.27964		43.3899	100.003	-0.00035	-4.02733
27.4186	99.6534	-0.13701	2.32765		43.4253	100.002	-0.0003	-3.96397
27.6212	99.5631	-0.13576	2.36934		43.4699	100.001	-0.00015	-3.90161
27.8252	99.479	-0.13452	2.35452		43.5232	100.001	-0.0001	-3.84239
28.0229	99.3963	-0.13329	2.36922		43.5752	100	-0.00015	-3.77164
28.2349	99.3277	-0.13207	2.3827		43.6326	99.9996	-0.0001	-3.70288
28.4353	99.26	-0.13086	2.38819		43.6794	99.9992	-5e-05	-3.63018
28.6328	99.1967	-0.12966	2.37875		43.738	99.9992	-5e-05	-3.61359
28.8357	99.1362	-0.12847	2.38316		43.7872	99.9987	-0.00015	-3.57007
29.0285	99.0909	-0.12729	2.38879		43.8531	99.9979	-0.0003	-3.52203
29.2401	99.0425	-0.12613	2.3939		43.9086	99.9962	-0.0004	-3.48346
29.4359	98.9968	-0.12497	2.38631		43.9757	99.9945	-0.00045	-3.46066
29.6286	98.9549	-0.12383	2.38305		44.028	99.9924	-0.0005	-3.42747
29.8271	98.9221	-0.1227	2.38033		44.0852	99.9903	-0.00055	-3.39342
30.0338	98.8867	-0.12157	2.37792		44.1508	99.9878	-0.00075	-3.36046
30.2265	98.8524	-0.12046	2.3726		44.2072	99.984	-0.00085	-3.34422
30.4215	98.8208	-0.11936	2.36703		44.2725	99.9807	-0.0008	-3.32084
30.6192	98.8006	-0.11828	2.36167		44.3461	99.9773	-0.0008	-3.29726
30.8159	98.7789	-0.1172	2.35535		44.4052	99.974	-0.00085	-3.27489
31.0078	98.7576	-0.11613	2.34625		44.4717	99.9702	-0.0008	-3.26043
31.191	98.7382	-0.11508	2.34071		44.5341	99.9672	-0.00075	-3.24142
31.379	98.7248	-0.11403	2.33486		44.6005	99.9639	-0.00075	-3.22288
31.5806	98.7096	-0.113	2.32855		44.6709	99.9609	-0.00065	-3.20559
31.7583	98.6944	-0.11197	2.32138		44.7358	99.9584	-0.00055	-3.19734
31.9425	98.678	-0.11096	2.31577		44.8035	99.9563	-0.00055	-3.18429
32.1321	98.6631	-0.10996	2.31077		44.8661	99.9538	-0.00065	-3.17199
32.3294	98.6502	-0.10897	2.30652		44.906	99.9508	-0.00055	-3.16145
32.5251	98.638	-0.10799	2.30396		44.983	99.9492	-0.0005	-3.15397
32.7129	98.6247	-0.10702	2.30177		45.0578	99.9466	-0.0006	-3.14409
32.9079	98.6144	-0.10607	2.29931		45.1249	99.9441	-0.0006	-3.13396
33.087	98.6014	-0.10512	2.29499		45.1844	99.9416	-0.0006	-3.12392
33.2656	98.5877	-0.10419	2.29587		45.247	99.9391	-0.0006	-3.12015
33.461	98.5725	-0.10326	2.29605		45.3246	99.9366	-0.00055	-3.11138
33.643	98.5565	-0.10235	2.29669		45.3934	99.9345	-0.00055	-3.10287
33.8309	98.5416	-0.10145	2.2969		45.4593	99.9319	-0.0005	-3.09505
34.0154	98.5264	-0.10056	2.3001		45.5399	99.9303	-0.0004	-3.08956
34.1963	98.5115	-0.09968	2.30125		45.5902	99.9286	-0.00045	-3.08189
34.3987	98.4997	-0.09881	2.30299		45.6527	99.9265	-0.00045	-3.07457
34.5752	98.4875	-0.09795	2.30501		45.7299	99.9248	-0.0003	-3.06669
34.7449	98.4746	-0.0971	2.30646		45.7917	99.924	-0.0003	-3.05641
34.9437	98.4624	-0.09626	2.31083		45.8488	99.9223	-0.00035	-3.04656
35.1231	98.4544	-0.09544	2.31534		45.9267	99.921	-0.00035	-3.03734
35.3192	98.4449	-0.09463	2.31996		45.996	99.9193	-0.00035	-3.02938
35.5083	98.4338	-0.09382	2.32484		46.0567	99.9181	-0.00035	-3.02182
35.6842	98.4232	-0.09303	2.3291		46.1269	99.9164	-0.0004	-3.01312
35.8644	98.4148	-0.09225	2.33373		46.2031	99.9147	-0.00035	-3.00356
36.0479	98.4057	-0.09148	2.33996		46.2612	99.9134	-0.00035	-2.9927
36.2473	98.3954	-0.09072	2.34779		46.3356	99.9118	-0.0004	-2.97916
36.4066	98.3851	-0.08997	2.35311		46.3971	99.9101	-0.0004	-2.96752
36.5892	98.3763	-0.08923	2.35916		46.4702	99.9084	-0.0004	-2.95601
36.7839	98.3676	-0.08851	2.36351		46.5369	99.9067	-0.0004	-2.94519
36.9685	98.3561	-0.08779	2.36755		46.5987	99.9051	-0.0004	-2.93678
37.153	98.3424	-0.08709	2.37398		46.6654	99.9034	-0.0004	-2.92758
37.3181	98.3283	-0.08639	2.38045		46.7243	99.9017	-0.0004	-2.91839
37.5037	98.3127	-0.08571	2.38652		46.7856	99.9	-0.00035	-2.91004
37.6882	98.2975	-0.08504	2.39416		46.8514	99.8987	-0.0003	-2.90005
37.8735	98.283	-0.08438	2.40109		46.9231	99.8975	-0.0003	-2.89232
38.0463	98.2666	-0.08373	2.40865		46.9984	99.8962	-0.0004	-2.88382
38.2336	98.2514	-0.08309	2.41607		47.0451	99.8941	-0.0004	-2.8759
38.4174	98.2381	-0.08246	2.42356		47.1105	99.8929	-0.0003	-2.87169
38.5943	98.2255	-0.08185	2.431		47.168	99.8916	-0.00035	-2.86479
38.7701	98.2141	-0.08124	2.43802		47.2488	99.8899	-0.00035	-2.85666
38.9544	98.2019	-0.08065	2.44593		47.3171	99.8887	-0.0004	-2.84758
39.1366	98.1908	-0.08006	2.45577		47.3896	99.8866	-0.00045	-2.84195
39.3121	98.1809	-0.07949	2.4638		47.449	99.8849	-0.0004	-2.83627
39.4919	98.168	-0.07893	2.47183		47.5148	99.8832	-0.00035	-2.82938
39.6662	98.1569	-0.07838	2.48073		47.5797	99.8819	-0.0004	-2.82067
39.851	98.1459	-0.07784	2.48966		47.6469	99.8798	-0.0004	-2.81032
40.0306	98.1337	-0.07731	2.49903		47.7258	99.8786	-0.0003	-2.80175
40.2019	98.1223	-0.07679	2.50856		47.7773	99.8773	-0.0003	-2.79366
40.3909	98.112	-0.07629	2.51723		47.8555	99.8761	-0.00025	-2.78542
40.5603	98.1017	-0.07579	2.52817		47.9171	99.8752	-0.00025	-2.77644
40.7467	98.0903	-0.0753	2.53737		47.9769	99.874	-0.0003	-2.76602
40.931	98.0808	-0.07483	2.54598		48.054	99.8727	-0.0003	-2.75461
41.1021	98.0705	-0.07437	2.55431		48.1099	99.8714	-0.00025	-2.74373
41.2809	98.0591	-0.07392	2.56209		48.1841	99.8706	-0.00025	-2.72877
41.46	98.0476	-0.07348	2.57003		48.2526	99.8693	-0.0003	-2.71598
41.64	98.037	-0.07305	2.57856		48.3092	99.8681	-0.0003	-2.70467
41.8152	98.0271	-0.07263	2.58738		48.3706	99.8668	-0.0003	-2.69417
41.9839	98.0156	-0.07222	2.59476		48.4344	99.8655	-0.0003	-2.67973
42.1626	98.0046	-0.07182	2.60265		48.5023	99.8643	-0.00025	-2.66655
42.3335	97.9951	-0.07144	2.61121		48.5684	99.8635	-0.00025	-2.65438
42.5187	97.9836	-0.07021	2.62132		48.6402	99.8622	-0.00035	-2.64252
42.6959	97.9722	-0.07264	2.6278		48.7172	99.8605	-0.00035	-2.63109
42.8837	97.9619	-0.07286	2.63466		48.7708	99.8593	-0.0003	-2.61959
43.0538	97.9482	-0.0679	2.64079		48.8394	99.858	-0.00035	-2.60841
43.2371	97.9356	-0.064	2.6461		48.9022	99.8563	-0.0004	-2.59717
43.4108	97.9239	-0.06064	2.65598		48.9769	99.8546	-0.0004	-2.58634
43.5906	97.9105	-0.05764	2.66375		49.0414	99.853	-0.0004	-2.57453
43.7669	97.8972	-0.05495	2.67076		49.1145	99.8513	-0.0004	-2.56209
43.9458	97.8858	-0.05258	2.67785		49.1766	99.8496	-0.00035	-2.54939
44.1276	97.8747	-0.05054	2.68438		49.2501	99.8483	-0.00035	-2.53617
44.2965	97.8625	-0.04851	2.69189		49.3171	99.8466	-0.00035	-2.52234
44.4715	97.853	-0.04654	2.69875		49.3885	99.8454	-0.00035	-2.50959
44.661	97.8427	-0.04505	2.70514		49.45	99.8437	-0.0003	-2.49829
44.8392	97.8305	-0.04411	2.70986		49.5206	99.8429	-0.0003	-2.48432
45.014	97.8191	-0.04372	2.71575		49.5816	99.8412	-0.00035	-2.47365
45.1864	97.8088	-0.04384	2.7217		49.6548	99.8399	-0.00035	-2.4633
45.367	97.7985	-0.04443	2.72887		49.7109	99.8382	-0.0004	-2.45313
45.5398	97.7871	-0.04543	2.73597		49.7904	99.8366	-0.0004	-2.44251
45.7206	97.7761	-0.04668	2.74154		49.8525	99.8349	-0.0004	-2.43258
45.8975	97.7677	-0.04834	2.74952		49.9159	99.8332	-0.00035	-2.4219
46.0842	97.7585	-0.05026	2.75842		49.9784	99.8319	-0.0003	-2.41219
46.2565	97.7479	-0.0521	2.76397		50.0535	99.8307	-0.00035	-2.40835
46.4296	97.7376	-0.054	2.77008		50.1076	99.829	-0.00035	-2.39969
46.6007	97.7281	-0.05579	2.776		50.1853	99.8277	-0.0003	-2.39037
46.7825	97.7167	-0.05742	2.78301		50.2603	99.8265	-0.00025	-2.38207
46.9531	97.7056	-0.05898	2.79359		50.3323	99.8256	-0.00025	-2.37243
47.1346	97.6949	-0.06042	2.80232		50.4017	99.8244	-0.0003	-2.3631
47.3091	97.6847	-0.06177	2.80981		50.4614	99.8231	-0.00025	-2.35415
47.4825	97.6732	-0.06289	2.81629		50.5285	99.8223	-0.0002	-2.34515
47.6609	97.6614	-0.06386	2.8252		50.5979	99.8214	-0.00025	-2.3399
47.8401	97.6481	-0.0648	2.83479		50.6731	99.8202	-0.0003	-2.33303
48.005	97.6317	-0.06561	2.84316		50.7416	99.8189	-0.0003	-2.32509
48.1867	97.6161	-0.06628	2.85102		50.8133	99.8177	-0.00035	-2.31735
48.3648	97.6016	-0.0669	2.85831		50.8701	99.816	-0.00035	-2.30955
48.5384	97.5879	-0.06746	2.8657		50.9419	99.8147	-0.0003	-2.30029
48.7086	97.5692	-0.06794	2.87209		51.0049	99.8135	-0.00035	-2.29094
48.8831	97.5544	-0.06837	2.87884		51.0803	99.8118	-0.00035	-2.28151
49.0606	97.5407	-0.06873	2.88523		51.1437	99.8105	-0.00035	-2.27098
49.2283	97.5262	-0.06905	2.89286		51.2179	99.8088	-0.0004	-2.26172
49.4082	97.5148	-0.06933	2.9012		51.2878	99.8071	-0.0004	-2.25198
49.5852	97.503	-0.06952	2.91087		51.3661	99.8055	-0.00035	-2.24151
49.7585	97.4896	-0.0697	2.91995		51.4228	99.8042	-0.00035	-2.22846
49.9311	97.4771	-0.06984	2.92894		51.4864	99.8025	-0.0004	-2.21717
50.1067	97.4668	-0.06994	2.93654		51.562	99.8008	-0.0004	-2.206
50.2871	97.4565	-0.07004	2.9431		51.6336	99.7992	-0.00035	-2.19505
50.4674	97.4447	-0.07015	2.95266		51.7029	99.7979	-0.0003	-2.18372
50.6255	97.4333	-0.07032	2.96023		51.7749	99.7966	-0.0003	-2.17329
50.8103	97.4241	-0.07049	2.96735		51.8431	99.7954	-0.0003	-2.16199
50.9944	97.4123	-0.07072	2.97451		51.9124	99.7941	-0.00035	-2.14939
51.1648	97.4013	-0.07101	2.98388		51.9762	99.7925	-0.00035	-2.13991
51.3348	97.3906	-0.07132	2.99195		52.0452	99.7912	-0.00035	-2.13009
51.5039	97.38	-0.07164	2.99863		52.1186	99.7895	-0.0004	-2.12011
51.6819	97.3685	-0.07197	3.00529		52.1874	99.7878	-0.0004	-2.11045
51.8557	97.3579	-0.07232	3.00859		52.2623	99.7862	-0.0004	-2.0992
52.0256	97.3476	-0.07269	3.01505		52.3326	99.7845	-0.0004	-2.08929
52.1991	97.3392	-0.073	3.02039		52.3983	99.7828	-0.00035	-2.07825
52.3822	97.3285	-0.07329	3.02583		52.465	99.7815	-0.00025	-2.06711
52.5523	97.3183	-0.07361	3.0325		52.5431	99.7807	-0.00025	-2.05573
52.734	97.3091	-0.07385	3.03919		52.6129	99.7794	-0.0003	-2.045
52.905	97.2973	-0.07402	3.04532		52.6749	99.7782	-0.0003	-2.03554
53.0776	97.2859	-0.07413	3.05073		52.7538	99.7769	-0.0003	-2.02709
53.254	97.2748	-0.07417	3.0553		52.8309	99.7756	-0.0003	-2.01526
53.4267	97.2623	-0.07417	3.0602		52.9031	99.7744	-0.00035	-2.00359
53.6008	97.2447	-0.07416	3.0657		52.9614	99.7727	-0.0004	-1.99303
53.7823	97.2291	-0.07416	3.07131		53.042	99.771	-0.0004	-1.98236
53.9549	97.2143	-0.07412	3.07609		53.1028	99.7693	-0.0004	-1.96912
54.1366	97.1979	-0.07411	3.08215		53.1821	99.7677	-0.00035	-1.95668
54.3076	97.1808	-0.07412	3.08776		53.2548	99.7664	-0.0003	-1.94483
54.4819	97.1659	-0.07415	3.09175		53.3257	99.7651	-0.00025	-1.93246
54.6525	97.1503	-0.07425	3.09746		53.3977	99.7643	-0.0002	-1.91989
54.8299	97.1358	-0.07438	3.10327		53.4769	99.7635	-0.00025	-1.90668
54.9946	97.1259	-0.07456	3.11054		53.5429	99.7622	-0.00025	-1.89449
55.1733	97.1149	-0.07481	3.11711		53.619	99.7614	-0.00025	-1.88262
55.3492	97.1027	-0.07504	3.12079		53.6937	99.7601	-0.00025	-1.86809
55.5274	97.0909	-0.07526	3.12293		53.767	99.7593	-0.00025	-1.85571
55.6936	97.0783	-0.0755	3.12637		53.8426	99.758	-0.00025	-1.84415
55.8625	97.065	-0.07578	3.13092		53.9161	99.7572	-0.00025	-1.83301
56.0376	97.0497	-0.07606	3.13178		53.966	99.7559	-0.00025	-1.82129
56.2147	97.0349	-0.07638	3.13493		54.0473	99.755	-0.00025	-1.80998
56.3924	97.0177	-0.07664	3.14002		54.1225	99.7538	-0.00025	-1.79964
56.5536	97.0018	-0.07685	3.14458		54.1912	99.7529	-0.00025	-1.79033
56.718	96.9873	-0.07707	3.1466		54.2542	99.7517	-0.0003	-1.78035
56.8988	96.9739	-0.07729	3.14985		54.3283	99.7504	-0.00035	-1.76793
57.0701	96.9637	-0.07747	3.15308		54.4092	99.7488	-0.0004	-1.75589
57.2404	96.9511	-0.07766	3.15745		54.4822	99.7471	-0.0004	-1.74631
57.4093	96.9397	-0.07784	3.16329		54.5544	99.7454	-0.00035	-1.73426
57.5798	96.929	-0.07797	3.16653		54.6151	99.7441	-0.00035	-1.72235
57.7585	96.9172	-0.07813	3.17113		54.6971	99.7425	-0.00035	-1.71127
57.9249	96.9058	-0.07829	3.17653		54.7659	99.7412	-0.0003	-1.70093
58.1048	96.8943	-0.07842	3.17887		54.8394	99.7399	-0.0003	-1.69131
58.2675	96.8818	-0.07853	3.18245		54.9036	99.7387	-0.00035	-1.68038
58.4495	96.8639	-0.07858	3.18714		54.9854	99.737	-0.0004	-1.66985
58.6346	96.8483	-0.07865	3.19169		55.0547	99.7353	-0.0004	-1.66019
58.7947	96.8334	-0.07873	3.19734		55.1322	99.7336	-0.0004	-1.65125
58.9675	96.817	-0.07881	3.20278		55.2021	99.7319	-0.00035	-1.64059
59.1302	96.7999	-0.0789	3.20815		55.2894	99.7307	-0.0003	-1.63029
59.3099	96.785	-0.07902	3.21317		55.3538	99.7294	-0.0003	-1.62029
59.4839	96.7694	-0.07914	3.21978		55.4364	99.7282	-0.0003	-1.61029
59.656	96.7549	-0.07925	3.22366		55.4971	99.7269	-0.0003	-1.60035
59.8181	96.7408	-0.07941	3.22743		55.5687	99.7256	-0.0003	-1.58946
59.998	96.7256	-0.07956	3.23141		55.6339	99.7244	-0.00025	-1.57722
60.1674	96.7088	-0.07969	3.23538		55.716	99.7235	-0.00025	-1.5637
60.3475	96.6929	-0.07983	3.23812		55.7841	99.7223	-0.0003	-1.55121
60.5153	96.6761	-0.07998	3.23973		55.8632	99.721	-0.00025	-1.53899
60.6873	96.6586	-0.08013	3.24137		55.9423	99.7202	-0.00025	-1.52746
60.8613	96.6403	-0.0803	3.23998		55.9978	99.7189	-0.00025	-1.51552
61.0243	96.6228	-0.0805	3.23972		56.0731	99.7181	-0.00025	-1.50517
61.1989	96.6072	-0.08069	3.23989		56.1571	99.7168	-0.00025	-1.49469
61.3752	96.5904	-0.08089	3.24032		56.2264	99.716	-0.00025	-1.48397
61.5438	96.5744	-0.0811	3.23823		56.3082	99.7147	-0.0003	-1.47186
61.7204	96.5599	-0.08133	3.23843		56.376	99.7135	-0.0003	-1.46141
61.8915	96.5477	-0.08151	3.23937		56.445	99.7122	-0.0003	-1.45127
62.0621	96.5344	-0.08164	3.24033		56.5168	99.7109	-0.0003	-1.44126
62.2287	96.5219	-0.08178	3.23985		56.5952	99.7097	-0.00035	-1.43738
62.4037	96.5104	-0.08191	3.24118		56.6679	99.708	-0.00035	-1.43033
62.5829	96.499	-0.082	3.2424		56.7452	99.7067	-0.00035	-1.42136
62.7592	96.4872	-0.08203	3.24308		56.819	99.7051	-0.0003	-1.41122
62.9322	96.4769	-0.08205	3.24499		56.8837	99.7042	-0.00025	-1.40243
63.1036	96.467	-0.08205	3.24485		56.9605	99.703	-0.0003	-1.39364
63.2781	96.454	-0.082	3.24547		57.0446	99.7017	-0.0003	-1.38533
63.4514	96.4426	-0.08195	3.24855		57.1035	99.7004	-0.00025	-1.37685
63.617	96.4331	-0.0819	3.25094		57.184	99.6996	-0.0002	-1.36748
63.7855	96.424	-0.08188	3.25241		57.2569	99.6988	-0.00025	-1.35701
63.9633	96.4129	-0.08194	3.25322		57.3354	99.6975	-0.00025	-1.34562
64.1311	96.4026	-0.08204	3.25301		57.3983	99.6967	-0.0002	-1.33317
64.3043	96.3927	-0.08222	3.25112		57.4723	99.6958	-0.00025	-1.32121
64.4723	96.3813	-0.08244	3.25167		57.5491	99.6946	-0.00035	-1.31132
64.6632	96.3653	-0.08269	3.25351		57.6277	99.6929	-0.00035	-1.3023
64.8229	96.3508	-0.083	3.25602		57.6941	99.6916	-0.00035	-1.29208
64.9888	96.3367	-0.08335	3.26092		57.7703	99.6899	-0.0004	-1.27971
65.163	96.3215	-0.08368	3.2627		57.8544	99.6882	-0.00035	-1.26846
65.3315	96.304	-0.08404	3.26335		57.9139	99.687	-0.00035	-1.25779
65.5004	96.2895	-0.0844	3.26366		57.9996	99.6853	-0.00035	-1.24715
65.6727	96.2743	-0.0847	3.26278		58.066	99.684	-0.00025	-1.23773
65.8485	96.2598	-0.08499	3.26536		58.1426	99.6832	-0.0003	-1.22876
66.0145	96.2488	-0.08525	3.26828		58.224	99.6815	-0.00035	-1.22096
66.1907	96.2343	-0.08547	3.27093		58.29	99.6803	-0.00025	-1.21394
66.3631	96.2179	-0.08558	3.2744		58.3645	99.6794	-0.0002	-1.20475
66.5268	96.2019	-0.08566	3.27645		58.4359	99.6786	-0.00025	-1.19606
66.6961	96.1863	-0.08572	3.27802		58.5254	99.6773	-0.0003	-1.18782
66.8636	96.1699	-0.08573	3.27942		58.5941	99.6761	-0.00025	-1.17853
67.0359	96.1547	-0.08569	3.28087		58.6578	99.6752	-0.0002	-1.17075
67.2134	96.1406	-0.08566	3.28219		58.7428	99.6744	-0.0002	-1.16128
67.3724	96.1242	-0.08565	3.28366		58.799	99.6736	-0.00025	-1.15048
67.5536	96.1067	-0.08562	3.28567		58.8878	99.6723	-0.00025	-1.13959
67.7174	96.0903	-0.08558	3.2841		58.9592	99.6714	-0.0002	-1.12808
67.8922	96.0747	-0.08557	3.2833		59.0412	99.6706	-0.00025	-1.11958
68.0609	96.0587	-0.08556	3.28396		59.1235	99.6693	-0.0003	-1.11221
68.2285	96.0431	-0.08551	3.28476		59.1901	99.6681	-0.0003	-1.10441
68.3978	96.0294	-0.08545	3.28407		59.2608	99.6668	-0.00035	-1.09096
68.5675	96.0164	-0.0854	3.2842		59.3469	99.6651	-0.00035	-1.08118
68.7452	96.005	-0.08537	3.28374		59.4233	99.6639	-0.0003	-1.07113
68.9098	95.9932	-0.08531	3.28365		59.4972	99.6626	-0.00035	-1.05981
69.0797	95.9821	-0.08522	3.28397		59.5804	99.6609	-0.00035	-1.05361
69.2563	95.9719	-0.08511	3.28388		59.6426	99.6597	-0.0003	-1.04562
69.4278	95.9589	-0.085	3.28358		59.7254	99.6584	-0.00025	-1.03585
69.5878	95.9479	-0.08483	3.28346		59.8075	99.6576	-0.0002	-1.02479
69.757	95.9368	-0.08467	3.28359		59.8789	99.6567	-0.00025	-1.0161
69.9286	95.9246	-0.08454	3.28298		59.9452	99.6555	-0.00025	-1.00601
70.0975	95.9121	-0.08442	3.28178		60.0231	99.6546	-0.00025	-0.99693
70.2718	95.8983	-0.0843	3.27966		60.1095	99.6534	-0.0002	-0.98816
70.4416	95.8843	-0.08418	3.27677		60.1901	99.653	-0.0002	-0.97359
70.6149	95.8686	-0.0841	3.27372		60.2561	99.6517	-0.0003	-0.96097
70.7736	95.8526	-0.08407	3.27123		60.3396	99.6504	-0.00035	-0.95086
70.9555	95.8378	-0.08403	3.26893		60.4071	99.6488	-0.00035	-0.94198
71.1282	95.8214	-0.08403	3.26639		60.4753	99.6475	-0.0003	-0.93268
71.2993	95.8031	-0.08403	3.26479		60.5685	99.6462	-0.00035	-0.92326
71.4604	95.7864	-0.08402	3.2634		60.6373	99.6446	-0.00035	-0.91327
71.6249	95.7704	-0.08403	3.26224		60.709	99.6433	-0.0003	-0.90244
71.7925	95.7532	-0.08401	3.25813		60.7878	99.642	-0.00025	-0.89271
71.9749	95.7365	-0.08399	3.25535		60.8717	99.6412	-0.00025	-0.88332
72.1347	95.7228	-0.084	3.25277		60.944	99.6399	-0.00025	-0.87352
72.3151	95.7098	-0.08398	3.24974		61.0249	99.6391	-0.0002	-0.86311
72.498	95.6957	-0.08394	3.25224		61.0969	99.6382	-0.00025	-0.85622
72.6742	95.6828	-0.08388	3.25275		61.1791	99.637	-0.00025	-0.84707
72.8352	95.6694	-0.08384	3.25243		61.2464	99.6362	-0.0002	-0.83717
73.0046	95.6531	-0.08383	3.25161		61.3263	99.6353	-0.00025	-0.82668
73.1725	95.6371	-0.08379	3.25014		61.3991	99.6341	-0.00025	-0.81374
73.3552	95.6218	-0.08376	3.24824		61.479	99.6332	-0.0002	-0.8028
73.5332	95.6035	-0.08371	3.24641		61.5555	99.6324	-0.0002	-0.79192
73.6917	95.5876	-0.08368	3.24508		61.635	99.6315	-0.00025	-0.78115
73.8609	95.5731	-0.08368	3.24383		61.7147	99.6303	-0.00025	-0.76877
74.036	95.5597	-0.08366	3.24304		61.7889	99.6294	-0.0002	-0.75774
74.2041	95.5518	-0.08359	3.24289		61.8628	99.6286	-0.0002	-0.74741
74.364	95.5392	-0.08354	3.24244		61.9324	99.6278	-0.00025	-0.73652
74.5431	95.5247	-0.08352	3.24014		62.0074	99.6265	-0.0003	-0.72663
74.7069	95.5106	-0.08349	3.23775		62.0826	99.6252	-0.0003	-0.71802
74.8659	95.4939	-0.08342	3.2357		62.1724	99.624	-0.0003	-0.7099
75.0443	95.4779	-0.08337	3.23307		62.2457	99.6227	-0.00035	-0.70095
75.2151	95.4634	-0.08333	3.22982		62.3222	99.621	-0.00035	-0.69392
75.389	95.4501	-0.08331	3.22769		62.3936	99.6198	-0.0003	-0.68639
75.5557	95.4337	-0.08329	3.22625		62.4679	99.6185	-0.00035	-0.67932
75.7237	95.4188	-0.08323	3.22492		62.5438	99.6168	-0.0003	-0.67258
75.8941	95.4021	-0.08319	3.22036		62.6299	99.616	-0.00025	-0.66735
76.0602	95.3842	-0.08318	3.2176		62.6979	99.6147	-0.00035	-0.66112
76.2296	95.3674	-0.08319	3.21578		62.7805	99.613	-0.00035	-0.65536
76.3956	95.3522	-0.08317	3.2145		62.8552	99.6118	-0.0003	-0.64991
76.5752	95.3377	-0.08311	3.21167		62.9361	99.6105	-0.00035	-0.64354
76.7318	95.3217	-0.08305	3.20952		63.0158	99.6088	-0.00035	-0.63777
76.9014	95.3088	-0.08302	3.2062		63.0888	99.6076	-0.00035	-0.63219
77.0804	95.2958	-0.08298	3.20303		63.1639	99.6059	-0.00035	-0.62722
77.247	95.2817	-0.08292	3.20158		63.2415	99.6046	-0.0003	-0.6215
77.4161	95.2684	-0.08291	3.19849		63.3139	99.6034	-0.00025	-0.61564
77.5828	95.2543	-0.08292	3.19432		63.3966	99.6025	-0.00025	-0.61006
77.7523	95.2391	-0.08296	3.19029		63.4731	99.6013	-0.00025	-0.60396
77.9147	95.2231	-0.08299	3.18541		63.5537	99.6004	-0.0002	-0.59834
78.09	95.2074	-0.08305	3.18121		63.6335	99.5996	-0.00025	-0.59192
78.2591	95.1907	-0.08313	3.17637		63.7084	99.5983	-0.00025	-0.58505
78.428	95.1743	-0.08322	3.17123		63.7844	99.5975	-0.0003	-0.57754
78.5949	95.1595	-0.08333	3.16685		63.869	99.5958	-0.00035	-0.56928
78.7688	95.1457	-0.08341	3.1628		63.9485	99.5946	-0.00035	-0.56007
78.9439	95.1355	-0.08344	3.15878		64.019	99.5929	-0.00035	-0.54997
79.0975	95.1233	-0.08346	3.15491		64.0873	99.5916	-0.0003	-0.53984
79.2752	95.1115	-0.08349	3.14817		64.1676	99.5904	-0.00035	-0.5276
79.4474	95.1008	-0.08346	3.14197		64.2422	99.5887	-0.0003	-0.5176
79.6249	95.0882	-0.08336	3.13622		64.3226	99.5878	-0.00025	-0.50821
79.7922	95.0734	-0.08323	3.13092		64.4017	99.5866	-0.00025	-0.49916
79.9596	95.0578	-0.08306	3.12489		64.4772	99.5857	-0.0002	-0.48636
80.1377	95.0406	-0.08286	3.11858		64.5549	99.5849	-0.0002	-0.47547
80.3075	95.0197	-0.08267	3.11234		64.6368	99.5841	-0.0002	-0.46649
80.473	95.0006	-0.08246	3.10628		64.7166	99.5832	-0.0002	-0.45822
80.6493	94.9827	-0.08224	3.09801		64.7913	99.5824	-0.0002	-0.44929
80.8053	94.9664	-0.08205	3.09176		64.8714	99.5815	-0.0002	-0.44099
80.9797	94.9526	-0.08186	3.08568		64.9445	99.5807	-0.0002	-0.43255
81.1469	94.9374	-0.08167	3.08081		65.0204	99.5798	-0.0002	-0.42391
81.3223	94.9241	-0.08149	3.07778		65.1077	99.579	-0.0002	-0.41653
81.488	94.9115	-0.08134	3.07256		65.1867	99.5782	-0.0002	-0.40631
81.6621	94.9043	-0.08116	3.06609		65.2642	99.5773	-0.0002	-0.39672
81.8238	94.8966	-0.081	3.05991		65.3367	99.5765	-0.00025	-0.38803
82	94.8902	-0.08087	3.0584		65.4184	99.5752	-0.00025	-0.38061
82.1683	94.8841	-0.08074	3.0551		65.4944	99.5744	-0.0002	-0.37228
82.3287	94.8791	-0.0806	3.05103		65.5782	99.5735	-0.0002	-0.36364
82.5009	94.8715	-0.08046	3.04591		65.6467	99.5727	-0.0002	-0.35532
82.6678	94.8616	-0.08036	3.04229		65.7371	99.5719	-0.0002	-0.34676
82.8398	94.8517	-0.08023	3.03822		65.8153	99.571	-0.0002	-0.33819
83.006	94.8346	-0.08014	3.03278		65.8912	99.5702	-0.00025	-0.33034
83.1844	94.8209	-0.08	3.02746		65.9771	99.5689	-0.0003	-0.32223
83.3563	94.8087	-0.07982	3.02259		66.0456	99.5677	-0.0003	-0.31523
83.5146	94.7972	-0.07973	3.01838		66.1238	99.5664	-0.00035	-0.30694
83.6864	94.7824	-0.07965	3.01479		66.2171	99.5647	-0.00035	-0.29834
83.8605	94.7687	-0.0796	3.0117		66.2887	99.5635	-0.00035	-0.28925
84.0313	94.7531	-0.07958	3.0034		66.3563	99.5618	-0.0004	-0.2805
84.1939	94.7363	-0.07952	2.99671		66.4367	99.5601	-0.0004	-0.27166
84.3683	94.7192	-0.07951	2.99113		66.5208	99.5584	-0.0004	-0.26325
84.5387	94.7043	-0.07954	2.98604		66.5916	99.5567	-0.00035	-0.25543
84.7031	94.6898	-0.07957	2.98063		66.6706	99.5555	-0.00035	-0.24454
84.8743	94.6742	-0.07959	2.975		66.7587	99.5538	-0.00035	-0.23607
85.0454	94.6613	-0.07958	2.97086		66.8329	99.5525	-0.0003	-0.22855
85.2101	94.6495	-0.07961	2.96618		66.9063	99.5513	-0.00025	-0.22138
85.3845	94.6376	-0.07963	2.95834		66.9854	99.5504	-0.00025	-0.21776
85.5385	94.6251	-0.07961	2.95178		67.068	99.5492	-0.00025	-0.21279
85.709	94.6159	-0.07953	2.94558		67.1515	99.5483	-0.0002	-0.20593
85.8829	94.6053	-0.07942	2.93908		67.2231	99.5475	-0.0002	-0.19766
86.0561	94.5923	-0.0793	2.93448		67.3074	99.5467	-0.00025	-0.19223
86.2269	94.5775	-0.07911	2.93074		67.3936	99.5454	-0.00025	-0.18459
86.3998	94.5622	-0.07889	2.92723		67.4608	99.5446	-0.0002	-0.17595
86.567	94.5478	-0.07871	2.92418		67.5376	99.5437	-0.0002	-0.16794
86.7285	94.5322	-0.0785	2.92054		67.6225	99.5429	-0.0002	-0.16075
86.8951	94.5169	-0.07828	2.91612		67.6955	99.542	-0.00025	-0.15193
87.0776	94.5032	-0.07807	2.9114		67.7844	99.5408	-0.00025	-0.14339
87.2479	94.4903	-0.07788	2.90666		67.8583	99.5399	-0.00015	-0.13535
87.4184	94.4765	-0.07769	2.90565		67.9425	99.5395	-0.00015	-0.1214
87.5784	94.4636	-0.07756	2.90201		68.023	99.5387	-0.0002	-0.11086
87.7499	94.4544	-0.07751	2.89741		68.0986	99.5378	-0.0002	-0.10001
87.9154	94.4415	-0.07745	2.89229		68.1741	99.537	-0.0002	-0.08764
88.0854	94.4263	-0.07736	2.88622		68.2514	99.5362	-0.0002	-0.07923
88.2605	94.4114	-0.07731	2.8794		68.326	99.5353	-0.0002	-0.07065
88.4225	94.3954	-0.07728	2.87326		68.4113	99.5345	-0.0002	-0.06224
88.5955	94.3794	-0.07724	2.86774		68.4914	99.5336	-0.0002	-0.05362
88.7599	94.3646	-0.07719	2.86034		68.5525	99.5328	-0.0002	-0.04202
88.9182	94.3505	-0.0771	2.85308		68.6495	99.532	-0.0002	-0.03279
89.0971	94.3383	-0.07705	2.84645		68.7282	99.5311	-0.0002	-0.0246
89.2768	94.325	-0.07701	2.84002		68.8065	99.5303	-0.00025	-0.01567
89.4411	94.3128	-0.07693	2.82984		68.886	99.529	-0.0003	-0.00778
89.6199	94.3013	-0.07689	2.82078		68.9699	99.5277	-0.00035	-0.000494193
89.775	94.2899	-0.07693	2.81054		69.0433	99.5261	-0.0003	0.00614
89.9478	94.2773	-0.077	2.80039		69.12	99.5252	-0.0003	0.01315
90.1105	94.2632	-0.07706	2.79283		69.2007	99.5236	-0.00035	0.01783
90.2788	94.2495	-0.07712	2.78398		69.2663	99.5223	-0.0003	0.0243
90.4539	94.2343	-0.07717	2.77584		69.3646	99.521	-0.0003	0.03097
90.6223	94.2194	-0.07726	2.76746		69.4359	99.5198	-0.00025	0.03718
90.7896	94.2057	-0.07735	2.75383		69.5168	99.5189	-0.0002	0.04127
90.965	94.1928	-0.07739	2.74294		69.5938	99.5181	-0.00025	0.04732
91.138	94.1795	-0.0774	2.73298		69.6673	99.5168	-0.00025	0.0544
91.2984	94.1665	-0.07739	2.72345		69.7456	99.516	-0.0002	0.06225
91.4706	94.1547	-0.07732	2.71645		69.8306	99.5152	-0.0002	0.06889
91.6452	94.144	-0.0772	2.70888		69.9039	99.5143	-0.00015	0.07477
91.8048	94.1315	-0.07712	2.70155		69.9788	99.5139	-0.00015	0.08155
91.9719	94.12	-0.07702	2.69393		70.0535	99.5131	-0.0002	0.08809
92.1348	94.1098	-0.07689	2.68675		70.1422	99.5122	-0.0002	0.09212
92.3139	94.1006	-0.07681	2.67945		70.2201	99.5114	-0.00015	0.09765
92.4839	94.0896	-0.07674	2.67199		70.2997	99.5109	-0.00015	0.10353
92.657	94.0785	-0.07668	2.66425		70.3778	99.5101	-0.00025	0.10936
92.8272	94.066	-0.07665	2.66018		70.4684	99.5088	-0.00035	0.11774
92.9833	94.0534	-0.07661	2.65299		70.5435	99.5072	-0.00035	0.12451
93.1588	94.037	-0.07657	2.64679		70.6211	99.5059	-0.0003	0.13167
93.3355	94.0225	-0.07654	2.63982		70.6913	99.5046	-0.00035	0.13941
93.5027	94.0096	-0.07646	2.63162		70.7867	99.503	-0.00035	0.1443
93.6723	93.9974	-0.07642	2.62322		70.8476	99.5017	-0.0003	0.15054
93.8325	93.9829	-0.07639	2.61542		70.9428	99.5005	-0.0003	0.15722
94.0083	93.9688	-0.07632	2.60778		71.0135	99.4992	-0.0002	0.16423
94.1719	93.9544	-0.07628	2.59884		71.0946	99.4988	-0.00015	0.17368
94.342	93.9407	-0.07625	2.59052		71.1787	99.4979	-0.0002	0.18144
94.5209	93.9243	-0.07624	2.58178		71.2538	99.4971	-0.00025	0.1881
94.689	93.9094	-0.07624	2.57409		71.3335	99.4958	-0.00025	0.19495
94.8587	93.8946	-0.07625	2.56586		71.4228	99.495	-0.0002	0.20303
95.0261	93.8793	-0.07628	2.55648		71.5004	99.4941	-0.0002	0.21118
95.1835	93.8641	-0.07629	2.54747		71.5836	99.4933	-0.00015	0.21921
95.3572	93.8512	-0.07635	2.53982		71.662	99.4929	-0.00015	0.22675
95.5258	93.839	-0.07641	2.53453		71.7419	99.492	-0.0002	0.23285
95.7035	93.826	-0.07645	2.52929		71.8138	99.4912	-0.0002	0.23852
95.865	93.8165	-0.0765	2.52263		71.8997	99.4904	-0.0002	0.24529
96.0247	93.807	-0.07658	2.51565		71.9816	99.4895	-0.00015	0.2519
96.1957	93.7971	-0.07666	2.50906		72.0568	99.4891	-0.00015	0.25962
96.3721	93.786	-0.07671	2.502		72.132	99.4883	-0.0002	0.26671
96.5407	93.7754	-0.07675	2.49486		72.2139	99.4874	-0.0002	0.27285
96.7057	93.7632	-0.07679	2.48646		72.3004	99.4866	-0.00025	0.279
96.8744	93.7498	-0.07685	2.47931		72.385	99.4853	-0.0003	0.28432
97.0411	93.735	-0.07688	2.47008		72.4571	99.4841	-0.0003	0.29194
97.2085	93.719	-0.07689	2.45987		72.5288	99.4828	-0.0003	0.29977
97.3867	93.7057	-0.07692	2.45072		72.624	99.4815	-0.00035	0.30852
97.5572	93.6927	-0.07697	2.43785		72.6978	99.4799	-0.0004	0.31789
97.7193	93.6786	-0.07704	2.42723		72.7817	99.4782	-0.0003	0.32476
97.9036	93.6676	-0.07707	2.41725		72.8571	99.4773	-0.00025	0.33043
98.0717	93.6565	-0.07706	2.40825		72.952	99.4761	-0.00025	0.335
98.2391	93.6462	-0.077	2.39828		73.021	99.4752	-0.00025	0.34236
98.4048	93.6344	-0.07689	2.39019		73.1057	99.474	-0.00025	0.3498
98.5755	93.6249	-0.07674	2.38144		73.1842	99.4731	-0.0002	0.35722
98.7387	93.6146	-0.07657	2.37295		73.2606	99.4723	-0.0002	0.36436
98.9121	93.6017	-0.0764	2.36892		73.3406	99.4715	-0.0002	0.36757
99.0789	93.5868	-0.0762	2.36206		73.4174	99.4706	-0.00025	0.37266
99.2573	93.572	-0.07601	2.35402		73.4951	99.4694	-0.00025	0.37942
99.4111	93.5575	-0.07584	2.34606		73.5851	99.4685	-0.00015	0.38799
99.5827	93.5419	-0.07566	2.33785		73.67	99.4681	-0.00015	0.39458
99.7541	93.5266	-0.07551	2.33015		73.7532	99.4673	-0.00015	0.40247
99.9215	93.5129	-0.07538	2.32294		73.8311	99.4668	-0.00015	0.41144
100.107	93.5	-0.07526	2.31429		73.8964	99.466	-0.0002	0.41898
100.256	93.4863	-0.07517	2.30402		73.9725	99.4651	-0.00015	0.42763
100.426	93.4733	-0.07513	2.29536		74.0505	99.4647	-0.00015	0.43562
100.596	93.4642	-0.07513	2.2866		74.1284	99.4639	-0.00015	0.4434
100.756	93.4512	-0.07512	2.27809		74.2204	99.4635	-0.0002	0.44969
100.933	93.436	-0.07512	2.26793		74.296	99.4622	-0.00025	0.45887
101.109	93.4211	-0.07515	2.25794		74.3871	99.4614	-0.0002	0.46568
101.262	93.4063	-0.07516	2.24855		74.4586	99.4605	-0.0002	0.47131
101.438	93.3926	-0.07512	2.24021		74.548	99.4597	-0.0002	0.47644
101.608	93.3781	-0.07509	2.22862		74.6381	99.4588	-0.0002	0.47913
101.783	93.3644	-0.07505	2.21667		74.7075	99.458	-0.0002	0.48559
101.94	93.3545	-0.07498	2.2062		74.7885	99.4572	-0.0002	0.49213
102.111	93.3434	-0.07492	2.1976		74.8769	99.4563	-0.00015	0.49924
102.288	93.3316	-0.0748	2.19065		74.9477	99.4559	-0.00015	0.50342
102.459	93.3202	-0.0747	2.18317		75.0297	99.4551	-0.0002	0.50913
102.626	93.3118	-0.07463	2.17586		75.1044	99.4542	-0.00025	0.51482
102.791	93.3027	-0.07451	2.16853		75.1877	99.453	-0.00035	0.52043
102.956	93.2916	-0.07438	2.16063		75.2782	99.4513	-0.00035	0.5309
103.136	93.2814	-0.07429	2.15177		75.3486	99.45	-0.0003	0.53849
103.295	93.2688	-0.07419	2.14203		75.4225	99.4488	-0.00025	0.54559
103.473	93.2555	-0.0741	2.13288		75.5079	99.4479	-0.0003	0.55173
103.647	93.2406	-0.07403	2.12761		75.586	99.4463	-0.0004	0.55766
103.814	93.2261	-0.07397	2.11888		75.6725	99.4446	-0.00035	0.56422
103.979	93.2101	-0.07388	2.11021		75.7498	99.4433	-0.00035	0.5714
104.148	93.1964	-0.0738	2.10138		75.8225	99.4416	-0.0004	0.57808
104.314	93.1827	-0.07372	2.08789		75.9063	99.4399	-0.00035	0.58221
104.474	93.1694	-0.07365	2.07756		75.9912	99.4387	-0.00035	0.58689
104.648	93.161	-0.0736	2.06837		76.0689	99.437	-0.00035	0.59221
104.825	93.1511	-0.07351	2.05879		76.1519	99.4357	-0.00025	0.59744
104.992	93.1389	-0.07341	2.04823		76.2269	99.4349	-0.0002	0.60076
105.163	93.1248	-0.07328	2.03891		76.3115	99.4341	-0.0002	0.6063
105.335	93.1119	-0.07315	2.02938		76.3894	99.4332	-0.0002	0.6115
105.501	93.0985	-0.07303	2.02106		76.4764	99.4324	-0.00015	0.61532
105.662	93.0837	-0.0729	2.01126		76.562	99.432	-0.00015	0.61893
105.832	93.0692	-0.07279	2.00202		76.63	99.4311	-0.0002	0.62364
105.994	93.054	-0.07267	1.9931		76.7128	99.4303	-0.00015	0.6287
106.173	93.0391	-0.0725	1.98295		76.8011	99.4299	-0.00015	0.63394
106.336	93.025	-0.07236	1.97339		76.8774	99.429	-0.0002	0.64038
106.501	93.0121	-0.07222	1.96468		76.9635	99.4282	-0.0002	0.64633
106.665	93.0029	-0.07209	1.95502		77.0368	99.4273	-0.0002	0.6521
106.837	92.993	-0.07198	1.94449		77.1213	99.4265	-0.00015	0.65745
107.009	92.9824	-0.07185	1.9328		77.1963	99.4261	-0.00015	0.66347
107.177	92.9721	-0.07173	1.92126		77.2792	99.4252	-0.0002	0.67029
107.353	92.9656	-0.07161	1.90936		77.3607	99.4244	-0.0002	0.67719
107.525	92.9576	-0.07148	1.89769		77.4325	99.4236	-0.0002	0.68281
107.694	92.9477	-0.07135	1.88269		77.5104	99.4227	-0.0002	0.69025
107.863	92.9378	-0.07122	1.86973		77.5955	99.4219	-0.0002	0.69643
108.031	92.9294	-0.07106	1.8585		77.6794	99.421	-0.0002	0.70248
108.198	92.9207	-0.0709	1.84737		77.7625	99.4202	-0.0002	0.70841
108.373	92.9104	-0.07072	1.83255		77.8373	99.4194	-0.00025	0.71464
108.538	92.9001	-0.07048	1.81978		77.9321	99.4181	-0.0003	0.72091
108.698	92.8875	-0.07026	1.80842		78.0073	99.4168	-0.0003	0.72639
108.873	92.8742	-0.07007	1.79674		78.0943	99.4156	-0.0003	0.73212
109.039	92.8597	-0.06989	1.78667		78.1768	99.4143	-0.0003	0.73499
109.212	92.8452	-0.06969	1.77438		78.2559	99.413	-0.0003	0.74076
109.386	92.8293	-0.06951	1.76239		78.3382	99.4118	-0.0003	0.74748
109.549	92.8156	-0.06935	1.75299		78.4154	99.4105	-0.00025	0.75354
109.716	92.8018	-0.06922	1.74536		78.4956	99.4097	-0.0002	0.76105
109.886	92.7885	-0.06912	1.73555		78.5867	99.4089	-0.00025	0.76751
110.05	92.7801	-0.06903	1.72575		78.6628	99.4076	-0.0003	0.77319
110.227	92.7702	-0.06891	1.71593		78.736	99.4063	-0.0003	0.77883
110.397	92.758	-0.06882	1.7071		78.8196	99.4051	-0.0003	0.78457
110.562	92.7439	-0.06875	1.69803		78.9036	99.4038	-0.0003	0.79019
110.737	92.731	-0.06869	1.68838		78.9835	99.4026	-0.00025	0.79603
110.897	92.7177	-0.06861	1.67858		79.0638	99.4017	-0.00025	0.80153
111.066	92.7028	-0.06851	1.67486		79.1386	99.4005	-0.0003	0.80795
111.236	92.6883	-0.06841	1.66728		79.2273	99.3992	-0.00025	0.81408
111.4	92.6742	-0.06825	1.65916		79.3011	99.3983	-0.0002	0.81889
111.578	92.6617	-0.06805	1.64972		79.3834	99.3975	-0.0002	0.8237
111.742	92.6483	-0.06787	1.63702		79.4603	99.3967	-0.0002	0.82726
111.915	92.6354	-0.06767	1.62703		79.5413	99.3958	-0.0002	0.83275
112.083	92.6274	-0.06745	1.61761		79.6176	99.395	-0.0002	0.83894
112.246	92.6179	-0.06718	1.60819		79.7014	99.3941	-0.0002	0.84506
112.426	92.6064	-0.06688	1.59904		79.7851	99.3933	-0.0002	0.852
112.59	92.5958	-0.06654	1.5906		79.8709	99.3925	-0.0002	0.85927
112.755	92.5874	-0.06621	1.58166		79.95	99.3916	-0.0002	0.86726
112.927	92.5783	-0.06591	1.57225		80.0436	99.3908	-0.0002	0.875
113.089	92.568	-0.0656	1.56047		80.1213	99.3899	-0.0002	0.88256
113.26	92.5577	-0.06529	1.54946		80.1924	99.3891	-0.0002	0.8892
113.43	92.5489	-0.06499	1.53823		80.2778	99.3883	-0.00015	0.89515
113.599	92.5402	-0.06474	1.52672		80.3535	99.3879	-0.00015	0.90022
113.78	92.5295	-0.06453	1.5164		80.4322	99.387	-0.0002	0.90801
113.945	92.5196	-0.06435	1.50516		80.5207	99.3862	-0.0002	0.9153
114.118	92.5097	-0.06418	1.49153		80.5992	99.3853	-0.0002	0.92251
114.267	92.4975	-0.064	1.47737		80.6821	99.3845	-0.00015	0.92941
114.436	92.483	-0.06382	1.46163		80.7666	99.3841	-0.00015	0.9349
114.608	92.4686	-0.06365	1.448		80.8459	99.3832	-0.00015	0.94224
114.777	92.4537	-0.06345	1.43421		80.9249	99.3828	-0.00015	0.94893
114.944	92.44	-0.06321	1.42112		81.0153	99.382	-0.0002	0.95596
115.119	92.4259	-0.06296	1.40557		81.0865	99.3811	-0.0002	0.95954
115.287	92.4122	-0.06271	1.3907		81.1762	99.3803	-0.0002	0.96406
115.46	92.4023	-0.06242	1.37717		81.2616	99.3794	-0.00025	0.96931
115.625	92.3924	-0.0621	1.36427		81.3339	99.3782	-0.00035	0.97541
115.792	92.3829	-0.06178	1.35202		81.416	99.3765	-0.00035	0.98351
115.964	92.3722	-0.06145	1.34066		81.4999	99.3752	-0.0003	0.98892
116.125	92.3646	-0.06111	1.32893		81.585	99.374	-0.0003	0.99275
116.292	92.3566	-0.06079	1.31778		81.6587	99.3727	-0.0003	0.99651
116.457	92.3478	-0.06051	1.31057		81.7373	99.3715	-0.00025	0.99903
116.63	92.3379	-0.06021	1.30132		81.8198	99.3706	-0.00025	1.00332
116.804	92.3284	-0.05995	1.291		81.905	99.3694	-0.00025	1.00779
116.973	92.3196	-0.05971	1.28123		81.9944	99.3685	-0.00015	1.0117
117.149	92.3109	-0.05952	1.2735		82.0737	99.3681	-0.00015	1.01732
117.319	92.3002	-0.0594	1.26186		82.1486	99.3673	-0.00015	1.02189
117.482	92.2907	-0.05924	1.25037		82.2295	99.3668	-0.00015	1.02693
117.65	92.2819	-0.05911	1.2406		82.3124	99.366	-0.0002	1.03231
117.819	92.2728	-0.05898	1.23079		82.3969	99.3652	-0.0002	1.03829
117.991	92.2621	-0.05882	1.2195		82.4747	99.3643	-0.00015	1.04278
118.154	92.2526	-0.05869	1.2087		82.5461	99.3639	-0.00015	1.04505
118.318	92.2438	-0.05857	1.19845		82.6349	99.3631	-0.0002	1.04768
118.48	92.2347	-0.05838	1.18664		82.713	99.3622	-0.0002	1.05212
118.659	92.2244	-0.05816	1.17698		82.7969	99.3614	-0.0002	1.05586
118.826	92.2145	-0.05792	1.1677		82.8802	99.3605	-0.0002	1.05986
119.001	92.2058	-0.05765	1.15836		82.9675	99.3597	-0.00015	1.06444
119.171	92.1966	-0.0573	1.15253		83.052	99.3593	-0.00015	1.06815
119.325	92.1863	-0.05693	1.14346		83.1366	99.3584	-0.00025	1.07359
119.496	92.1764	-0.05654	1.13391		83.2215	99.3572	-0.0003	1.07938
119.672	92.1677	-0.05616	1.12304		83.2829	99.3559	-0.00035	1.08507
119.836	92.1585	-0.0558	1.11383		83.3742	99.3542	-0.00035	1.08774
119.998	92.1479	-0.05546	1.10333		83.447	99.353	-0.0003	1.09376
120.175	92.1384	-0.05516	1.09171		83.5375	99.3517	-0.00025	1.09982
120.34	92.1296	-0.05488	1.07976		83.625	99.3509	-0.00025	1.10533
120.509	92.1216	-0.05461	1.06639		83.6961	99.3496	-0.00025	1.11543
120.677	92.1144	-0.05441	1.05476		83.7852	99.3488	-0.0002	1.12324
120.847	92.1048	-0.05423	1.0429		83.854	99.3479	-0.00025	1.13078
121.021	92.0961	-0.05407	1.0306		83.943	99.3467	-0.0002	1.13909
121.199	92.0881	-0.05394	1.01492		84.0193	99.3462	-0.00015	1.14611
121.356	92.0808	-0.05381	1.00219		84.0941	99.3454	-0.00015	1.15282
121.522	92.0694	-0.05367	0.99107		84.1722	99.345	-0.00015	1.16026
121.704	92.0599	-0.05347	0.98066		84.2646	99.3441	-0.0002	1.16831
121.867	92.0511	-0.05327	0.97043		84.3446	99.3433	-0.00015	1.17605
122.036	92.0431	-0.05306	0.95967		84.4311	99.3429	-0.00015	1.18382
122.197	92.0321	-0.05282	0.9484		84.5151	99.3421	-0.00025	1.19043
122.366	92.0222	-0.05256	0.93764		84.5925	99.3408	-0.00025	1.19693
122.54	92.0134	-0.05232	0.92619		84.6787	99.34	-0.0003	1.20284
122.701	92.005	-0.05207	0.91355		84.7543	99.3383	-0.00035	1.20725
122.874	91.994	-0.0518	0.90147		84.8348	99.337	-0.0003	1.2129
123.052	91.9841	-0.05152	0.88869		84.929	99.3358	-0.0003	1.21909
123.213	91.9753	-0.05123	0.87829		85.0054	99.3345	-0.00025	1.2238
123.386	91.967	-0.05097	0.8676		85.0905	99.3337	-0.00025	1.22884
123.553	91.9559	-0.05072	0.85713		85.165	99.3324	-0.0003	1.23388
123.721	91.946	-0.05046	0.84689		85.2524	99.3311	-0.00025	1.23954
123.893	91.9373	-0.05017	0.83251		85.3422	99.3303	-0.00015	1.24029
124.053	91.9292	-0.04988	0.8209		85.4194	99.3299	-0.00015	1.24363
124.228	91.9209	-0.04957	0.8088		85.5041	99.329	-0.0002	1.24726
124.398	91.9117	-0.04926	0.79623		85.5829	99.3282	-0.00015	1.25155
124.56	91.9034	-0.04896	0.78473		85.6721	99.3278	-0.0001	1.25726
124.726	91.8953	-0.04866	0.77302		85.7461	99.3273	-0.00015	1.26159
124.907	91.8885	-0.0484	0.76189		85.8241	99.3265	-0.0002	1.26519
125.066	91.8794	-0.04817	0.75126		85.9012	99.3257	-0.0002	1.26789
125.242	91.8702	-0.04797	0.73997		85.9805	99.3248	-0.00015	1.27004
125.406	91.8618	-0.04782	0.72749		86.0707	99.3244	-0.0001	1.27254
125.567	91.8531	-0.0477	0.71588		86.1584	99.324	-0.00015	1.27593
125.735	91.8428	-0.04759	0.70446		86.2339	99.3231	-0.0002	1.27996
125.914	91.8333	-0.04748	0.69278		86.3149	99.3223	-0.00015	1.28264
126.078	91.8241	-0.04737	0.6828		86.3865	99.3219	-0.00015	1.2861
126.249	91.8165	-0.04723	0.67336		86.467	99.321	-0.00015	1.29029
126.413	91.8097	-0.04709	0.66224		86.5513	99.3206	-0.0002	1.29429
126.588	91.8039	-0.04697	0.6525		86.6384	99.3194	-0.00025	1.29837
126.759	91.799	-0.04682	0.6401		86.7239	99.3185	-0.0002	1.30231
126.926	91.7978	-0.04667	0.62689		86.8051	99.3177	-0.00025	1.30635
127.093	91.7944	-0.04649	0.61384		86.887	99.3164	-0.0003	1.31137
127.261	91.7891	-0.04631	0.60136		86.967	99.3152	-0.0003	1.31813
127.438	91.7834	-0.04616	0.58827		87.049	99.3139	-0.0003	1.32165
127.6	91.7784	-0.04598	0.57492		87.1403	99.3126	-0.0003	1.32532
127.774	91.7723	-0.04582	0.56217		87.2086	99.3114	-0.0003	1.32985
127.937	91.7643	-0.04569	0.54408		87.2929	99.3101	-0.00025	1.33504
128.108	91.7563	-0.04556	0.53065		87.3651	99.3093	-0.00025	1.34025
128.284	91.7476	-0.04545	0.51862		87.447	99.308	-0.00025	1.34594
128.441	91.7399	-0.04533	0.50643		87.5284	99.3072	-0.0002	1.35058
128.612	91.7327	-0.04522	0.49442		87.6212	99.3063	-0.00025	1.35165
128.788	91.7236	-0.04512	0.47997		87.7101	99.3051	-0.0002	1.355
128.958	91.7156	-0.04499	0.46506		87.7934	99.3047	-0.00015	1.35864
129.12	91.708	-0.04485	0.45117		87.8747	99.3038	-0.0002	1.36209
129.287	91.7	-0.04466	0.4395		87.9538	99.303	-0.00015	1.36433
129.457	91.6904	-0.04442	0.42553		88.0323	99.3026	-0.00015	1.36762
129.624	91.6805	-0.04415	0.41156		88.1039	99.3017	-0.00025	1.37108
129.791	91.6718	-0.04385	0.39909		88.1933	99.3005	-0.00025	1.37335
129.965	91.663	-0.04352	0.38448		88.2756	99.2996	-0.00025	1.37485
130.133	91.6527	-0.04318	0.37084		88.358	99.2983	-0.00025	1.37829
130.311	91.6432	-0.04284	0.35699		88.4396	99.2975	-0.00025	1.38162
130.471	91.6341	-0.04251	0.34359		88.5135	99.2963	-0.0003	1.38564
130.643	91.6265	-0.04218	0.33185		88.598	99.295	-0.0003	1.38969
130.812	91.6192	-0.0419	0.3202		88.6877	99.2937	-0.00025	1.39421
130.982	91.6139	-0.04168	0.30823		88.7771	99.2929	-0.00025	1.39868
131.148	91.6093	-0.04153	0.29633		88.8547	99.2916	-0.0002	1.40406
131.32	91.6059	-0.04145	0.28563		88.937	99.2912	-0.00015	1.40974
131.491	91.6025	-0.04136	0.27261		89.0123	99.2904	-0.0002	1.41246
131.655	91.599	-0.0413	0.25761		89.0936	99.2895	-0.00025	1.4145
131.822	91.5937	-0.04128	0.24316		89.1863	99.2883	-0.0002	1.41763
131.989	91.5888	-0.04129	0.23075		89.2702	99.2879	-0.0001	1.42029
132.15	91.5838	-0.0413	0.21801		89.356	99.2874	-0.00015	1.42283
132.331	91.5724	-0.04131	0.20492		89.4257	99.2866	-0.00015	1.42596
132.483	91.5632	-0.04131	0.19274		89.5004	99.2862	-0.00015	1.4286
132.659	91.5552	-0.04129	0.17904		89.5957	99.2853	-0.0002	1.42906
132.821	91.548	-0.04124	0.16657		89.673	99.2845	-0.00015	1.43114
132.998	91.5396	-0.04116	0.15256		89.7574	99.2841	-0.00015	1.43343
133.161	91.5305	-0.04104	0.1383		89.835	99.2832	-0.00025	1.43673
133.336	91.5221	-0.0409	0.12632		89.9151	99.282	-0.0003	1.44087
133.507	91.5145	-0.04073	0.1129		89.9934	99.2807	-0.0003	1.44458
133.667	91.5072	-0.04055	0.10025		90.0732	99.2794	-0.0003	1.44837
133.843	91.4985	-0.04038	0.08737		90.1547	99.2782	-0.0003	1.45286
134.008	91.4893	-0.04023	0.07596		90.2321	99.2769	-0.0003	1.45806
134.173	91.481	-0.04009	0.064		90.3119	99.2757	-0.00025	1.46118
134.345	91.4733	-0.03998	0.05151		90.404	99.2748	-0.0002	1.46383
134.519	91.4665	-0.03988	0.03955		90.4867	99.274	-0.0002	1.46707
134.688	91.4612	-0.03979	0.02616		90.5739	99.2732	-0.0002	1.47138
134.856	91.4562	-0.0397	0.01381		90.6513	99.2723	-0.0002	1.47428
135.026	91.4547	-0.03963	0.00125		90.7393	99.2715	-0.0002	1.4768
135.186	91.4516	-0.03957	-0.01171		90.8197	99.2706	-0.0002	1.47953
135.373	91.4463	-0.03951	-0.02153		90.9076	99.2698	-0.0002	1.47894
135.532	91.4406	-0.03942	-0.03425		90.9869	99.2689	-0.00025	1.48104
135.706	91.4356	-0.03932	-0.04819		91.0701	99.2677	-0.00025	1.48447
135.865	91.4295	-0.03922	-0.06186		91.1481	99.2668	-0.00015	1.48781
136.038	91.4215	-0.03912	-0.07646		91.2301	99.2664	-0.00015	1.49068
136.203	91.4135	-0.03904	-0.08972		91.3155	99.2656	-0.00015	1.49369
136.379	91.4048	-0.03896	-0.10307		91.3999	99.2652	-0.0001	1.49672
136.547	91.3964	-0.03885	-0.11684		91.4758	99.2647	-0.00015	1.49999
136.717	91.3865	-0.03876	-0.13342		91.5593	99.2639	-0.00015	1.50794
136.889	91.3766	-0.03871	-0.14808		91.6398	99.2635	-0.00015	1.51299
137.058	91.3678	-0.03864	-0.1624		91.7234	99.2626	-0.00015	1.51819
137.226	91.3602	-0.03857	-0.17603		91.8029	99.2622	-0.00015	1.52245
137.386	91.3534	-0.0385	-0.19284		91.879	99.2614	-0.0002	1.52908
137.551	91.3473	-0.03843	-0.20966		91.9707	99.2605	-0.0002	1.53366
137.725	91.3442	-0.03835	-0.22495		92.0504	99.2597	-0.00025	1.53753
137.887	91.3408	-0.03825	-0.24014		92.1296	99.2584	-0.00025	1.54283
138.059	91.3366	-0.03811	-0.25766		92.2099	99.2576	-0.00025	1.54646
138.228	91.3313	-0.03797	-0.2738		92.2976	99.2563	-0.00025	1.5499
138.397	91.3271	-0.03783	-0.28797		92.3809	99.2555	-0.00025	1.55295
138.571	91.3221	-0.03765	-0.3016		92.4555	99.2542	-0.0003	1.55565
138.744	91.3172	-0.03747	-0.31681		92.5407	99.253	-0.0003	1.55479
138.912	91.3126	-0.03731	-0.32964		92.6244	99.2517	-0.00025	1.55712
139.078	91.3027	-0.03719	-0.34265		92.7035	99.2509	-0.00025	1.56028
139.248	91.2947	-0.03711	-0.35582		92.7842	99.2496	-0.00025	1.56319
139.414	91.2875	-0.03703	-0.3683		92.8613	99.2488	-0.0002	1.56403
139.595	91.2806	-0.03697	-0.38312		92.9504	99.2479	-0.0003	1.5651
139.753	91.2692	-0.03695	-0.39876		93.0365	99.2463	-0.00035	1.56739
139.924	91.2597	-0.03695	-0.41398		93.12	99.245	-0.0003	1.56897
140.088	91.2513	-0.03697	-0.42686		93.1974	99.2437	-0.00025	1.56924
140.253	91.2433	-0.03701	-0.44092		93.2789	99.2429	-0.00025	1.57094
140.427	91.2353	-0.03704	-0.45455		93.358	99.2416	-0.00025	1.5728
140.595	91.2262	-0.03707	-0.4669		93.4468	99.2408	-0.0002	1.57499
140.768	91.2178	-0.03711	-0.486		93.5273	99.2399	-0.00025	1.57883
140.934	91.2098	-0.03712	-0.50285		93.6205	99.2387	-0.00025	1.58116
141.102	91.2037	-0.03712	-0.51978		93.6992	99.2378	-0.0002	1.58246
141.267	91.198	-0.03708	-0.53766		93.7754	99.237	-0.0002	1.58382
141.443	91.1934	-0.03702	-0.55314		93.8522	99.2362	-0.0002	1.58949
141.606	91.1888	-0.03696	-0.5684		93.9395	99.2353	-0.00025	1.59579
141.772	91.1877	-0.03688	-0.58357		94.0273	99.2341	-0.0003	1.60091
141.942	91.1846	-0.03678	-0.59956		94.1072	99.2328	-0.0003	1.60472
142.105	91.1793	-0.03669	-0.61396		94.1921	99.2315	-0.00025	1.61153
142.283	91.174	-0.03662	-0.6284		94.2662	99.2307	-0.00025	1.61631
142.455	91.169	-0.03659	-0.64333		94.3496	99.2294	-0.00025	1.62003
142.617	91.1641	-0.03657	-0.65891		94.4321	99.2286	-0.0002	1.62372
142.787	91.1595	-0.03652	-0.67535		94.5157	99.2278	-0.0002	1.62977
142.954	91.1553	-0.03647	-0.68915		94.6038	99.2269	-0.00025	1.6335
143.131	91.1519	-0.03643	-0.70108		94.6845	99.2257	-0.00025	1.63561
143.295	91.1492	-0.03638	-0.71237		94.7643	99.2248	-0.00015	1.63805
143.465	91.1458	-0.03632	-0.72503		94.8496	99.2244	-0.00015	1.63861
143.635	91.1405	-0.03625	-0.73987		94.9318	99.2236	-0.0002	1.6412
143.807	91.1363	-0.03617	-0.75535		95.0171	99.2227	-0.0002	1.64357
143.97	91.1313	-0.03611	-0.77158		95.0883	99.2219	-0.0002	1.6466
144.135	91.1256	-0.03605	-0.78858		95.1713	99.2211	-0.0002	1.64718
144.312	91.1176	-0.03599	-0.8046		95.2619	99.2202	-0.00015	1.64839
144.482	91.1077	-0.03593	-0.82053		95.3386	99.2198	-0.00015	1.64982
144.644	91.0997	-0.03589	-0.83539		95.4186	99.219	-0.0002	1.65145
144.817	91.0925	-0.03585	-0.8539		95.51	99.2181	-0.00025	1.65549
144.985	91.0856	-0.03583	-0.87034		95.5943	99.2168	-0.0003	1.65823
145.152	91.0803	-0.03581	-0.88558		95.681	99.2156	-0.00025	1.66016
145.322	91.0761	-0.03581	-0.90068		95.7591	99.2147	-0.0003	1.66217
145.488	91.0723	-0.03583	-0.91821		95.8354	99.2131	-0.00035	1.6632
145.656	91.0692	-0.03584	-0.93448		95.9109	99.2118	-0.00025	1.66458
145.831	91.0658	-0.03584	-0.95045		95.9952	99.211	-0.00025	1.66703
145.999	91.0605	-0.03584	-0.96634		96.0788	99.2097	-0.0002	1.67076
146.162	91.0555	-0.03583	-0.97973		96.1687	99.2093	-0.00015	1.67644
146.34	91.0506	-0.03578	-0.99453		96.243	99.2084	-0.0002	1.68183
146.497	91.0422	-0.03572	-1.00995		96.3264	99.2076	-0.00015	1.6867
146.666	91.0338	-0.03564	-1.02566		96.418	99.2072	-0.00015	1.69023
146.832	91.0262	-0.03553	-1.04392		96.4986	99.2063	-0.00015	1.6928
147.005	91.019	-0.03544	-1.06015		96.5869	99.2059	-0.00015	1.69497
147.174	91.0117	-0.03536	-1.07464		96.6607	99.2051	-0.0002	1.69899
147.35	91.003	-0.03528	-1.08868		96.744	99.2042	-0.0002	1.7036
147.519	90.9942	-0.0352	-1.10478		96.8324	99.2034	-0.00025	1.7109
147.683	90.9858	-0.0351	-1.11999		96.9177	99.2021	-0.00025	1.71654
147.849	90.9778	-0.03503	-1.1357		96.9953	99.2013	-0.0002	1.72115
148.017	90.9702	-0.03497	-1.15158		97.071	99.2005	-0.0003	1.72489
148.181	90.9614	-0.03492	-1.16731		97.161	99.1988	-0.00035	1.72381
148.354	90.9523	-0.03486	-1.18352		97.2458	99.1975	-0.0003	1.72505
148.522	90.9458	-0.03481	-1.19852		97.3182	99.1963	-0.00035	1.7268
148.685	90.939	-0.03476	-1.21201		97.406	99.1946	-0.00035	1.72934
148.856	90.9329	-0.03472	-1.22374		97.4893	99.1933	-0.0003	1.73621
149.034	90.9275	-0.03468	-1.2371		97.5653	99.1921	-0.0003	1.74067
149.197	90.9245	-0.03462	-1.25079		97.6496	99.1908	-0.0003	1.74422
149.368	90.9211	-0.03458	-1.26434		97.7318	99.1895	-0.0003	1.74732
149.526	90.9176	-0.03456	-1.28018		97.8116	99.1883	-0.00025	1.74759
149.703	90.9123	-0.03455	-1.29536		97.8983	99.1874	-0.0002	1.74874
149.87	90.9077	-0.03455	-1.30981		97.9797	99.1866	-0.0002	1.75205
150.043	90.9028	-0.03457	-1.32447		98.0642	99.1858	-0.0002	1.75494
150.209	90.8982	-0.03463	-1.3331		98.1455	99.1849	-0.0002	1.75842
150.382	90.8936	-0.0347	-1.34616		98.2277	99.1841	-0.0002	1.76155
150.545	90.8838	-0.03478	-1.36033		98.3084	99.1832	-0.0002	1.76411
150.711	90.8757	-0.03486	-1.37458		98.3899	99.1824	-0.0002	1.76728
150.884	90.8685	-0.03491	-1.39293		98.4745	99.1816	-0.0002	1.76629
151.055	90.8616	-0.03494	-1.40885		98.5584	99.1807	-0.0002	1.76711
151.224	90.8544	-0.03496	-1.42395		98.6445	99.1799	-0.0002	1.76809
151.385	90.8491	-0.03495	-1.43755		98.7217	99.179	-0.00015	1.77012
151.556	90.8449	-0.03489	-1.45029		98.8007	99.1786	-0.0001	1.77147
151.718	90.8415	-0.03481	-1.46452		98.8817	99.1782	-0.00015	1.7735
151.887	90.8407	-0.0347	-1.48008		98.9695	99.1774	-0.00015	1.77606
152.064	90.8365	-0.03459	-1.49692		99.0532	99.1769	-0.00015	1.77872
152.229	90.8312	-0.03446	-1.51245		99.1348	99.1761	-0.0002	1.78324
152.406	90.8262	-0.03434	-1.52716		99.2138	99.1753	-0.00025	1.7867
152.577	90.8201	-0.03424	-1.54264		99.2927	99.174	-0.00025	1.78917
152.742	90.8144	-0.03417	-1.55774		99.371	99.1732	-0.0003	1.79162
152.905	90.8068	-0.03415	-1.57337		99.4619	99.1715	-0.0003	1.79544
153.072	90.7992	-0.03417	-1.58949		99.5494	99.1706	-0.00025	1.79928
153.245	90.7923	-0.03421	-1.60539		99.6249	99.1694	-0.00025	1.80264
153.419	90.7859	-0.03426	-1.62095		99.7062	99.1685	-0.00025	1.80645
153.574	90.7805	-0.03434	-1.64067		99.7948	99.1673	-0.0003	1.81068
153.747	90.7752	-0.03443	-1.65694		99.8733	99.166	-0.0003	1.8136
153.91	90.7718	-0.03451	-1.67341		99.9656	99.1647	-0.0003	1.81635
154.082	90.7687	-0.03459	-1.68983		100.042	99.1635	-0.0003	1.81828
154.252	90.7653	-0.03465	-1.70816		100.122	99.1622	-0.0003	1.82094
154.417	90.76	-0.03469	-1.72545		100.21	99.161	-0.0003	1.8244
154.592	90.7554	-0.03469	-1.7424		100.296	99.1597	-0.0003	1.82708
154.766	90.7504	-0.03467	-1.76021		100.371	99.1585	-0.00025	1.83005
154.937	90.7459	-0.03462	-1.77712		100.468	99.1576	-0.0002	1.83363
155.107	90.7413	-0.03454	-1.79502		100.54	99.1568	-0.00015	1.83681
155.274	90.7314	-0.03446	-1.81335		100.621	99.1564	-0.00015	1.84022
155.44	90.7234	-0.03437	-1.831		100.703	99.1555	-0.00015	1.84296
155.611	90.7162	-0.03429	-1.85078		100.784	99.1551	-0.00015	1.84648
155.775	90.7093	-0.03424	-1.86807		100.865	99.1542	-0.0002	1.85049
155.94	90.7013	-0.03419	-1.88444		100.947	99.1534	-0.00015	1.85402
156.109	90.6922	-0.03414	-1.90075		101.032	99.153	-0.00015	1.85785
156.285	90.6842	-0.0341	-1.91876		101.115	99.1521	-0.00025	1.85925
156.451	90.6762	-0.03406	-1.93648		101.191	99.1509	-0.0003	1.86076
156.609	90.6705	-0.03402	-1.95382		101.273	99.1496	-0.0003	1.86398
156.781	90.6647	-0.034	-1.97034		101.371	99.1484	-0.0003	1.8662
156.953	90.6598	-0.03396	-1.98369		101.456	99.1471	-0.0003	1.86923
157.124	90.6556	-0.03395	-1.99936		101.524	99.1458	-0.00025	1.87201
157.293	90.6545	-0.03392	-2.01614		101.603	99.145	-0.0002	1.87414
157.459	90.6514	-0.03386	-2.03279		101.684	99.1442	-0.0002	1.87543
157.634	90.6461	-0.03377	-2.04871		101.77	99.1433	-0.00025	1.87456
157.805	90.6407	-0.03367	-2.06565		101.85	99.1421	-0.00025	1.87454
157.967	90.6358	-0.03357	-2.08272		101.939	99.1412	-0.0002	1.8755
158.141	90.6308	-0.03346	-2.09956		102.018	99.1404	-0.0002	1.87697
158.304	90.6251	-0.03331	-2.11738		102.095	99.1395	-0.00015	1.87967
158.466	90.6179	-0.03315	-2.1363		102.191	99.1391	-0.0002	1.8818
158.636	90.6099	-0.033	-2.15604		102.283	99.1379	-0.00025	1.8842
158.813	90.6027	-0.03287	-2.1765		102.349	99.137	-0.0002	1.88772
158.967	90.5962	-0.03274	-2.19711		102.432	99.1362	-0.0002	1.88876
159.14	90.5901	-0.03262	-2.21671		102.525	99.1353	-0.00025	1.88959
159.301	90.5806	-0.03251	-2.23581		102.6	99.1341	-0.00025	1.89144
159.474	90.5722	-0.03243	-2.25448		102.675	99.1332	-0.00025	1.89336
159.647	90.5642	-0.03238	-2.27577		102.766	99.132	-0.0003	1.89633
159.814	90.5573	-0.03234	-2.29555		102.843	99.1307	-0.0003	1.89779
159.975	90.5501	-0.03231	-2.31416		102.925	99.1295	-0.0003	1.89916
160.147	90.5448	-0.0323	-2.33203		103.009	99.1282	-0.0003	1.90014
160.315	90.5402	-0.03231	-2.34853		103.1	99.1269	-0.0003	1.90167
160.489	90.5368	-0.03232	-2.36548		103.168	99.1257	-0.0003	1.90358
160.66	90.536	-0.03233	-2.38225		103.251	99.1244	-0.0003	1.90664
160.821	90.5318	-0.03233	-2.39837		103.341	99.1231	-0.0003	1.90981
160.99	90.5265	-0.03233	-2.41141		103.425	99.1219	-0.0003	1.91071
161.161	90.5215	-0.0323	-2.4269		103.512	99.1206	-0.00025	1.91229
161.33	90.5154	-0.03224	-2.44424		103.601	99.1198	-0.0002	1.91373
161.504	90.5109	-0.03216	-2.4619		103.692	99.1189	-0.0002	1.91584
161.665	90.5067	-0.03207	-2.47806		103.765	99.1181	-0.0002	1.92046
161.839	90.5032	-0.03194	-2.49459		103.849	99.1173	-0.0002	1.92238
162.008	90.5017	-0.03183	-2.51084		103.923	99.1164	-0.0002	1.92505
162.176	90.4998	-0.03173	-2.52719		104.011	99.1156	-0.0002	1.92827
162.347	90.4972	-0.03163	-2.54332		104.096	99.1148	-0.00025	1.93054
162.507	90.4926	-0.03155	-2.56025		104.189	99.1135	-0.00025	1.93367
162.678	90.488	-0.03148	-2.57747		104.265	99.1127	-0.00025	1.93736
162.85	90.4835	-0.03143	-2.5941		104.34	99.1114	-0.0003	1.94023
163.019	90.4789	-0.03141	-2.61396		104.428	99.1101	-0.0003	1.94181
163.184	90.4743	-0.03142	-2.63244		104.507	99.1089	-0.00025	1.9448
163.349	90.4648	-0.03146	-2.65134		104.587	99.108	-0.00025	1.94799
163.525	90.4568	-0.03151	-2.66949		104.676	99.1068	-0.0002	1.95024
163.687	90.4496	-0.03158	-2.68654		104.754	99.1064	-0.00015	1.9534
163.851	90.4427	-0.03168	-2.70435		104.832	99.1055	-0.0002	1.9555
164.024	90.4313	-0.03178	-2.72208		104.914	99.1047	-0.00015	1.95774
164.196	90.4217	-0.03189	-2.74029		104.998	99.1042	-0.0001	1.95997
164.363	90.4134	-0.03199	-2.75873		105.078	99.1038	-0.00015	1.95892
164.527	90.4054	-0.0321	-2.77641		105.169	99.103	-0.0002	1.95871
164.694	90.3985	-0.0322	-2.79443		105.248	99.1021	-0.0002	1.95982
164.867	90.3928	-0.03225	-2.81247		105.337	99.1013	-0.00025	1.9611
165.043	90.3882	-0.03227	-2.82974		105.421	99.1	-0.0003	1.96166
165.205	90.3844	-0.03226	-2.8477		105.502	99.0988	-0.0003	1.96297
165.379	90.3852	-0.03223	-2.86489		105.585	99.0975	-0.00035	1.96552
165.538	90.3829	-0.03221	-2.88148		105.67	99.0958	-0.0004	1.96782
165.711	90.3783	-0.03219	-2.89882		105.756	99.0942	-0.00035	1.97014
165.875	90.3738	-0.03217	-2.91587		105.832	99.0929	-0.00035	1.9721
166.046	90.3684	-0.03214	-2.9335		105.92	99.0912	-0.00035	1.97296
166.209	90.3638	-0.03215	-2.95123		105.998	99.09	-0.00035	1.97307
166.383	90.3585	-0.03219	-2.96995		106.074	99.0883	-0.00035	1.97568
166.551	90.3513	-0.03223	-2.98772		106.165	99.087	-0.00035	1.97804
166.725	90.3429	-0.03229	-3.00553		106.252	99.0853	-0.00035	1.98015
166.89	90.3361	-0.03236	-3.02443		106.326	99.0841	-0.0003	1.9818
167.061	90.3296	-0.03246	-3.04215		106.403	99.0828	-0.0003	1.98132
167.238	90.3235	-0.03256	-3.05969		106.489	99.0816	-0.00025	1.98137
167.395	90.3182	-0.03265	-3.07724		106.58	99.0807	-0.00025	1.98208
167.567	90.314	-0.03273	-3.0945		106.66	99.0795	-0.0002	1.98323
167.735	90.3105	-0.03278	-3.11468		106.742	99.079	-0.00015	1.98098
167.903	90.3075	-0.0328	-3.13381		106.823	99.0782	-0.0002	1.98047
168.063	90.3071	-0.0328	-3.15273		106.915	99.0774	-0.00015	1.9807
168.239	90.3029	-0.03279	-3.1703		106.992	99.0769	-0.00015	1.98068
168.404	90.298	-0.03279	-3.19032		107.077	99.0761	-0.00015	1.9803
168.571	90.293	-0.0328	-3.20997		107.167	99.0757	-0.00015	1.98144
168.737	90.2869	-0.03284	-3.22888		107.249	99.0748	-0.0002	1.98292
168.903	90.2812	-0.03289	-3.24739		107.333	99.074	-0.00015	1.98393
169.081	90.2736	-0.03297	-3.2645		107.413	99.0736	-0.00015	1.98448
169.244	90.266	-0.03309	-3.28314		107.498	99.0727	-0.0002	1.98523
169.414	90.2591	-0.03323	-3.30123		107.576	99.0719	-0.0002	1.98625
169.58	90.2526	-0.03338	-3.31895		107.664	99.0711	-0.00025	1.98735
169.756	90.2473	-0.03354	-3.33478		107.742	99.0698	-0.00035	1.98973
169.921	90.242	-0.03369	-3.35172		107.829	99.0681	-0.0003	1.99181
170.096	90.2385	-0.03381	-3.36874		107.912	99.0673	-0.00025	1.99308
170.252	90.2355	-0.0339	-3.38616		107.989	99.066	-0.0003	1.9925
170.432	90.2328	-0.03397	-3.40323		108.075	99.0648	-0.00025	1.99275
170.599	90.2309	-0.03397	-3.42203		108.157	99.0639	-0.0002	1.99398
170.775	90.2271	-0.0339	-3.44143		108.25	99.0631	-0.0002	1.99543
170.939	90.2222	-0.03379	-3.46126		108.328	99.0622	-0.00015	1.99811
171.113	90.2172	-0.03364	-3.48083		108.405	99.0618	-0.00015	2.00052
171.278	90.2126	-0.03347	-3.50054		108.487	99.061	-0.00015	2.00189
171.451	90.205	-0.03327	-3.51906		108.582	99.0606	-0.0002	2.00305
171.621	90.2005	-0.03308	-3.53751		108.651	99.0593	-0.0003	2.00514
171.788	90.1967	-0.03291	-3.56046		108.721	99.058	-0.0003	2.00564
171.953	90.1936	-0.03275	-3.58155		108.81	99.0568	-0.0003	2.00572
172.121	90.194	-0.03263	-3.6021		108.9	99.0555	-0.00035	2.00624
172.286	90.1921	-0.03256	-3.62237		108.981	99.0538	-0.0004	2.00724
172.45	90.1879	-0.0325	-3.63999		109.069	99.0521	-0.0004	2.01189
172.622	90.1829	-0.03246	-3.65751		109.153	99.0505	-0.0004	2.01452
172.802	90.178	-0.03245	-3.67631		109.233	99.0488	-0.0004	2.01713
172.967	90.1734	-0.03244	-3.69602		109.314	99.0471	-0.0004	2.02039
173.134	90.1681	-0.03243	-3.7135		109.404	99.0454	-0.0004	2.01992
173.303	90.1608	-0.03243	-3.73213		109.48	99.0438	-0.00035	2.02005
173.472	90.1525	-0.03247	-3.75134		109.558	99.0425	-0.00035	2.0209
173.645	90.1456	-0.03251	-3.76984		109.645	99.0408	-0.0003	2.02186
173.819	90.1391	-0.03252	-3.78811		109.729	99.04	-0.00025	2.02485
173.981	90.133	-0.03254	-3.80687		109.814	99.0387	-0.00025	2.02719
174.15	90.1235	-0.03255	-3.82554		109.899	99.0379	-0.0002	2.029
174.319	90.1151	-0.03257	-3.84385		109.984	99.037	-0.00015	2.0312
174.486	90.1071	-0.03257	-3.86545		110.064	99.0366	-0.00015	2.03259
174.65	90.1003	-0.03254	-3.88561		110.149	99.0358	-0.00015	2.03353
174.815	90.0919	-0.03251	-3.90412		110.234	99.0353	-0.00015	2.03288
174.998	90.0832	-0.03245	-3.92148		110.308	99.0345	-0.00015	2.0321
175.161	90.0748	-0.0324	-3.93797		110.397	99.0341	-0.00015	2.0316
175.335	90.0668	-0.03234	-3.95713		110.48	99.0332	-0.0002	2.03287
175.501	90.0599	-0.03227	-3.97693		110.564	99.0324	-0.0002	2.03478
175.671	90.0508	-0.03219	-3.99629		110.643	99.0316	-0.00025	2.03604
175.84	90.042	-0.03214	-4.01445		110.727	99.0303	-0.00025	2.03642
176.008	90.0336	-0.03211	-4.03252		110.813	99.0295	-0.0002	2.03725
176.178	90.026	-0.03207	-4.05073		110.884	99.0286	-0.00025	2.0384
176.342	90.0192	-0.03205	-4.06926		110.97	99.0274	-0.0003	2.03959
176.515	90.0138	-0.03205	-4.08555		111.043	99.0261	-0.0003	2.04011
176.685	90.0089	-0.03205	-4.1032		111.123	99.0248	-0.00035	2.0417
176.854	90.0074	-0.03208	-4.12142		111.22	99.0232	-0.00035	2.04253
177.017	90.0054	-0.03214	-4.14068		111.302	99.0219	-0.0003	2.04292
177.195	90.0032	-0.03222	-4.15905		111.384	99.0206	-0.0003	2.04553
177.356	90.0016	-0.03229	-4.17815		111.47	99.0194	-0.00025	2.04739
177.521	89.9978	-0.03236	-4.19889		111.557	99.0185	-0.00025	2.04889
177.692	89.9933	-0.03241	-4.2199		111.643	99.0173	-0.0003	2.05014
177.862	89.9887	-0.03243	-4.23879		111.715	99.016	-0.0003	2.05105
178.03	89.9841	-0.03243	-4.256		111.797	99.0148	-0.0003	2.05199
178.195	89.9754	-0.03239	-4.2738		111.886	99.0135	-0.0003	2.05311
178.362	89.9674	-0.03232	-4.29265		111.97	99.0122	-0.0003	2.05393
178.53	89.9597	-0.03221	-4.31375		112.052	99.011	-0.0003	2.05492
178.695	89.9525	-0.03206	-4.33269		112.131	99.0097	-0.0003	2.05632
178.857	89.9464	-0.03189	-4.35046		112.213	99.0084	-0.0003	2.05675
179.033	89.9399	-0.03171	-4.36764		112.312	99.0072	-0.00025	2.05779
179.212	89.9316	-0.03151	-4.38473		112.391	99.0063	-0.0002	2.0586
179.374	89.9236	-0.0313	-4.40249		112.467	99.0055	-0.0002	2.05877
179.547	89.9167	-0.0311	-4.42085		112.553	99.0047	-0.0002	2.05884
179.711	89.9102	-0.03093	-4.43911		112.639	99.0038	-0.0002	2.05909
179.879	89.9045	-0.0308	-4.45735		112.719	99.003	-0.0002	2.05856
180.05	89.8992	-0.03072	-4.47432		112.795	99.0022	-0.00025	2.05762
180.22	89.8958	-0.03072	-4.49075		112.872	99.0009	-0.0003	2.05763
180.395	89.8927	-0.03078	-4.50705		112.965	98.9996	-0.0003	2.05823
180.559	89.89	-0.03091	-4.52348		113.055	98.9984	-0.0003	2.05997
180.723	89.8881	-0.03108	-4.54038		113.127	98.9971	-0.00035	2.06145
180.891	89.8843	-0.03125	-4.5576		113.209	98.9954	-0.00035	2.06229
181.052	89.8794	-0.03142	-4.57488		113.288	98.9942	-0.00035	2.06289
181.22	89.8744	-0.03158	-4.59176		113.369	98.9925	-0.0004	2.06496
181.39	89.8698	-0.03174	-4.60858		113.462	98.9908	-0.00035	2.06456
181.567	89.8615	-0.03188	-4.62549		113.543	98.9895	-0.00035	2.06359
181.735	89.8531	-0.03197	-4.64202		113.622	98.9879	-0.00035	2.06265
181.903	89.8455	-0.032	-4.65935		113.707	98.9866	-0.0003	2.0643
182.07	89.8382	-0.032	-4.67667		113.796	98.9853	-0.00035	2.06385
182.233	89.8321	-0.03196	-4.69293		113.869	98.9837	-0.00035	2.06349
182.404	89.8257	-0.03189	-4.70865		113.962	98.9824	-0.00025	2.06403
182.566	89.8173	-0.03181	-4.72592		114.043	98.9816	-0.0002	2.06033
182.741	89.8093	-0.03172	-4.74198		114.12	98.9807	-0.00025	2.05782
182.91	89.8024	-0.03165	-4.758		114.209	98.9795	-0.0003	2.05623
183.069	89.796	-0.03159	-4.77473		114.291	98.9782	-0.00035	2.05501
183.247	89.7903	-0.03159	-4.78851		114.383	98.9765	-0.00035	2.05529
183.412	89.7849	-0.03159	-4.80395		114.454	98.9753	-0.0003	2.05459
183.59	89.7815	-0.03162	-4.81982		114.539	98.974	-0.00025	2.05376
183.75	89.7784	-0.03166	-4.83585		114.631	98.9732	-0.00025	2.05146
183.927	89.7758	-0.03172	-4.85227		114.709	98.9719	-0.0002	2.05326
184.098	89.7739	-0.03175	-4.8686		114.797	98.9715	-0.00015	2.05395
184.264	89.7731	-0.03177	-4.88484		114.874	98.9706	-0.0002	2.0541
184.435	89.7689	-0.03177	-4.90165		114.96	98.9698	-0.0002	2.05436
184.602	89.7643	-0.03175	-4.91919		115.045	98.969	-0.00025	2.05762
184.771	89.7598	-0.03172	-4.93506		115.118	98.9677	-0.0003	2.05985
184.932	89.7537	-0.03166	-4.95046		115.194	98.9664	-0.00025	2.06129
185.101	89.7476	-0.03158	-4.96581		115.277	98.9656	-0.00025	2.06262
185.269	89.7404	-0.03148	-4.98183		115.361	98.9643	-0.0003	2.06436
185.439	89.7327	-0.03137	-4.99795		115.445	98.9631	-0.0003	2.06581
185.613	89.7259	-0.03128	-5.01299		115.535	98.9618	-0.00025	2.06769
185.78	89.7194	-0.03118	-5.02769		115.605	98.961	-0.0002	2.07022
185.949	89.7148	-0.03109	-5.04406		115.695	98.9601	-0.0002	2.07484
186.113	89.7129	-0.03099	-5.06093		115.774	98.9593	-0.00025	2.07812
186.285	89.7145	-0.0309	-5.0778		115.872	98.958	-0.00025	2.08122
186.454	89.7156	-0.03081	-5.09537		115.942	98.9572	-0.0003	2.08378
186.622	89.7171	-0.03071	-5.11193		116.025	98.9555	-0.0004	2.08332
186.794	89.719	-0.03062	-5.12943		116.109	98.9538	-0.0004	2.08473
186.964	89.7209	-0.0305	-5.1468		116.189	98.9522	-0.0004	2.08687
187.126	89.7198	-0.03039	-5.16454		116.279	98.9505	-0.0004	2.08885
187.293	89.7179	-0.03027	-5.18537		116.352	98.9488	-0.00035	2.09199
187.466	89.7156	-0.03014	-5.20413		116.439	98.9475	-0.0003	2.09349
187.632	89.7068	-0.03001	-5.22261		116.528	98.9463	-0.00035	2.0942
187.807	89.6992	-0.02988	-5.24102		116.612	98.9446	-0.0003	2.0955
187.968	89.6924	-0.02973	-5.25975		116.677	98.9437	-0.00025	2.09456
188.146	89.6855	-0.02958	-5.27791		116.77	98.9425	-0.0003	2.0936
188.309	89.6794	-0.02945	-5.29554		116.862	98.9412	-0.0003	2.09302
188.471	89.6741	-0.02934	-5.31331		116.939	98.94	-0.0003	2.09317
188.646	89.6684	-0.02925	-5.33138		117.019	98.9387	-0.00025	2.09092
188.816	89.6611	-0.02918	-5.34866		117.109	98.9379	-0.0002	2.09025
188.977	89.655	-0.02915	-5.36596		117.199	98.937	-0.0002	2.09048
189.153	89.6486	-0.02914	-5.38283		117.273	98.9362	-0.00015	2.08977
189.324	89.6428	-0.02917	-5.39629		117.362	98.9358	-0.00015	2.08828
189.495	89.6371	-0.02921	-5.4113		117.451	98.9349	-0.0002	2.0886
189.656	89.6276	-0.02927	-5.42838		117.529	98.9341	-0.00025	2.08926
189.829	89.6196	-0.02936	-5.44622		117.613	98.9328	-0.0003	2.08945
189.993	89.612	-0.02947	-5.46348		117.691	98.9316	-0.0003	2.08937
190.151	89.6051	-0.02959	-5.48073		117.766	98.9303	-0.0003	2.08896
190.317	89.5979	-0.02973	-5.49713		117.854	98.9291	-0.00035	2.0889
190.49	89.5926	-0.02986	-5.51394		117.937	98.9274	-0.0004	2.08865
190.661	89.588	-0.02998	-5.53215		118.016	98.9257	-0.00035	2.09015
190.831	89.5846	-0.03008	-5.55099		118.104	98.9244	-0.0003	2.09181
191.006	89.585	-0.03017	-5.56948		118.186	98.9232	-0.00025	2.09395
191.17	89.5842	-0.03023	-5.58704		118.276	98.9223	-0.00025	2.09529
191.344	89.5819	-0.03028	-5.60859		118.354	98.9211	-0.0003	2.09471
191.512	89.5781	-0.03032	-5.62691		118.442	98.9198	-0.00025	2.09471
191.681	89.5735	-0.03036	-5.64495		118.52	98.919	-0.00025	2.09538
191.846	89.569	-0.03037	-5.66262		118.596	98.9177	-0.00025	2.09682
192.009	89.5648	-0.03039	-5.67908		118.687	98.9169	-0.00015	2.09844
192.187	89.5602	-0.03044	-5.69622		118.769	98.9164	-0.00015	2.09851
192.353	89.5507	-0.03047	-5.71317		118.858	98.9156	-0.00015	2.09822
192.518	89.5427	-0.03052	-5.73075		118.946	98.9152	-0.0002	2.09762
192.691	89.5354	-0.03054	-5.74491		119.029	98.9139	-0.00025	2.09581
192.857	89.5286	-0.03056	-5.76099		119.103	98.9131	-0.00025	2.09436
193.023	89.5202	-0.03059	-5.77621		119.192	98.9118	-0.0003	2.09332
193.186	89.5114	-0.03062	-5.79057		119.266	98.9106	-0.0004	2.09257
193.357	89.5035	-0.03064	-5.80357		119.359	98.9085	-0.0004	2.09066
193.53	89.4955	-0.03064	-5.81716		119.419	98.9072	-0.0003	2.08947
193.69	89.4897	-0.03064	-5.83254		119.516	98.9059	-0.00035	2.08799
193.854	89.484	-0.03064	-5.84828		119.602	98.9043	-0.0003	2.08688
194.033	89.4791	-0.03062	-5.86258		119.694	98.9034	-0.0003	2.08471
194.203	89.4749	-0.0306	-5.87791		119.773	98.9017	-0.0004	2.0836
194.37	89.4737	-0.03059	-5.8943		119.841	98.9001	-0.0004	2.08301
194.536	89.4715	-0.03056	-5.90978		119.932	98.8984	-0.0004	2.08256
194.701	89.4699	-0.03053	-5.92318		120.017	98.8967	-0.0004	2.08331
194.879	89.4684	-0.0305	-5.93843		120.103	98.895	-0.0004	2.08296
195.046	89.4646	-0.03051	-5.95358		120.185	98.8933	-0.00035	2.08214
195.219	89.46	-0.03052	-5.96884		120.271	98.8921	-0.00035	2.08067
195.386	89.4555	-0.03052	-5.98825		120.34	98.8904	-0.00035	2.0822
195.546	89.4509	-0.03053	-6.00465		120.433	98.8891	-0.00025	2.08276
195.712	89.4421	-0.03053	-6.02034		120.514	98.8883	-0.00025	2.08217
195.888	89.4341	-0.03053	-6.03693		120.602	98.887	-0.0003	2.08192
196.056	89.4265	-0.03052	-6.0503		120.676	98.8858	-0.00035	2.08268
196.225	89.4193	-0.0305	-6.06584		120.758	98.8841	-0.00035	2.08294
196.39	89.4132	-0.03049	-6.08135		120.846	98.8828	-0.0003	2.08304
196.558	89.4067	-0.03047	-6.0967		120.92	98.8816	-0.0003	2.08303
196.734	89.3983	-0.03045	-6.11007		121.015	98.8803	-0.00025	2.08011
196.898	89.3903	-0.03043	-6.12367		121.092	98.8795	-0.00025	2.07822
197.058	89.3835	-0.03043	-6.13639		121.183	98.8782	-0.00025	2.07751
197.225	89.377	-0.03045	-6.14755		121.26	98.8774	-0.00015	2.07916
197.399	89.3713	-0.03048	-6.15805		121.348	98.8769	-0.00015	2.08023
197.576	89.366	-0.03053	-6.16779		121.433	98.8761	-0.00015	2.08001
197.742	89.3625	-0.03059	-6.17761		121.504	98.8757	-0.00015	2.07973
197.913	89.3595	-0.03066	-6.18645		121.582	98.8748	-0.00015	2.07971
198.081	89.3568	-0.03074	-6.18795		121.669	98.8744	-0.00015	2.07852
198.241	89.3549	-0.03082	-6.19153		121.75	98.8736	-0.0002	2.07848
198.416	89.3542	-0.0309	-6.1953		121.826	98.8727	-0.00025	2.08004
198.585	89.35	-0.031	-6.19889		121.925	98.8715	-0.0003	2.08218
198.75	89.3454	-0.0311	-6.19762		122.022	98.8702	-0.0003	2.08541
198.913	89.3408	-0.0312	-6.20005		122.08	98.869	-0.00035	2.08737
199.082	89.3347	-0.0313	-6.20468		122.168	98.8673	-0.0004	2.0893
199.245	89.3298	-0.03139	-6.21201		122.243	98.8656	-0.0005	2.09092
199.414	89.3248	-0.03146	-6.21863		122.338	98.8631	-0.00055	2.08914
199.583	89.318	-0.03149	-6.22779		122.428	98.861	-0.00055	2.08801
199.76	89.3119	-0.03149	-6.24034		122.493	98.8585	-0.0006	2.08745
199.914	89.3058	-0.03147	-6.25519		122.592	98.8559	-0.0006	2.08786
200.078	89.3001	-0.03141	-6.27796		122.664	98.8534	-0.0006	2.08763
200.254	89.2943	-0.03134	-6.29805		122.744	98.8509	-0.00055	2.08834
200.41	89.289	-0.03127	-6.31834		122.827	98.8488	-0.0005	2.08915
200.577	89.2852	-0.03121	-6.33974		122.918	98.8467	-0.00045	2.08924
200.751	89.2818	-0.03117	-6.37759		123.012	98.845	-0.00045	2.0871
200.921	89.2791	-0.03115	-6.40534		123.083	98.8429	-0.00045	2.08632
201.093	89.2784	-0.03115	-6.43227		123.164	98.8412	-0.00035	2.08607
201.259	89.2742	-0.03118	-6.4591		123.249	98.84	-0.0003	2.08525
201.423	89.2696	-0.03125	-6.49606		123.335	98.8387	-0.00025	2.08751
201.595	89.2646	-0.03135	-6.52839		123.42	98.8379	-0.00025	2.08676
201.76	89.2585	-0.03149	-6.55892		123.499	98.8366	-0.0003	2.08477
201.931	89.2536	-0.03163	-6.58937		123.59	98.8354	-0.0003	2.08289
202.092	89.2486	-0.03177	-6.62033		123.669	98.8341	-0.0003	2.08057
202.264	89.2418	-0.03188	-6.64955		123.755	98.8328	-0.00025	2.07978
202.425	89.2357	-0.03194	-6.67816		123.834	98.832	-0.00025	2.07876
202.602	89.2296	-0.03193	-6.70732		123.917	98.8307	-0.0003	2.07733
202.769	89.2239	-0.03184	-6.73611		124	98.8295	-0.0003	2.07608
202.942	89.2182	-0.03165	-6.76377		124.092	98.8282	-0.0003	2.07544
203.107	89.2087	-0.03139	-6.792		124.159	98.8269	-0.0003	2.07483
203.271	89.2007	-0.03108	-6.82231		124.243	98.8257	-0.0003	2.07426
203.43	89.193	-0.03071	-6.84836		124.331	98.8244	-0.00035	2.07419
203.604	89.1862	-0.03033	-6.87722		124.421	98.8227	-0.0004	2.07356
203.776	89.179	-0.02997	-6.90489		124.5	98.8211	-0.00035	2.07255
203.936	89.1725	-0.02962	-6.93242		124.582	98.8198	-0.0004	2.07157
204.113	89.1649	-0.02932	-6.9589		124.656	98.8177	-0.00045	2.07007
204.277	89.1572	-0.0291	-6.98482		124.746	98.816	-0.0004	2.0688
204.444	89.1523	-0.02894	-7.01092		124.836	98.8144	-0.0004	2.06697
204.622	89.1466	-0.02887	-7.03704		124.9	98.8127	-0.0004	2.06569
204.787	89.1405	-0.02889	-7.06364		124.981	98.811	-0.00035	2.06396
204.954	89.1325	-0.02896	-7.08759		125.081	98.8097	-0.0003	2.06302
205.116	89.1249	-0.02911	-7.11083		125.172	98.8085	-0.00025	2.06146
205.283	89.1172	-0.02931	-7.13364		125.246	98.8076	-0.00015	2.06007
205.462	89.1108	-0.02954	-7.14955		125.324	98.8072	-0.00015	2.05967
205.62	89.1047	-0.02979	-7.16989		125.415	98.8064	-0.0002	2.06104
205.791	89.0993	-0.03007	-7.19084		125.501	98.8055	-0.00025	2.06186
205.967	89.0952	-0.03034	-7.21178		125.567	98.8043	-0.0003	2.06245
206.124	89.0917	-0.03059	-7.23074		125.66	98.803	-0.0003	2.06411
206.299	89.0887	-0.03083	-7.25053		125.727	98.8017	-0.0003	2.06544
206.464	89.0891	-0.03106	-7.27049		125.825	98.8005	-0.0003	2.06657
206.639	89.0883	-0.03125	-7.29011		125.912	98.7992	-0.00035	2.06699
206.81	89.0875	-0.03139	-7.30791		125.99	98.7975	-0.0004	2.06828
206.973	89.0872	-0.03149	-7.32614		126.061	98.7959	-0.00045	2.06821
207.138	89.0872	-0.03153	-7.34416		126.158	98.7938	-0.00045	2.06731
207.312	89.0872	-0.0315	-7.36221		126.248	98.7921	-0.0004	2.06614
207.484	89.086	-0.03142	-7.38082		126.329	98.7904	-0.00035	2.06326
207.651	89.0826	-0.03128	-7.39872		126.415	98.7891	-0.00035	2.06001
207.815	89.078	-0.03109	-7.41664		126.495	98.7875	-0.00035	2.05818
207.979	89.0734	-0.03087	-7.43576		126.575	98.7862	-0.00025	2.0575
208.152	89.0692	-0.03063	-7.45265		126.658	98.7854	-0.0002	2.05219
208.319	89.0651	-0.03037	-7.47109		126.739	98.7845	-0.00025	2.04957
208.486	89.0586	-0.03012	-7.49024		126.823	98.7832	-0.00025	2.0475
208.655	89.0513	-0.02987	-7.5093		126.908	98.7824	-0.00025	2.04389
208.824	89.0445	-0.02964	-7.5305		126.986	98.7811	-0.00025	2.04245
208.997	89.0376	-0.02946	-7.5518		127.073	98.7803	-0.0003	2.04133
209.169	89.0315	-0.02932	-7.57192		127.151	98.7786	-0.00035	2.04027
209.331	89.0266	-0.02924	-7.59183		127.238	98.7774	-0.00035	2.03974
209.509	89.0209	-0.0292	-7.61369		127.319	98.7757	-0.0004	2.04083
209.667	89.0136	-0.02917	-7.63417		127.397	98.774	-0.00035	2.04056
209.841	89.0075	-0.02917	-7.65359		127.483	98.7728	-0.0003	2.0397
210.007	89.0011	-0.02918	-7.67315		127.567	98.7715	-0.0003	2.0387
210.176	88.9954	-0.02918	-7.69174		127.648	98.7702	-0.00035	2.03738
210.343	88.9896	-0.02915	-7.71015		127.73	98.7686	-0.00035	2.03628
210.514	88.9843	-0.02912	-7.72863		127.811	98.7673	-0.00035	2.03472
210.683	88.9805	-0.02907	-7.74657		127.903	98.7656	-0.00035	2.03331
210.853	88.9771	-0.02898	-7.76059		127.984	98.7643	-0.00035	2.03359
211.015	88.9744	-0.02886	-7.77582		128.066	98.7627	-0.0004	2.03336
211.182	88.9748	-0.02873	-7.79167		128.148	98.761	-0.0004	2.0325
211.356	88.9729	-0.02857	-7.80804		128.229	98.7593	-0.0004	2.03151
211.522	88.9687	-0.0284	-7.82223		128.325	98.7576	-0.0004	2.02878
211.679	88.9641	-0.02824	-7.83737		128.408	98.7559	-0.0004	2.02611
211.848	88.9592	-0.02808	-7.85322		128.495	98.7543	-0.0004	2.02381
212.031	88.9546	-0.02793	-7.86972		128.574	98.7526	-0.00035	2.02187
212.196	88.9493	-0.02781	-7.88581		128.651	98.7513	-0.00035	2.02019
212.365	88.942	-0.02774	-7.90296		128.737	98.7496	-0.0004	2.01921
212.525	88.9337	-0.02775	-7.92168		128.822	98.748	-0.00035	2.01922
212.686	88.9268	-0.02779	-7.94063		128.9	98.7467	-0.00025	2.0198
212.865	88.9203	-0.02789	-7.95966		128.987	98.7459	-0.00025	2.01914
213.033	88.9142	-0.02804	-7.97731		129.065	98.7446	-0.0003	2.01891
213.202	88.9078	-0.02822	-7.99502		129.144	98.7433	-0.0003	2.01895
213.372	88.9001	-0.02842	-8.01278		129.232	98.7421	-0.0003	2.01938
213.538	88.8925	-0.02861	-8.03282		129.32	98.7408	-0.00035	2.02125
213.708	88.8857	-0.0288	-8.05037		129.398	98.7391	-0.00035	2.02105
213.875	88.8796	-0.02898	-8.06703		129.488	98.7379	-0.00035	2.02115
214.047	88.8743	-0.02911	-8.0845		129.568	98.7362	-0.0004	2.02134
214.216	88.8697	-0.02919	-8.09763		129.655	98.7345	-0.0004	2.02239
214.383	88.8655	-0.02922	-8.11296		129.732	98.7328	-0.00035	2.02189
214.55	88.864	-0.02922	-8.12919		129.817	98.7316	-0.00035	2.02181
214.718	88.8621	-0.02918	-8.1465		129.892	98.7299	-0.00035	2.02205
214.887	88.8605	-0.02909	-8.16207		129.991	98.7286	-0.00035	2.01826
215.054	88.859	-0.02898	-8.17856		130.067	98.727	-0.00035	2.01644
215.22	88.8582	-0.02883	-8.19485		130.144	98.7257	-0.00035	2.01549
215.394	88.8544	-0.02867	-8.21153		130.228	98.724	-0.00035	2.0137
215.564	88.8503	-0.02853	-8.22959		130.304	98.7228	-0.0003	2.01213
215.727	88.8457	-0.02842	-8.24712		130.401	98.7215	-0.00035	2.01041
215.894	88.8392	-0.02831	-8.26477		130.484	98.7198	-0.00035	2.00863
216.062	88.8335	-0.02822	-8.28148		130.566	98.7185	-0.00035	2.00616
216.236	88.8263	-0.02815	-8.29988		130.644	98.7169	-0.00035	2.00116
216.402	88.8186	-0.02811	-8.31665		130.725	98.7156	-0.00035	1.99748
216.572	88.8118	-0.02806	-8.33323		130.805	98.7139	-0.0004	1.99568
216.742	88.8053	-0.02802	-8.35002		130.883	98.7122	-0.00035	1.99341
216.905	88.7996	-0.02798	-8.36843		130.964	98.711	-0.00035	1.99154
217.076	88.7946	-0.02793	-8.38666		131.049	98.7093	-0.0004	1.98934
217.244	88.787	-0.02787	-8.40432		131.141	98.7076	-0.00035	1.9871
217.412	88.7798	-0.02782	-8.42134		131.232	98.7064	-0.0003	1.98468
217.575	88.7729	-0.02779	-8.43736		131.303	98.7051	-0.00035	1.98206
217.75	88.7665	-0.02777	-8.45427		131.379	98.7034	-0.0004	1.97917
217.923	88.7592	-0.02776	-8.47124		131.47	98.7018	-0.0004	1.97667
218.091	88.7543	-0.02776	-8.48832		131.556	98.7001	-0.0004	1.97496
218.256	88.7501	-0.02778	-8.50749		131.635	98.6984	-0.0004	1.97445
218.424	88.7467	-0.02782	-8.52553		131.711	98.6967	-0.0004	1.97211
218.591	88.747	-0.02786	-8.54332		131.79	98.695	-0.0004	1.97024
218.77	88.7459	-0.02793	-8.56061		131.874	98.6933	-0.0004	1.96949
218.925	88.7451	-0.02802	-8.5758		131.962	98.6917	-0.00045	1.96748
219.106	88.7444	-0.0281	-8.59245		132.049	98.6896	-0.00045	1.96722
219.266	88.7402	-0.02821	-8.60924		132.133	98.6879	-0.0004	1.96834
219.437	88.736	-0.02831	-8.62638		132.215	98.6862	-0.0004	1.96988
219.607	88.7314	-0.0284	-8.64359		132.293	98.6845	-0.00035	1.97114
219.769	88.7272	-0.02849	-8.65983		132.38	98.6833	-0.0003	1.97042
219.935	88.7185	-0.02855	-8.67561		132.464	98.682	-0.0003	1.97025
220.104	88.7105	-0.02861	-8.69096		132.551	98.6807	-0.00025	1.9713
220.277	88.7017	-0.02866	-8.707		132.641	98.6799	-0.00025	1.97413
220.442	88.6914	-0.02871	-8.72458		132.721	98.6786	-0.0003	1.97447
220.615	88.6808	-0.02874	-8.74185		132.801	98.6774	-0.0003	1.97317
220.784	88.6709	-0.02881	-8.75902		132.889	98.6761	-0.00035	1.97142
220.945	88.6617	-0.02886	-8.77732		132.966	98.6744	-0.00035	1.97075
221.117	88.6533	-0.02891	-8.79543		133.045	98.6732	-0.00035	1.9722
221.294	88.6465	-0.02899	-8.8127		133.127	98.6715	-0.00035	1.97229
221.453	88.6408	-0.02906	-8.82948		133.217	98.6702	-0.00035	1.97234
221.624	88.6362	-0.02913	-8.84936		133.29	98.6685	-0.0004	1.97197
221.788	88.6324	-0.02921	-8.86853		133.379	98.6669	-0.0004	1.9706
221.962	88.6332	-0.0293	-8.88707		133.466	98.6652	-0.00035	1.96874
222.129	88.632	-0.02938	-8.90573		133.551	98.6639	-0.00035	1.96655
222.293	88.6309	-0.02945	-8.92526		133.633	98.6623	-0.0004	1.96681
222.467	88.6301	-0.02953	-8.94184		133.722	98.6606	-0.0004	1.96611
222.633	88.6301	-0.02962	-8.95836		133.8	98.6589	-0.0004	1.96428
222.803	88.6301	-0.0297	-8.97546		133.886	98.6572	-0.0004	1.96322
222.962	88.6297	-0.02976	-8.99045		133.97	98.6555	-0.0004	1.96041
223.136	88.6297	-0.02981	-9.00634		134.043	98.6539	-0.0004	1.9581
223.306	88.6297	-0.02983	-9.02226		134.135	98.6522	-0.00035	1.95606
223.475	88.6297	-0.02984	-9.03767		134.21	98.6509	-0.0003	1.95463
223.647	88.6297	-0.02982	-9.05181		134.298	98.6496	-0.00035	1.95334
223.813	88.6297	-0.02979	-9.06818		134.375	98.648	-0.00035	1.95326
223.981	88.6286	-0.02974	-9.08493		134.458	98.6467	-0.00035	1.9533
224.149	88.6252	-0.02969	-9.10089		134.539	98.645	-0.0004	1.95293
224.32	88.6214	-0.02962	-9.11431		134.62	98.6433	-0.0004	1.95391
224.48	88.6172	-0.02956	-9.12905		134.712	98.6417	-0.0004	1.95312
224.652	88.6107	-0.02951	-9.14524		134.799	98.64	-0.00035	1.95174
224.813	88.605	-0.02947	-9.16303		134.877	98.6387	-0.00035	1.95221
224.982	88.5977	-0.02943	-9.17865		134.958	98.637	-0.0004	1.95169
225.155	88.5901	-0.02939	-9.19368		135.047	98.6354	-0.0004	1.95061
225.326	88.5833	-0.02936	-9.20853		135.133	98.6337	-0.0004	1.94963
225.497	88.5768	-0.02934	-9.22289		135.214	98.632	-0.0004	1.9486
225.655	88.5711	-0.02934	-9.23572		135.299	98.6303	-0.0004	1.9473
225.824	88.5661	-0.02935	-9.24974		135.375	98.6286	-0.0004	1.94838
225.997	88.5585	-0.02937	-9.26334		135.465	98.627	-0.00035	1.94889
226.167	88.5513	-0.0294	-9.27751		135.552	98.6257	-0.00035	1.94894
226.344	88.5444	-0.02943	-9.29395		135.632	98.624	-0.0004	1.95013
226.51	88.5379	-0.02946	-9.30941		135.704	98.6223	-0.0004	1.95121
226.669	88.5307	-0.02947	-9.32478		135.787	98.6207	-0.00035	1.95189
226.835	88.5246	-0.02947	-9.34002		135.872	98.6194	-0.00035	1.95237
227.009	88.517	-0.02945	-9.35176		135.953	98.6177	-0.0004	1.95192
227.17	88.5094	-0.02941	-9.36489		136.045	98.616	-0.0004	1.952
227.337	88.5048	-0.02935	-9.37879		136.123	98.6144	-0.00035	1.95096
227.508	88.4991	-0.02927	-9.39309		136.208	98.6131	-0.0003	1.95027
227.674	88.4941	-0.02919	-9.40906		136.286	98.6118	-0.0003	1.94689
227.842	88.4896	-0.02911	-9.4231		136.371	98.6106	-0.00035	1.94366
228.024	88.4819	-0.02902	-9.43735		136.459	98.6089	-0.00035	1.94078
228.194	88.4747	-0.02892	-9.4523		136.537	98.6076	-0.0003	1.93762
228.355	88.4682	-0.02882	-9.46507		136.625	98.6064	-0.0003	1.93362
228.522	88.4618	-0.02874	-9.47901		136.707	98.6051	-0.0003	1.93141
228.695	88.4545	-0.02868	-9.49361		136.791	98.6038	-0.00035	1.92952
228.864	88.4484	-0.02862	-9.50866		136.875	98.6022	-0.00035	1.92902
229.031	88.4408	-0.0286	-9.52356		136.957	98.6009	-0.00035	1.92539
229.193	88.4332	-0.02862	-9.53869		137.04	98.5992	-0.00035	1.92265
229.36	88.4286	-0.02868	-9.553		137.118	98.598	-0.0003	1.91995
229.535	88.4229	-0.02877	-9.56792		137.197	98.5967	-0.00035	1.91769
229.701	88.418	-0.02887	-9.58293		137.279	98.595	-0.00035	1.92013
229.869	88.4134	-0.02898	-9.59848		137.365	98.5938	-0.0003	1.91997
230.038	88.41	-0.02911	-9.61484		137.443	98.5925	-0.00035	1.91815
230.214	88.4069	-0.02924	-9.63097		137.525	98.5908	-0.00035	1.91698
230.375	88.4046	-0.02936	-9.64567		137.612	98.5896	-0.00035	1.91688
230.536	88.4027	-0.02947	-9.66094		137.695	98.5879	-0.00045	1.91526
230.707	88.4027	-0.02954	-9.6765		137.782	98.5858	-0.00045	1.91356
230.882	88.4012	-0.02958	-9.69192		137.859	98.5841	-0.00045	1.91262
231.043	88.3974	-0.0296	-9.70623		137.941	98.582	-0.00045	1.9123
231.218	88.3928	-0.02961	-9.72108		138.026	98.5803	-0.0004	1.91166
231.383	88.3875	-0.0296	-9.73585		138.103	98.5786	-0.00045	1.91024
231.552	88.3829	-0.02956	-9.74951		138.189	98.5765	-0.0005	1.90811
231.721	88.3787	-0.0295	-9.76332		138.281	98.5744	-0.00045	1.90368
231.892	88.3749	-0.02943	-9.776		138.364	98.5728	-0.00045	1.90119
232.058	88.3673	-0.02936	-9.78883		138.448	98.5707	-0.00045	1.8999
232.225	88.3601	-0.0293	-9.80324		138.532	98.569	-0.00045	1.89837
232.393	88.3536	-0.02924	-9.8156		138.618	98.5669	-0.00045	1.89833
232.571	88.3475	-0.02922	-9.82878		138.696	98.5652	-0.0004	1.89793
232.739	88.3403	-0.02923	-9.84379		138.779	98.5635	-0.00045	1.89693
232.902	88.3338	-0.02927	-9.85933		138.861	98.5614	-0.00045	1.89584
233.063	88.3265	-0.02933	-9.87092		138.956	98.5597	-0.0004	1.89114
233.232	88.3189	-0.02942	-9.8841		139.032	98.5581	-0.0004	1.88805
233.404	88.314	-0.02954	-9.89825		139.116	98.5564	-0.0004	1.88599
233.578	88.3087	-0.02969	-9.91211		139.193	98.5547	-0.0004	1.88381
233.741	88.3037	-0.02986	-9.93006		139.285	98.553	-0.0004	1.88237
233.913	88.2991	-0.03003	-9.94441		139.351	98.5513	-0.0004	1.88003
234.081	88.2915	-0.03018	-9.95875		139.438	98.5496	-0.0004	1.87895
234.244	88.2843	-0.03033	-9.97341		139.527	98.548	-0.00045	1.87784
234.41	88.2778	-0.03048	-9.98647		139.607	98.5459	-0.00045	1.87255
234.583	88.2713	-0.0306	-10.0008		139.693	98.5442	-0.0004	1.86974
234.747	88.2641	-0.03067	-10.0157		139.771	98.5425	-0.00045	1.86798
234.917	88.2588	-0.03072	-10.0309		139.856	98.5404	-0.00045	1.86586
235.077	88.2549	-0.03074	-10.0471		139.942	98.5387	-0.0004	1.86265
235.245	88.2515	-0.03074	-10.0624		140.023	98.537	-0.0004	1.85996
235.414	88.2519	-0.0307	-10.0772		140.107	98.5354	-0.0004	1.85799
235.58	88.2507	-0.03064	-10.0926		140.194	98.5337	-0.00035	1.85566
235.748	88.25	-0.03058	-10.1083		140.278	98.5324	-0.00035	1.85348
235.91	88.2492	-0.03052	-10.124		140.37	98.5307	-0.00035	1.85172
236.076	88.245	-0.03049	-10.14		140.449	98.5295	-0.0003	1.8505
236.249	88.2408	-0.03051	-10.156		140.529	98.5282	-0.00025	1.84919
236.423	88.2363	-0.03061	-10.1719		140.615	98.5274	-0.00025	1.84657
236.594	88.2321	-0.03078	-10.1876		140.692	98.5261	-0.00035	1.84387
236.765	88.2245	-0.03101	-10.2033		140.782	98.5244	-0.00035	1.84218
236.931	88.2188	-0.03131	-10.2192		140.852	98.5232	-0.00035	1.84114
237.096	88.2115	-0.03165	-10.2351		140.946	98.5215	-0.0004	1.84228
237.272	88.2047	-0.03203	-10.2498		141.024	98.5198	-0.0004	1.8426
237.437	88.1997	-0.0324	-10.2637		141.106	98.5181	-0.00035	1.84244
237.603	88.1944	-0.03275	-10.2774		141.195	98.5169	-0.00035	1.84183
237.78	88.1894	-0.03305	-10.2907		141.272	98.5152	-0.0004	1.84356
237.943	88.1849	-0.0333	-10.3038		141.361	98.5135	-0.0004	1.8441
238.104	88.1772	-0.03348	-10.3183		141.445	98.5118	-0.0004	1.84374
238.277	88.17	-0.03359	-10.3335		141.532	98.5102	-0.0004	1.8427
238.445	88.1632	-0.03362	-10.3469		141.615	98.5085	-0.0004	1.84238
238.613	88.1571	-0.03359	-10.3598		141.698	98.5068	-0.0004	1.84085
238.778	88.1498	-0.0335	-10.373		141.782	98.5051	-0.0004	1.83805
238.945	88.1437	-0.03334	-10.3866		141.867	98.5034	-0.00045	1.83459
239.109	88.1361	-0.03314	-10.3984		141.946	98.5013	-0.0005	1.83094
239.283	88.1285	-0.03291	-10.4131		142.035	98.4992	-0.0005	1.82845
239.449	88.1235	-0.03266	-10.428		142.111	98.4971	-0.0005	1.82731
239.627	88.1182	-0.03241	-10.4428		142.199	98.495	-0.00055	1.82725
239.795	88.1133	-0.03219	-10.4597		142.28	98.4925	-0.00055	1.82247
239.957	88.1087	-0.03197	-10.4738		142.363	98.4904	-0.0005	1.82068
240.114	88.1053	-0.03178	-10.4881		142.444	98.4883	-0.00045	1.81945
240.29	88.1022	-0.03164	-10.5026		142.525	98.4866	-0.0004	1.81874
240.465	88.0999	-0.03153	-10.5167		142.625	98.4849	-0.00035	1.8181
240.632	88.098	-0.03145	-10.5326		142.714	98.4837	-0.00035	1.81592
240.797	88.098	-0.03142	-10.5477		142.794	98.482	-0.00035	1.81422
240.967	88.0965	-0.03143	-10.5611		142.868	98.4808	-0.0003	1.81266
241.137	88.0927	-0.03145	-10.5756		142.948	98.4795	-0.0003	1.8121
241.302	88.0881	-0.03152	-10.5897		143.033	98.4782	-0.0003	1.81078
241.471	88.0828	-0.03161	-10.6038		143.117	98.477	-0.0003	1.80996
241.645	88.0782	-0.03173	-10.6184		143.207	98.4757	-0.00035	1.80905
241.809	88.074	-0.03188	-10.6336		143.283	98.474	-0.00035	1.80501
241.979	88.0702	-0.03204	-10.6482		143.361	98.4728	-0.00035	1.8025
242.146	88.0657	-0.03221	-10.6621		143.445	98.4711	-0.0004	1.80069
242.31	88.0596	-0.03238	-10.6755		143.526	98.4694	-0.0004	1.79959
242.479	88.0531	-0.03254	-10.6878		143.613	98.4677	-0.00045	1.79934
242.645	88.047	-0.0327	-10.7018		143.695	98.4656	-0.00045	1.79804
242.809	88.0409	-0.03281	-10.7161		143.78	98.4639	-0.00045	1.79595
242.977	88.0359	-0.03291	-10.7294		143.86	98.4618	-0.00045	1.79264
243.148	88.0302	-0.03298	-10.7432		143.938	98.4602	-0.0004	1.79195
243.32	88.0234	-0.03303	-10.7568		144.03	98.4585	-0.0004	1.78922
243.489	88.0173	-0.03309	-10.7713		144.116	98.4568	-0.0004	1.78626
243.659	88.0108	-0.03315	-10.7847		144.2	98.4551	-0.0004	1.78479
243.825	88.0051	-0.0332	-10.7987		144.288	98.4534	-0.00035	1.78448
243.992	87.9994	-0.03326	-10.8133		144.377	98.4522	-0.0003	1.78405
244.159	87.9933	-0.03333	-10.829		144.454	98.4509	-0.00035	1.78386
244.327	87.9857	-0.03339	-10.845		144.526	98.4492	-0.0004	1.78286
244.493	87.9784	-0.03344	-10.8604		144.616	98.4476	-0.00035	1.77992
244.667	87.9716	-0.03349	-10.876		144.698	98.4463	-0.00035	1.77756
244.839	87.9655	-0.03354	-10.8911		144.789	98.4446	-0.0004	1.77534
245.001	87.9601	-0.03359	-10.9067		144.868	98.4429	-0.0004	1.77367
245.169	87.9544	-0.03367	-10.9252		144.958	98.4413	-0.00035	1.77417
245.33	87.9472	-0.03374	-10.9411		145.035	98.44	-0.00035	1.77175
245.502	87.9411	-0.03381	-10.9559		145.123	98.4383	-0.00035	1.76788
245.669	87.9346	-0.03387	-10.9703		145.197	98.437	-0.0003	1.76362
245.838	87.9289	-0.03394	-10.9868		145.275	98.4358	-0.00035	1.75691
246.01	87.9232	-0.03401	-11.0021		145.367	98.4341	-0.00035	1.75301
246.176	87.9171	-0.03407	-11.0184		145.452	98.4329	-0.00035	1.7505
246.353	87.9095	-0.03409	-11.0346		145.537	98.4312	-0.0004	1.74802
246.516	87.9022	-0.03408	-11.0482		145.618	98.4295	-0.0004	1.74573
246.683	87.8954	-0.03406	-11.0639		145.694	98.4278	-0.00045	1.74403
246.852	87.8893	-0.03401	-11.0792		145.784	98.4257	-0.00045	1.7428
247.014	87.884	-0.03395	-11.0943		145.876	98.424	-0.00045	1.74194
247.186	87.8794	-0.03388	-11.1099		145.946	98.4219	-0.00045	1.74259
247.357	87.8752	-0.03381	-11.1246		146.037	98.4202	-0.00045	1.74109
247.528	87.8695	-0.03373	-11.1386		146.117	98.4181	-0.0005	1.74072
247.691	87.8634	-0.03364	-11.1534		146.198	98.416	-0.00045	1.74118
247.857	87.8573	-0.03356	-11.169		146.284	98.4144	-0.00045	1.74331
248.021	87.852	-0.03349	-11.184		146.363	98.4123	-0.00045	1.74293
248.195	87.8444	-0.03343	-11.1985		146.453	98.4106	-0.0004	1.74169
248.365	87.8387	-0.0334	-11.2119		146.542	98.4089	-0.0004	1.7403
248.531	87.831	-0.03338	-11.2262		146.62	98.4072	-0.00045	1.73876
248.699	87.8238	-0.03339	-11.2415		146.708	98.4051	-0.0004	1.73755
248.866	87.8188	-0.03341	-11.2569		146.789	98.4039	-0.0004	1.73605
249.04	87.8135	-0.03346	-11.2726		146.873	98.4018	-0.00045	1.73478
249.205	87.8086	-0.03352	-11.2894		146.95	98.4001	-0.00035	1.73178
249.364	87.804	-0.03357	-11.3049		147.022	98.3988	-0.00035	1.72874
249.535	87.7964	-0.03362	-11.319		147.106	98.3971	-0.0004	1.72631
249.703	87.7891	-0.03367	-11.3316		147.189	98.3955	-0.0004	1.72488
249.874	87.7827	-0.03373	-11.3468		147.278	98.3938	-0.0004	1.72081
250.042	87.7762	-0.03378	-11.3623		147.359	98.3921	-0.0004	1.71705
250.197	87.769	-0.03384	-11.3769		147.445	98.3904	-0.0004	1.71386
250.373	87.7636	-0.0339	-11.3902		147.53	98.3887	-0.0004	1.71136
250.552	87.7587	-0.03399	-11.4051		147.611	98.3871	-0.00045	1.70935
250.722	87.7518	-0.03409	-11.4194		147.685	98.385	-0.00045	1.70742
250.892	87.748	-0.03419	-11.434		147.77	98.3833	-0.0004	1.70494
251.05	87.7427	-0.03429	-11.4491		147.864	98.3816	-0.0004	1.70122
251.215	87.7373	-0.03436	-11.4634		147.944	98.3799	-0.00045	1.70161
251.392	87.7324	-0.03439	-11.4783		148.027	98.3778	-0.00045	1.7015
251.561	87.7259	-0.03437	-11.4931		148.104	98.3761	-0.0004	1.70073
251.723	87.7187	-0.03432	-11.5081		148.193	98.3744	-0.0004	1.70039
251.889	87.7114	-0.03421	-11.524		148.281	98.3728	-0.0004	1.70128
252.062	87.705	-0.03408	-11.5396		148.365	98.3711	-0.00045	1.69971
252.227	87.6989	-0.0339	-11.5557		148.443	98.369	-0.00045	1.69727
252.392	87.6935	-0.03369	-11.5727		148.527	98.3673	-0.0004	1.69479
252.553	87.6878	-0.03348	-11.5907		148.62	98.3656	-0.00035	1.69376
252.732	87.6806	-0.03326	-11.606		148.702	98.3644	-0.00035	1.69298
252.892	87.6745	-0.03304	-11.6216		148.788	98.3627	-0.00035	1.69268
253.054	87.668	-0.03284	-11.6368		148.872	98.3614	-0.0003	1.69314
253.228	87.6623	-0.03267	-11.6526		148.951	98.3602	-0.0003	1.69224
253.404	87.6566	-0.03254	-11.6686		149.04	98.3589	-0.0003	1.69103
253.563	87.6516	-0.03244	-11.6844		149.124	98.3577	-0.00035	1.6892
253.733	87.6475	-0.0324	-11.7003		149.206	98.356	-0.0004	1.68689
253.909	87.644	-0.03242	-11.7149		149.281	98.3543	-0.0004	1.68516
254.08	87.6414	-0.03249	-11.7316		149.36	98.3526	-0.0004	1.68278
254.246	87.6417	-0.03259	-11.7484		149.444	98.3509	-0.00045	1.67933
254.415	87.641	-0.0327	-11.7643		149.529	98.3488	-0.0005	1.67646
254.587	87.6402	-0.03282	-11.7809		149.614	98.3467	-0.00045	1.67367
254.741	87.6398	-0.03293	-11.798		149.701	98.345	-0.0004	1.67081
254.918	87.6345	-0.03306	-11.815		149.771	98.3434	-0.00045	1.66813
255.089	87.6269	-0.03319	-11.832		149.857	98.3413	-0.0005	1.6658
255.247	87.6185	-0.03331	-11.8486		149.946	98.3392	-0.00045	1.66128
255.42	87.6097	-0.03343	-11.866		150.026	98.3375	-0.00045	1.65806
255.585	87.5957	-0.03356	-11.8836		150.11	98.3354	-0.00045	1.65683
255.754	87.5854	-0.03369	-11.9019		150.191	98.3337	-0.0004	1.65608
255.922	87.5747	-0.03382	-11.92		150.266	98.332	-0.0004	1.65699
256.089	87.564	-0.03395	-11.9375		150.348	98.3303	-0.00045	1.65501
256.258	87.5576	-0.03406	-11.9544		150.439	98.3282	-0.0005	1.65225
256.421	87.5503	-0.03415	-11.9714		150.522	98.3261	-0.00045	1.64982
256.587	87.5439	-0.0342	-11.9881		150.603	98.3244	-0.0004	1.6492
256.761	87.5381	-0.03422	-12.0047		150.69	98.3228	-0.0004	1.64744
256.922	87.534	-0.03425	-12.0214		150.773	98.3211	-0.00045	1.64588
257.091	87.5271	-0.03426	-12.0378		150.863	98.319	-0.00045	1.64456
257.259	87.5202	-0.03425	-12.0542		150.952	98.3173	-0.0004	1.6411
257.43	87.5138	-0.03422	-12.0704		151.035	98.3156	-0.00045	1.63823
257.596	87.508	-0.03418	-12.0862		151.126	98.3135	-0.0005	1.63545
257.776	87.5027	-0.03413	-12.1016		151.202	98.3114	-0.00045	1.63193
257.939	87.4981	-0.03408	-12.1149		151.278	98.3097	-0.00045	1.62662
258.099	87.4943	-0.03402	-12.1294		151.365	98.3076	-0.0005	1.6231
258.272	87.4928	-0.03397	-12.1435		151.445	98.3055	-0.00045	1.61977
258.439	87.4909	-0.03393	-12.1578		151.536	98.3039	-0.0004	1.6163
258.607	87.4894	-0.03388	-12.1744		151.607	98.3022	-0.0004	1.6121
258.769	87.4879	-0.03384	-12.19		151.696	98.3005	-0.0004	1.60825
258.941	87.4871	-0.0338	-12.2042		151.774	98.2988	-0.00045	1.60457
259.107	87.4833	-0.03375	-12.2184		151.853	98.2967	-0.0004	1.60047
259.274	87.4791	-0.03369	-12.2319		151.951	98.2955	-0.0003	1.59503
259.44	87.4745	-0.03361	-12.2463		152.035	98.2942	-0.00035	1.59049
259.603	87.4681	-0.03353	-12.2616		152.114	98.2925	-0.0004	1.58591
259.768	87.4635	-0.03344	-12.2779		152.195	98.2908	-0.00035	1.58253
259.939	87.4597	-0.03334	-12.294		152.28	98.2896	-0.0003	1.58038
260.103	87.4562	-0.03326	-12.3092		152.357	98.2883	-0.0003	1.57801
260.273	87.4501	-0.0332	-12.325		152.446	98.2871	-0.0003	1.57641
260.44	87.4441	-0.03315	-12.3414		152.531	98.2858	-0.00035	1.57516
260.612	87.4383	-0.03313	-12.3558		152.61	98.2841	-0.00035	1.57392
260.778	87.433	-0.03312	-12.3697		152.69	98.2829	-0.00035	1.57259
260.943	87.4254	-0.03313	-12.384		152.772	98.2812	-0.0004	1.57195
261.109	87.4204	-0.03318	-12.3991		152.864	98.2795	-0.0005	1.57259
261.28	87.4155	-0.03326	-12.4157		152.944	98.277	-0.00055	1.57555
261.443	87.409	-0.03334	-12.4311		153.03	98.2749	-0.0005	1.57617
261.61	87.4048	-0.03343	-12.4463		153.111	98.2728	-0.0005	1.57736
261.785	87.3995	-0.03355	-12.4615		153.194	98.2707	-0.0005	1.57887
261.948	87.3945	-0.03369	-12.4768		153.283	98.2686	-0.0005	1.57847
262.119	87.3896	-0.03383	-12.4921		153.365	98.2665	-0.00045	1.57834
262.281	87.3831	-0.03398	-12.5078		153.434	98.2648	-0.00045	1.57867
262.447	87.3759	-0.03414	-12.5239		153.518	98.2627	-0.0004	1.57963
262.616	87.3687	-0.0343	-12.5406		153.608	98.2614	-0.00035	1.57883
262.784	87.3622	-0.03446	-12.5574		153.694	98.2597	-0.00045	1.57817
262.948	87.3561	-0.03461	-12.575		153.774	98.2576	-0.00045	1.57748
263.12	87.3507	-0.03474	-12.5933		153.862	98.256	-0.0004	1.57636
263.283	87.345	-0.03485	-12.6115		153.948	98.2543	-0.0004	1.57368
263.454	87.3378	-0.03493	-12.6275		154.026	98.2526	-0.0004	1.5717
263.625	87.3317	-0.03498	-12.6423		154.111	98.2509	-0.0004	1.57032
263.792	87.3252	-0.03501	-12.6575		154.204	98.2493	-0.00045	1.56929
263.955	87.3195	-0.03503	-12.6741		154.279	98.2472	-0.00045	1.56824
264.124	87.3138	-0.03505	-12.691		154.364	98.2455	-0.0004	1.56642
264.295	87.3089	-0.03505	-12.7086		154.446	98.2438	-0.00045	1.56388
264.461	87.3035	-0.03504	-12.7266		154.534	98.2417	-0.0005	1.56161
264.628	87.297	-0.03502	-12.7424		154.609	98.2396	-0.0005	1.56007
264.795	87.2902	-0.03497	-12.7596		154.693	98.2375	-0.00045	1.55781
264.966	87.2852	-0.0349	-12.7774		154.778	98.2358	-0.0004	1.55588
265.129	87.2799	-0.03483	-12.7957		154.863	98.2341	-0.0004	1.55485
265.299	87.275	-0.03478	-12.8154		154.945	98.2324	-0.0004	1.55439
265.466	87.2704	-0.03475	-12.834		155.027	98.2308	-0.0004	1.55326
265.634	87.2662	-0.03472	-12.851		155.103	98.2291	-0.0004	1.55096
265.801	87.2597	-0.03471	-12.867		155.186	98.2274	-0.0004	1.54851
265.967	87.2532	-0.03472	-12.8857		155.283	98.2257	-0.00035	1.54524
266.138	87.2472	-0.03475	-12.9011		155.367	98.2245	-0.00035	1.54184
266.304	87.2411	-0.03482	-12.917		155.441	98.2228	-0.0004	1.53882
266.474	87.2361	-0.03488	-12.9335		155.523	98.2211	-0.0004	1.536
266.639	87.2304	-0.03494	-12.9473		155.609	98.2194	-0.0004	1.53366
266.801	87.2235	-0.03502	-12.9617		155.693	98.2177	-0.00045	1.53026
266.969	87.2174	-0.03514	-12.9767		155.769	98.2156	-0.00045	1.52668
267.136	87.211	-0.03528	-12.9915		155.853	98.214	-0.0004	1.52277
267.304	87.2053	-0.03544	-13.0023		155.939	98.2123	-0.0004	1.51848
267.47	87.1995	-0.03562	-13.0168		156.02	98.2106	-0.0004	1.51583
267.647	87.1942	-0.03583	-13.0319		156.1	98.2089	-0.0004	1.51331
267.805	87.1893	-0.03606	-13.047		156.191	98.2072	-0.0004	1.51109
267.982	87.1828	-0.0363	-13.0657		156.275	98.2056	-0.0004	1.50859
268.148	87.1759	-0.0365	-13.083		156.361	98.2039	-0.0004	1.50464
268.319	87.171	-0.03671	-13.0998		156.441	98.2022	-0.00045	1.50076
268.482	87.1656	-0.03695	-13.1162		156.529	98.2001	-0.00045	1.4981
268.652	87.1607	-0.03721	-13.1337		156.609	98.1984	-0.0004	1.49567
268.816	87.1561	-0.03747	-13.1499		156.692	98.1967	-0.0004	1.4942
268.985	87.1477	-0.03774	-13.1657		156.772	98.195	-0.00045	1.49266
269.15	87.1371	-0.03801	-13.181		156.862	98.1929	-0.00045	1.49022
269.322	87.1264	-0.03827	-13.1984		156.948	98.1913	-0.00045	1.48578
269.495	87.1161	-0.03849	-13.2145		157.026	98.1892	-0.00055	1.48229
269.658	87.1024	-0.03868	-13.2296		157.109	98.1867	-0.00055	1.47857
269.822	87.0925	-0.03884	-13.244		157.185	98.1846	-0.0005	1.47542
269.993	87.0837	-0.03894	-13.2576		157.275	98.1824	-0.0005	1.47532
270.165	87.0735	-0.03896	-13.2723		157.359	98.1803	-0.00045	1.47402
270.337	87.0678	-0.03894	-13.288		157.437	98.1787	-0.00045	1.47226
270.502	87.0605	-0.03891	-13.3049		157.525	98.1766	-0.00045	1.46995
270.661	87.0537	-0.03885	-13.3228		157.608	98.1749	-0.0004	1.4648
270.826	87.0476	-0.03877	-13.3416		157.691	98.1732	-0.0004	1.46174
270.994	87.0426	-0.03868	-13.3613		157.765	98.1715	-0.0004	1.45866
271.16	87.0373	-0.03858	-13.3812		157.847	98.1698	-0.00045	1.455
271.325	87.0304	-0.03852	-13.4009		157.93	98.1677	-0.00045	1.45429
271.488	87.0236	-0.0385	-13.4182		158.017	98.1661	-0.0004	1.45199
271.655	87.0186	-0.0385	-13.4342		158.106	98.1644	-0.00045	1.45016
271.817	87.0133	-0.03854	-13.4504		158.189	98.1623	-0.0004	1.44855
271.993	87.0083	-0.03864	-13.4727		158.269	98.161	-0.00035	1.44306
272.161	87.0038	-0.03878	-13.4897		158.351	98.1593	-0.0004	1.43942
272.33	86.9965	-0.03895	-13.5062		158.435	98.1577	-0.00045	1.4367
272.502	86.9893	-0.03915	-13.5237		158.515	98.1556	-0.00045	1.43437
272.667	86.9824	-0.03937	-13.5344		158.599	98.1539	-0.0004	1.43243
272.837	86.9763	-0.03959	-13.5505		158.689	98.1522	-0.0004	1.4302
273.003	86.9691	-0.03982	-13.5678		158.773	98.1505	-0.0004	1.42677
273.17	86.9638	-0.04008	-13.5846		158.852	98.1488	-0.00045	1.42327
273.343	86.9588	-0.04032	-13.5976		158.932	98.1467	-0.00045	1.42238
273.504	86.952	-0.04056	-13.6127		159.015	98.145	-0.00045	1.42062
273.671	86.9482	-0.04081	-13.6272		159.101	98.1429	-0.00055	1.41923
273.839	86.9428	-0.04108	-13.6405		159.183	98.1404	-0.00055	1.41816
274.009	86.9375	-0.04133	-13.6567		159.268	98.1383	-0.0005	1.41721
274.175	86.9325	-0.04156	-13.6702		159.356	98.1362	-0.0005	1.41441
274.339	86.9272	-0.04179	-13.6834		159.429	98.1341	-0.0005	1.41177
274.498	86.9223	-0.042	-13.6964		159.514	98.132	-0.00045	1.40861
274.676	86.9158	-0.04217	-13.7066		159.594	98.1304	-0.0004	1.40535
274.846	86.9093	-0.04231	-13.7195		159.679	98.1287	-0.0004	1.40309
275.003	86.9044	-0.04241	-13.7335		159.756	98.127	-0.0004	1.40164
275.178	86.899	-0.04249	-13.7481		159.847	98.1253	-0.0004	1.40007
275.347	86.8941	-0.04254	-13.7608		159.935	98.1236	-0.0004	1.39811
275.511	86.8895	-0.04254	-13.7741		160.015	98.1219	-0.0004	1.39622
275.689	86.8819	-0.04252	-13.7877		160.106	98.1203	-0.0004	1.39433
275.854	86.875	-0.04247	-13.8015		160.182	98.1186	-0.00035	1.39208
276.023	86.8682	-0.04239	-13.8184		160.272	98.1173	-0.00035	1.389
276.186	86.8621	-0.04231	-13.833		160.348	98.1156	-0.0004	1.38682
276.35	86.8537	-0.04223	-13.8478		160.426	98.114	-0.0004	1.38484
276.517	86.8453	-0.04215	-13.8625		160.514	98.1123	-0.0004	1.38307
276.682	86.8362	-0.04208	-13.8802		160.601	98.1106	-0.00045	1.38319
276.848	86.8251	-0.04201	-13.8959		160.675	98.1085	-0.0005	1.3823
277.022	86.8145	-0.04196	-13.9121		160.763	98.1064	-0.0005	1.38011
277.189	86.8046	-0.04193	-13.929		160.844	98.1043	-0.0005	1.37742
277.354	86.7954	-0.0419	-13.9436		160.924	98.1022	-0.0005	1.37307
277.528	86.787	-0.0419	-13.9588		161.014	98.1001	-0.00045	1.36991
277.686	86.7802	-0.04191	-13.9739		161.101	98.0984	-0.0004	1.36688
277.854	86.7737	-0.04194	-13.9909		161.183	98.0967	-0.00035	1.3642
278.022	86.7653	-0.042	-14.0096		161.269	98.0955	-0.00035	1.36264
278.194	86.7577	-0.0421	-14.0269		161.345	98.0938	-0.0004	1.35932
278.349	86.7528	-0.04222	-14.0434		161.432	98.0921	-0.00045	1.35571
278.518	86.7474	-0.04233	-14.0595		161.516	98.09	-0.0006	1.35263
278.687	86.7421	-0.04245	-14.0742		161.602	98.0871	-0.0006	1.34741
278.857	86.7375	-0.04258	-14.0894		161.685	98.085	-0.00055	1.34448
279.02	86.733	-0.0427	-14.1041		161.762	98.0824	-0.00055	1.34205
279.183	86.7265	-0.04282	-14.119		161.848	98.0803	-0.00055	1.33997
279.357	86.72	-0.04291	-14.1352		161.929	98.0778	-0.00055	1.33902
279.523	86.7139	-0.04301	-14.1505		162.016	98.0757	-0.0005	1.33619
279.698	86.7078	-0.04309	-14.1655		162.097	98.0736	-0.00055	1.33249
279.867	86.7029	-0.04314	-14.1799		162.174	98.0711	-0.0005	1.32965
280.04	86.6983	-0.04319	-14.1908		162.26	98.0694	-0.0004	1.32986
280.208	86.6945	-0.04322	-14.2042		162.343	98.0677	-0.00035	1.32814
280.365	86.6888	-0.04323	-14.2185		162.426	98.0665	-0.0003	1.32521
280.527	86.6827	-0.04323	-14.2327		162.513	98.0652	-0.0003	1.32323
280.684	86.6766	-0.04324	-14.2477		162.592	98.064	-0.0003	1.3233
280.855	86.6713	-0.04326	-14.262		162.676	98.0627	-0.00035	1.32299
281.025	86.6595	-0.04328	-14.2769		162.758	98.061	-0.00035	1.32104
281.187	86.6503	-0.04333	-14.2913		162.85	98.0598	-0.00035	1.31799
281.359	86.6412	-0.04339	-14.3073		162.931	98.0581	-0.0004	1.31706
281.522	86.6305	-0.04349	-14.322		163.011	98.0564	-0.00045	1.31544
281.689	86.6187	-0.0436	-14.3361		163.093	98.0543	-0.00045	1.31373
281.86	86.6088	-0.04372	-14.3501		163.176	98.0526	-0.00045	1.31195
282.03	86.6	-0.04383	-14.3634		163.265	98.0505	-0.0005	1.31008
282.204	86.592	-0.04395	-14.3775		163.339	98.0484	-0.00045	1.30765
282.369	86.5829	-0.04407	-14.3931		163.427	98.0467	-0.0004	1.30493
282.535	86.573	-0.04417	-14.4075		163.501	98.0451	-0.0004	1.30133
282.705	86.5612	-0.04426	-14.4219		163.597	98.0434	-0.0004	1.29682
282.864	86.5498	-0.04434	-14.4362		163.677	98.0417	-0.0004	1.29511
283.035	86.5372	-0.04439	-14.4499		163.756	98.04	-0.0004	1.2939
283.208	86.5273	-0.04442	-14.4643		163.848	98.0383	-0.0004	1.29095
283.366	86.5189	-0.04442	-14.4771		163.937	98.0366	-0.0004	1.28855
283.529	86.5113	-0.04442	-14.4904		164.018	98.035	-0.0004	1.28518
283.698	86.5041	-0.04441	-14.5048		164.093	98.0333	-0.0004	1.28123
283.865	86.4961	-0.04438	-14.5189		164.18	98.0316	-0.00045	1.27773
284.033	86.4884	-0.04433	-14.5341		164.263	98.0295	-0.0005	1.27395
284.203	86.4816	-0.04428	-14.5483		164.347	98.0274	-0.0005	1.27047
284.363	86.4744	-0.04422	-14.5627		164.43	98.0253	-0.0005	1.26734
284.532	86.469	-0.04416	-14.5783		164.51	98.0232	-0.0005	1.26541
284.7	86.4637	-0.04411	-14.595		164.585	98.0211	-0.00055	1.25992
284.869	86.4572	-0.04408	-14.6118		164.668	98.0186	-0.00055	1.25588
285.025	86.453	-0.04409	-14.6282		164.753	98.0165	-0.00055	1.25274
285.195	86.4477	-0.04413	-14.6439		164.836	98.014	-0.0006	1.24907
285.362	86.4424	-0.04421	-14.6599		164.924	98.0114	-0.00055	1.24831
285.534	86.4374	-0.04434	-14.6745		165.01	98.0093	-0.0005	1.24587
285.701	86.4321	-0.04449	-14.69		165.086	98.0072	-0.0005	1.2434
285.872	86.4271	-0.04468	-14.7041		165.173	98.0051	-0.00045	1.24036
286.039	86.4206	-0.04489	-14.721		165.256	98.0035	-0.00045	1.23941
286.208	86.4142	-0.04511	-14.7381		165.338	98.0014	-0.0005	1.23792
286.367	86.4092	-0.04536	-14.7549		165.425	97.9993	-0.00045	1.23611
286.541	86.4039	-0.04562	-14.7718		165.507	97.9976	-0.00045	1.23387
286.712	86.3989	-0.04589	-14.7838		165.587	97.9955	-0.00045	1.22776
286.878	86.3944	-0.04615	-14.7984		165.67	97.9938	-0.0004	1.2236
287.037	86.386	-0.04639	-14.8142		165.768	97.9921	-0.00045	1.22038
287.202	86.3753	-0.04662	-14.8303		165.848	97.99	-0.0004	1.21693
287.37	86.3647	-0.04683	-14.8478		165.925	97.9888	-0.00035	1.21383
287.536	86.3544	-0.04701	-14.8646		166.004	97.9871	-0.0004	1.21047
287.706	86.3407	-0.04714	-14.8807		166.088	97.9854	-0.00045	1.2064
287.867	86.3308	-0.04723	-14.8961		166.18	97.9833	-0.00045	1.20279
288.029	86.3228	-0.0473	-14.9114		166.262	97.9816	-0.0004	1.19787
288.206	86.3159	-0.04736	-14.9247		166.341	97.9799	-0.0004	1.19438
288.372	86.3106	-0.04741	-14.9375		166.427	97.9783	-0.0004	1.19149
288.538	86.3037	-0.04747	-14.9507		166.513	97.9766	-0.00045	1.1893
288.708	86.2969	-0.04753	-14.9639		166.597	97.9745	-0.00045	1.18795
288.88	86.2904	-0.04759	-14.9778		166.676	97.9728	-0.00045	1.18569
289.045	86.279	-0.04765	-14.9911		166.766	97.9707	-0.0005	1.18396
289.211	86.2698	-0.04771	-15.0039		166.851	97.9686	-0.0005	1.18286
289.38	86.2603	-0.0478	-15.014		166.932	97.9665	-0.0005	1.18172
289.546	86.2496	-0.0479	-15.0272		167.022	97.9644	-0.0005	1.17853
289.704	86.2378	-0.048	-15.0408		167.105	97.9623	-0.0005	1.17492
289.876	86.2279	-0.04811	-15.0547		167.184	97.9602	-0.00045	1.1712
290.048	86.2192	-0.04821	-15.0708		167.265	97.9585	-0.00045	1.16874
290.205	86.2112	-0.04831	-15.0848		167.349	97.9564	-0.0005	1.1665
290.372	86.2062	-0.04843	-15.0988		167.43	97.9543	-0.00045	1.16431
290.54	86.2005	-0.04855	-15.1135		167.511	97.9526	-0.00045	1.16091
290.714	86.1929	-0.04866	-15.1265		167.601	97.9505	-0.0005	1.15572
290.877	86.1856	-0.04873	-15.1412		167.686	97.9484	-0.0005	1.1518
291.041	86.1811	-0.04879	-15.1565		167.765	97.9463	-0.0005	1.14829
291.212	86.1757	-0.04887	-15.1713		167.851	97.9442	-0.00055	1.14446
291.384	86.1704	-0.04894	-15.1861		167.932	97.9417	-0.00055	1.14295
291.543	86.1658	-0.04897	-15.2001		168.01	97.9396	-0.0005	1.14062
291.696	86.1616	-0.049	-15.214		168.105	97.9375	-0.0005	1.13809
291.858	86.1552	-0.04902	-15.2281		168.186	97.9354	-0.0005	1.13457
292.031	86.1487	-0.04901	-15.2439		168.264	97.9333	-0.0005	1.13067
292.2	86.1426	-0.04903	-15.2585		168.345	97.9312	-0.0005	1.12788
292.362	86.1354	-0.04907	-15.2731		168.423	97.9291	-0.0005	1.12604
292.532	86.127	-0.04911	-15.2878		168.512	97.927	-0.00055	1.12503
292.7	86.1186	-0.04918	-15.3017		168.599	97.9245	-0.00055	1.12308
292.865	86.1106	-0.04927	-15.317		168.677	97.9224	-0.00055	1.12051
293.038	86.0984	-0.04939	-15.3316		168.757	97.9198	-0.00055	1.11772
293.206	86.0878	-0.0495	-15.3452		168.845	97.9177	-0.0005	1.11527
293.376	86.0779	-0.04966	-15.3604		168.935	97.9156	-0.0005	1.11031
293.545	86.0687	-0.04986	-15.3741		169.015	97.9136	-0.00045	1.10611
293.707	86.0588	-0.05006	-15.3867		169.105	97.9119	-0.0004	1.10311
293.879	86.0485	-0.05027	-15.3979		169.182	97.9102	-0.00035	1.09914
294.037	86.0379	-0.05051	-15.4096		169.264	97.9089	-0.0003	1.09746
294.212	86.0261	-0.05074	-15.4226		169.346	97.9077	-0.00035	1.09556
294.381	86.0158	-0.05096	-15.4366		169.417	97.906	-0.00045	1.09422
294.545	86.0055	-0.05118	-15.4502		169.517	97.9039	-0.0005	1.09115
294.708	85.996	-0.05138	-15.4595		169.592	97.9018	-0.0005	1.08699
294.878	85.9876	-0.05156	-15.4723		169.676	97.8997	-0.0005	1.08314
295.045	85.9807	-0.05172	-15.4864		169.763	97.8976	-0.0005	1.08036
295.215	85.9739	-0.05183	-15.5014		169.842	97.8955	-0.00055	1.07763
295.374	85.9659	-0.05192	-15.514		169.928	97.893	-0.00055	1.07485
295.543	85.9579	-0.052	-15.5271		170.013	97.8909	-0.0005	1.07134
295.711	85.9529	-0.05206	-15.5411		170.093	97.8888	-0.00045	1.0682
295.877	85.9476	-0.0521	-15.5545		170.177	97.8871	-0.00045	1.0655
296.038	85.9411	-0.05215	-15.57		170.265	97.885	-0.0005	1.05818
296.208	85.9335	-0.05216	-15.5834		170.345	97.8829	-0.00045	1.05261
296.378	85.9244	-0.05218	-15.5968		170.43	97.8812	-0.0004	1.04794
296.544	85.9137	-0.05221	-15.6097		170.51	97.8795	-0.00045	1.04438
296.709	85.903	-0.05223	-15.6242		170.596	97.8774	-0.0005	1.0429
296.881	85.8924	-0.05224	-15.638		170.675	97.8753	-0.0005	1.04083
297.044	85.8809	-0.0523	-15.6516		170.753	97.8732	-0.0005	1.03773
297.213	85.871	-0.0524	-15.6652		170.845	97.8711	-0.0005	1.0338
297.38	85.8604	-0.05253	-15.6751		170.93	97.869	-0.0005	1.02951
297.549	85.8497	-0.05268	-15.6875		171.005	97.8669	-0.00055	1.02513
297.714	85.8425	-0.05282	-15.7006		171.074	97.8644	-0.00055	1.02186
297.887	85.8318	-0.05299	-15.7133		171.168	97.8623	-0.0005	1.02025
298.046	85.8212	-0.05318	-15.726		171.254	97.8602	-0.0005	1.02087
298.207	85.8113	-0.0534	-15.7389		171.335	97.8581	-0.00045	1.01966
298.377	85.8017	-0.05368	-15.7514		171.424	97.8564	-0.0004	1.01769
298.544	85.7941	-0.054	-15.7639		171.501	97.8547	-0.00035	1.01456
298.711	85.7873	-0.05433	-15.7748		171.584	97.8535	-0.00035	1.00657
298.876	85.7815	-0.0547	-15.7878		171.667	97.8518	-0.0004	1.00079
299.044	85.7762	-0.05509	-15.8005		171.759	97.8501	-0.0004	0.99725
299.215	85.7697	-0.05549	-15.8131		171.843	97.8484	-0.0005	0.9939
299.377	85.7633	-0.05589	-15.8266		171.927	97.8459	-0.0006	0.99178
299.547	85.7572	-0.05629	-15.839		172.005	97.8434	-0.00055	0.98839
299.712	85.7457	-0.05668	-15.8512		172.095	97.8413	-0.00055	0.98526
299.879	85.7366	-0.05702	-15.8638		172.173	97.8388	-0.00065	0.98325
300.046	85.7271	-0.05737	-15.8768		172.26	97.8358	-0.0006	0.97446
300.21	85.7164	-0.0577	-15.8887		172.348	97.8337	-0.00055	0.96796
300.379	85.7046	-0.05797	-15.901		172.433	97.8312	-0.00055	0.96155
300.544	85.6936	-0.05819	-15.9146		172.517	97.8291	-0.00045	0.95613
300.713	85.6814	-0.05837	-15.9272		172.6	97.8274	-0.0004	0.95541
300.875	85.6696	-0.0585	-15.9394		172.679	97.8257	-0.00045	0.95208
301.051	85.6593	-0.05861	-15.952		172.759	97.8236	-0.0005	0.94891
301.215	85.649	-0.0587	-15.9654		172.844	97.8215	-0.0005	0.9457
301.378	85.6372	-0.05877	-15.9781		172.935	97.8194	-0.0005	0.94448
301.543	85.6261	-0.05884	-15.9899		173.011	97.8173	-0.00045	0.94227
301.72	85.617	-0.05891	-16.0012		173.097	97.8157	-0.0004	0.93936
301.881	85.6052	-0.059	-16.011		173.179	97.814	-0.00045	0.93613
302.051	85.5938	-0.05911	-16.0242		173.258	97.8119	-0.0005	0.93477
302.215	85.5835	-0.05924	-16.0371		173.344	97.8098	-0.0005	0.9326
302.384	85.574	-0.05939	-16.0496		173.436	97.8077	-0.0005	0.92962
302.544	85.5648	-0.05956	-16.0612		173.519	97.8056	-0.00055	0.92711
302.713	85.5545	-0.05973	-16.0722		173.598	97.803	-0.00055	0.92588
302.877	85.5446	-0.05993	-16.0836		173.676	97.801	-0.0005	0.92323
303.043	85.5382	-0.06016	-16.0957		173.757	97.7989	-0.0005	0.92018
303.209	85.5302	-0.06041	-16.108		173.846	97.7968	-0.00055	0.91746
303.374	85.5203	-0.06068	-16.1198		173.933	97.7942	-0.00055	0.91211
303.54	85.5107	-0.06098	-16.1317		174.015	97.7921	-0.0005	0.90895
303.713	85.5012	-0.0613	-16.1439		174.097	97.79	-0.00045	0.90586
303.874	85.4902	-0.06161	-16.1572		174.175	97.7883	-0.00045	0.90275
304.049	85.4791	-0.06192	-16.1709		174.26	97.7862	-0.00045	0.90017
304.213	85.4688	-0.06221	-16.1837		174.345	97.7846	-0.00045	0.89621
304.387	85.4593	-0.06247	-16.1965		174.422	97.7825	-0.00045	0.89172
304.552	85.4502	-0.06275	-16.2102		174.509	97.7808	-0.00045	0.8877
304.718	85.4403	-0.06302	-16.2222		174.597	97.7787	-0.00055	0.88316
304.888	85.4304	-0.06324	-16.2341		174.678	97.7762	-0.00055	0.8786
305.051	85.4197	-0.06344	-16.2472		174.758	97.7741	-0.0005	0.874
305.215	85.4083	-0.06366	-16.2608		174.846	97.772	-0.0006	0.86948
305.384	85.398	-0.0639	-16.2747		174.927	97.769	-0.0006	0.86383
305.556	85.3881	-0.06414	-16.2874		175.018	97.7669	-0.0005	0.85979
305.721	85.3732	-0.06437	-16.2997		175.102	97.7648	-0.0005	0.85662
305.883	85.3611	-0.06462	-16.3124		175.181	97.7627	-0.0005	0.85375
306.05	85.3496	-0.06487	-16.3259		175.261	97.7606	-0.00055	0.85006
306.216	85.3367	-0.06518	-16.3387		175.351	97.7581	-0.00055	0.84676
306.386	85.3252	-0.06555	-16.3516		175.428	97.756	-0.00055	0.84275
306.551	85.315	-0.06592	-16.3648		175.508	97.7535	-0.0006	0.83889
306.725	85.3054	-0.06629	-16.3791		175.591	97.751	-0.0006	0.8359
306.883	85.2971	-0.06669	-16.3928		175.678	97.7484	-0.0006	0.83157
307.056	85.2883	-0.06709	-16.4059		175.763	97.7459	-0.00055	0.82675
307.218	85.2792	-0.06747	-16.4191		175.843	97.7438	-0.00055	0.82215
307.39	85.2696	-0.0678	-16.4318		175.937	97.7413	-0.0006	0.81801
307.559	85.259	-0.0681	-16.4437		176.016	97.7388	-0.0006	0.81278
307.719	85.2472	-0.06838	-16.4552		176.105	97.7362	-0.00055	0.80852
307.883	85.2365	-0.0686	-16.4652		176.185	97.7341	-0.00055	0.80527
308.06	85.2243	-0.06876	-16.4753		176.263	97.7316	-0.00055	0.79997
308.23	85.2125	-0.06889	-16.4862		176.351	97.7295	-0.0005	0.79526
308.399	85.2022	-0.06899	-16.4959		176.432	97.7274	-0.0005	0.78981
308.563	85.1919	-0.06906	-16.5054		176.51	97.7253	-0.0005	0.78564
308.729	85.1801	-0.06912	-16.5135		176.592	97.7232	-0.00045	0.78332
308.888	85.1691	-0.06922	-16.5238		176.671	97.7215	-0.00045	0.78055
309.063	85.1565	-0.06929	-16.5354		176.76	97.7194	-0.00045	0.77744
309.226	85.1443	-0.06938	-16.548		176.845	97.7178	-0.00045	0.77471
309.399	85.1329	-0.0695	-16.5552		176.931	97.7157	-0.0005	0.77417
309.564	85.1219	-0.06966	-16.5636		177.008	97.7136	-0.00045	0.77093
309.734	85.107	-0.0699	-16.5718		177.089	97.7119	-0.00045	0.76718
309.901	85.0937	-0.07013	-16.5795		177.183	97.7098	-0.00055	0.76388
310.06	85.0796	-0.07043	-16.59		177.262	97.7073	-0.0006	0.7625
310.232	85.0659	-0.07079	-16.5989		177.338	97.7047	-0.0006	0.76014
310.399	85.0537	-0.07121	-16.6075		177.433	97.7022	-0.0006	0.75637
310.569	85.0423	-0.07164	-16.6164		177.516	97.6997	-0.00065	0.75355
310.738	85.0297	-0.07208	-16.6245		177.596	97.6967	-0.0007	0.74849
310.907	85.0175	-0.07253	-16.6335		177.671	97.6938	-0.00065	0.7452
311.074	85.0084	-0.07296	-16.6422		177.756	97.6913	-0.0006	0.74266
311.233	84.9962	-0.07338	-16.652		177.843	97.6888	-0.00055	0.74008
311.4	84.9848	-0.0738	-16.6594		177.926	97.6867	-0.00055	0.73847
311.572	84.9741	-0.07417	-16.6678		178.005	97.6842	-0.0006	0.73627
311.741	84.9604	-0.07451	-16.6759		178.093	97.6816	-0.00055	0.7337
311.906	84.9482	-0.07483	-16.6843		178.177	97.6795	-0.0005	0.72957
312.071	84.9371	-0.07515	-16.6962		178.264	97.6774	-0.00055	0.72413
312.24	84.9269	-0.07545	-16.7065		178.345	97.6749	-0.0006	0.71966
312.408	84.9128	-0.07568	-16.7174		178.435	97.6724	-0.00055	0.71516
312.571	84.8979	-0.07589	-16.7293		178.515	97.6703	-0.00055	0.71077
312.734	84.8842	-0.07611	-16.7408		178.592	97.6678	-0.0006	0.70501
312.907	84.8709	-0.07634	-16.7521		178.671	97.6652	-0.00055	0.69958
313.063	84.8564	-0.07656	-16.7615		178.757	97.6631	-0.0005	0.69494
313.242	84.8423	-0.0768	-16.7702		178.841	97.661	-0.00045	0.69005
313.406	84.8297	-0.07706	-16.7823		178.931	97.6594	-0.0004	0.68205
313.573	84.8179	-0.07734	-16.7932		179.01	97.6577	-0.00045	0.67817
313.732	84.8065	-0.07768	-16.8045		179.09	97.6556	-0.0005	0.67429
313.902	84.7935	-0.07805	-16.8163		179.179	97.6535	-0.0005	0.66888
314.066	84.7794	-0.07841	-16.8294		179.263	97.6514	-0.00055	0.66623
314.237	84.7657	-0.0788	-16.8407		179.343	97.6489	-0.0006	0.6616
314.406	84.7505	-0.07922	-16.8511		179.429	97.6463	-0.0006	0.65688
314.569	84.7357	-0.07966	-16.8605		179.509	97.6438	-0.0006	0.65146
314.738	84.7219	-0.08012	-16.8684		179.592	97.6413	-0.0006	0.64765
314.901	84.709	-0.08054	-16.8786		179.679	97.6388	-0.00055	0.64277
315.068	84.6957	-0.08093	-16.889		179.76	97.6367	-0.0005	0.63846
315.238	84.6827	-0.0813	-16.8995		179.837	97.6346	-0.00055	0.63389
315.408	84.6701	-0.08165	-16.9099		179.929	97.6321	-0.0006	0.6245
315.57	84.656	-0.08199	-16.9197		180.005	97.6295	-0.0006	0.61826
315.743	84.6431	-0.08227	-16.9289		180.094	97.627	-0.0006	0.61407
315.905	84.6313	-0.08248	-16.9379		180.179	97.6245	-0.00065	0.60966
316.072	84.6202	-0.08267	-16.9451		180.269	97.6215	-0.00065	0.6061
316.234	84.6081	-0.08286	-16.955		180.349	97.619	-0.0006	0.60231
316.407	84.5974	-0.08306	-16.9657		180.425	97.6165	-0.0006	0.59846
316.573	84.5848	-0.08327	-16.9761		180.507	97.614	-0.00055	0.59344
316.739	84.5723	-0.0835	-16.9867		180.592	97.6119	-0.0005	0.58963
316.914	84.5605	-0.0838	-16.9968		180.675	97.6098	-0.0005	0.58499
317.08	84.5448	-0.08414	-17.0065		180.756	97.6077	-0.0005	0.58048
317.243	84.5304	-0.08449	-17.0145		180.84	97.6056	-0.0005	0.57597
317.409	84.5148	-0.08489	-17.0254		180.924	97.6035	-0.0005	0.57313
317.575	84.4999	-0.08531	-17.0363		181.012	97.6014	-0.0005	0.56959
317.736	84.4816	-0.08571	-17.0475		181.103	97.5993	-0.00055	0.56691
317.907	84.4645	-0.08617	-17.0585		181.176	97.5968	-0.0005	0.56413
318.076	84.447	-0.08663	-17.0675		181.263	97.5951	-0.00045	0.56016
318.243	84.4298	-0.08708	-17.0771		181.354	97.593	-0.0005	0.55726
318.412	84.413	-0.08754	-17.0873		181.443	97.5909	-0.00055	0.55487
318.571	84.3963	-0.08799	-17.098		181.515	97.5884	-0.00055	0.55176
318.739	84.3799	-0.08842	-17.1069		181.59	97.5863	-0.0006	0.55258
318.906	84.3628	-0.08881	-17.1161		181.687	97.5833	-0.0007	0.55143
319.08	84.3491	-0.08913	-17.1253		181.76	97.5804	-0.00065	0.54925
319.252	84.3346	-0.08945	-17.1345		181.849	97.5778	-0.0007	0.5478
319.416	84.3194	-0.08976	-17.1444		181.939	97.5745	-0.0008	0.54425
319.583	84.3045	-0.09005	-17.1541		182.016	97.5711	-0.00075	0.54139
319.752	84.2927	-0.09038	-17.165		182.102	97.5682	-0.0007	0.53898
319.915	84.2809	-0.09071	-17.1758		182.186	97.5653	-0.0007	0.53667
320.085	84.2679	-0.09104	-17.1849		182.26	97.5623	-0.00065	0.53043
320.251	84.2558	-0.09134	-17.1948		182.352	97.5598	-0.0006	0.5252
320.419	84.2436	-0.09163	-17.205		182.436	97.5573	-0.0006	0.52007
320.584	84.2295	-0.09197	-17.2148		182.513	97.5547	-0.0006	0.51471
320.747	84.2146	-0.09231	-17.2238		182.592	97.5522	-0.00065	0.50733
320.919	84.1994	-0.09267	-17.2335		182.675	97.5493	-0.00065	0.50164
321.078	84.1826	-0.09305	-17.2432		182.772	97.5468	-0.0006	0.49622
321.245	84.1666	-0.09346	-17.2525		182.853	97.5442	-0.00065	0.49069
321.416	84.1506	-0.09392	-17.262		182.93	97.5413	-0.0007	0.48181
321.586	84.1342	-0.09438	-17.271		183.012	97.5384	-0.00065	0.47484
321.745	84.1194	-0.09484	-17.2801		183.101	97.5358	-0.0006	0.46806
321.915	84.1026	-0.0953	-17.2881		183.18	97.5333	-0.00055	0.46154
322.08	84.0855	-0.09578	-17.2974		183.262	97.5312	-0.00055	0.45567
322.258	84.0676	-0.09628	-17.3061		183.351	97.5287	-0.0006	0.45039
322.427	84.0489	-0.09678	-17.3147		183.437	97.5262	-0.00055	0.44538
322.591	84.0303	-0.09733	-17.3237		183.519	97.5241	-0.0005	0.44023
322.755	84.012	-0.09793	-17.3322		183.596	97.522	-0.00055	0.43723
322.918	83.9926	-0.09857	-17.34		183.684	97.5195	-0.0006	0.4326
323.088	83.975	-0.09924	-17.3481		183.768	97.5169	-0.00055	0.42885
323.261	83.9594	-0.09994	-17.3562		183.848	97.5148	-0.0006	0.42555
323.423	83.9446	-0.10064	-17.3642		183.923	97.5119	-0.00065	0.42292
323.593	83.929	-0.10132	-17.3716		184.015	97.5094	-0.0006	0.41939
323.757	83.9172	-0.10198	-17.3782		184.088	97.5069	-0.00065	0.41599
323.928	83.9027	-0.10254	-17.3851		184.169	97.5039	-0.00065	0.41269
324.095	83.8886	-0.10302	-17.3917		184.262	97.5014	-0.00065	0.40913
324.26	83.8756	-0.10343	-17.3987		184.345	97.4985	-0.0007	0.40542
324.428	83.86	-0.10379	-17.4055		184.434	97.4955	-0.00065	0.40233
324.599	83.8452	-0.10413	-17.4121		184.511	97.493	-0.00065	0.39828
324.765	83.8295	-0.10442	-17.419		184.594	97.49	-0.0007	0.39472
324.934	83.8147	-0.10468	-17.4258		184.681	97.4871	-0.0007	0.39158
325.098	83.7964	-0.1049	-17.4322		184.77	97.4842	-0.0007	0.38747
325.263	83.7793	-0.10507	-17.4383		184.851	97.4812	-0.00065	0.38321
325.42	83.7602	-0.10529	-17.4464		184.929	97.4787	-0.0006	0.3793
325.592	83.74	-0.10559	-17.4537		185.014	97.4762	-0.00065	0.37517
325.766	83.7187	-0.10598	-17.4595		185.091	97.4732	-0.0007	0.37021
325.923	83.6974	-0.10638	-17.4652		185.177	97.4703	-0.00065	0.36585
326.098	83.6768	-0.10689	-17.4703		185.26	97.4678	-0.00065	0.3608
326.258	83.6555	-0.10749	-17.4757		185.346	97.4648	-0.0007	0.35412
326.433	83.6353	-0.10809	-17.4806		185.427	97.4619	-0.00065	0.34827
326.603	83.6147	-0.10876	-17.486		185.507	97.4594	-0.00065	0.34376
326.762	83.5949	-0.10944	-17.4924		185.594	97.4564	-0.0007	0.33741
326.931	83.5744	-0.11007	-17.4992		185.684	97.4535	-0.0007	0.3317
327.1	83.5572	-0.11065	-17.505		185.767	97.4506	-0.0007	0.3254
327.273	83.5401	-0.1112	-17.51		185.848	97.4476	-0.0007	0.3192
327.437	83.5226	-0.11171	-17.5167		185.93	97.4447	-0.0007	0.31191
327.604	83.5058	-0.11216	-17.5236		186.01	97.4417	-0.0007	0.3054
327.772	83.4902	-0.11257	-17.53		186.086	97.4388	-0.0007	0.29992
327.937	83.4734	-0.11301	-17.5364		186.173	97.4358	-0.00075	0.29506
328.104	83.4559	-0.11348	-17.5445		186.254	97.4325	-0.00075	0.29021
328.272	83.4391	-0.11388	-17.5502		186.333	97.4295	-0.0007	0.28462
328.436	83.4193	-0.11425	-17.5558		186.42	97.4266	-0.00065	0.27888
328.601	83.4007	-0.11467	-17.5623		186.51	97.4241	-0.0006	0.27318
328.771	83.382	-0.1151	-17.5662		186.595	97.4216	-0.00065	0.2668
328.946	83.3641	-0.11556	-17.5717		186.68	97.4186	-0.0007	0.26055
329.118	83.3443	-0.11605	-17.5777		186.759	97.4157	-0.00065	0.25455
329.28	83.3253	-0.11658	-17.5836		186.846	97.4132	-0.00065	0.24905
329.448	83.3062	-0.11713	-17.5866		186.928	97.4102	-0.0007	0.24571
329.613	83.2879	-0.11767	-17.5901		187.009	97.4073	-0.0007	0.24071
329.784	83.267	-0.11826	-17.5949		187.095	97.4043	-0.0007	0.23635
329.948	83.246	-0.11889	-17.5999		187.18	97.4014	-0.00065	0.23245
330.116	83.2251	-0.1195	-17.607		187.269	97.3989	-0.0006	0.22733
330.281	83.2034	-0.12011	-17.6124		187.345	97.3963	-0.0006	0.22233
330.448	83.1779	-0.12076	-17.617		187.43	97.3938	-0.0006	0.2177
330.625	83.1558	-0.12144	-17.6218		187.524	97.3913	-0.0006	0.21277
330.787	83.1348	-0.1221	-17.6251		187.6	97.3888	-0.0006	0.20976
330.95	83.1135	-0.12276	-17.6296		187.681	97.3863	-0.0006	0.20499
331.116	83.0941	-0.12342	-17.6342		187.767	97.3838	-0.00065	0.19949
331.278	83.0743	-0.12408	-17.6393		187.853	97.3808	-0.00075	0.19445
331.453	83.0556	-0.12476	-17.6451		187.933	97.3774	-0.00075	0.18979
331.621	83.0358	-0.12547	-17.65		188.012	97.3745	-0.0007	0.185
331.783	83.0194	-0.12617	-17.6546		188.098	97.3716	-0.0007	0.18003
331.949	83.0011	-0.12686	-17.6597		188.184	97.3686	-0.00075	0.17449
332.112	82.9829	-0.12753	-17.6625		188.259	97.3653	-0.0008	0.16743
332.287	82.9638	-0.12818	-17.6653		188.339	97.3619	-0.0008	0.16215
332.462	82.9452	-0.12882	-17.6687		188.429	97.3585	-0.00075	0.15587
332.626	82.9253	-0.12944	-17.6727		188.507	97.3556	-0.00075	0.14973
332.789	82.9033	-0.13008	-17.6763		188.588	97.3522	-0.0008	0.14504
332.952	82.8796	-0.13076	-17.68		188.674	97.3489	-0.0008	0.1391
333.118	82.8556	-0.1314	-17.6842		188.766	97.3455	-0.0008	0.13293
333.287	82.8309	-0.13203	-17.6878		188.841	97.3422	-0.00075	0.12725
333.455	82.8058	-0.13264	-17.6884		188.924	97.3392	-0.0007	0.11985
333.62	82.7814	-0.13319	-17.6894		189.006	97.3363	-0.00075	0.11363
333.8	82.7555	-0.13376	-17.6913		189.093	97.3329	-0.00075	0.10805
333.969	82.7315	-0.13437	-17.6946		189.179	97.33	-0.00065	0.10481
334.138	82.7079	-0.13496	-17.6989		189.258	97.3274	-0.0006	0.10029
334.312	82.6858	-0.13557	-17.7023		189.354	97.3249	-0.00065	0.09421
334.47	82.6645	-0.13622	-17.7045		189.439	97.322	-0.0007	0.08663
334.637	82.6439	-0.1368	-17.7059		189.518	97.319	-0.00065	0.07895
334.804	82.6218	-0.13741	-17.7049		189.6	97.3165	-0.00065	0.07586
334.964	82.5989	-0.13809	-17.7062		189.681	97.3136	-0.0007	0.07138
335.127	82.578	-0.13876	-17.7078		189.754	97.3106	-0.00075	0.06689
335.301	82.5551	-0.13949	-17.7096		189.844	97.3073	-0.00075	0.06251
335.467	82.5315	-0.14024	-17.7114		189.93	97.3043	-0.0007	0.05762
335.639	82.5091	-0.14094	-17.7124		190.013	97.3014	-0.00075	0.05172
335.805	82.4839	-0.14159	-17.7137		190.095	97.298	-0.00075	0.04571
335.964	82.4588	-0.14223	-17.7152		190.173	97.2951	-0.0007	0.04005
336.137	82.4348	-0.14288	-17.712		190.26	97.2922	-0.00075	0.03377
336.296	82.41	-0.14354	-17.7119		190.346	97.2888	-0.00075	0.02852
336.466	82.3818	-0.1442	-17.7125		190.42	97.2858	-0.0007	0.02362
336.637	82.3544	-0.14488	-17.7132		190.513	97.2829	-0.0007	0.01912
336.808	82.3285	-0.14558	-17.715		190.599	97.28	-0.0007	0.01378
336.981	82.3019	-0.14627	-17.7159		190.679	97.277	-0.0007	0.01009
337.141	82.276	-0.147	-17.7159		190.76	97.2741	-0.0007	0.00752
337.311	82.2504	-0.14772	-17.7161		190.85	97.2712	-0.0007	0.00486
337.477	82.2238	-0.14847	-17.7163		190.935	97.2682	-0.00075	0.00176
337.644	82.1967	-0.14925	-17.7159		191.014	97.2648	-0.0008	-0.00282
337.81	82.1735	-0.15002	-17.715		191.1	97.2615	-0.0008	-0.0076
337.976	82.1476	-0.1508	-17.7136		191.183	97.2581	-0.00085	-0.01134
338.143	82.1213	-0.15159	-17.712		191.262	97.2543	-0.0009	-0.01339
338.312	82.0962	-0.15235	-17.7105		191.346	97.2506	-0.0009	-0.01684
338.48	82.0703	-0.1531	-17.7082		191.425	97.2468	-0.00085	-0.02119
338.646	82.0463	-0.15387	-17.706		191.509	97.2434	-0.0008	-0.02637
338.81	82.0215	-0.15458	-17.704		191.59	97.2401	-0.0008	-0.03315
338.983	81.996	-0.15529	-17.7031		191.681	97.2367	-0.00075	-0.03841
339.154	81.9701	-0.15597	-17.7023		191.752	97.2338	-0.00075	-0.04286
339.316	81.945	-0.15661	-17.7011		191.846	97.2304	-0.00065	-0.04714
339.486	81.9187	-0.15733	-17.6991		191.93	97.2283	-0.0006	-0.05232
339.653	81.8917	-0.15806	-17.6985		192.012	97.2254	-0.0007	-0.05778
339.82	81.8654	-0.15878	-17.6982		192.093	97.2224	-0.00075	-0.06296
339.99	81.8399	-0.15953	-17.6974		192.176	97.219	-0.0008	-0.06763
340.154	81.8166	-0.16029	-17.6976		192.251	97.2157	-0.0008	-0.07423
340.323	81.7957	-0.16106	-17.6969		192.336	97.2123	-0.00085	-0.07948
340.49	81.7816	-0.16182	-17.6957		192.428	97.2085	-0.0009	-0.08563
340.664	81.7667	-0.16255	-17.6941		192.508	97.2048	-0.0009	-0.09276
340.826	81.75	-0.16327	-17.6908		192.593	97.201	-0.00085	-0.09777
340.995	81.7298	-0.16401	-17.6888		192.675	97.1976	-0.00085	-0.10399
341.158	81.7085	-0.16475	-17.6868		192.754	97.1938	-0.0009	-0.10949
341.325	81.6795	-0.16544	-17.6847		192.842	97.1901	-0.00085	-0.11534
341.494	81.6471	-0.16614	-17.6817		192.928	97.1867	-0.0008	-0.121
341.667	81.6125	-0.16679	-17.679		193.01	97.1833	-0.0008	-0.12621
341.84	81.5637	-0.16745	-17.6763		193.089	97.18	-0.0008	-0.1312
342.006	81.526	-0.16823	-17.6734		193.176	97.1766	-0.00085	-0.13536
342.167	81.4925	-0.16902	-17.6663		193.263	97.1728	-0.00085	-0.14283
342.333	81.4597	-0.16981	-17.6602		193.343	97.1695	-0.0008	-0.14842
342.5	81.4327	-0.1706	-17.6552		193.429	97.1661	-0.0008	-0.15307
342.674	81.4053	-0.17144	-17.6501		193.516	97.1628	-0.0008	-0.15827
342.83	81.3775	-0.17228	-17.6448		193.603	97.1594	-0.0008	-0.16241
343.008	81.3497	-0.17314	-17.6402		193.686	97.156	-0.0008	-0.16729
343.171	81.3276	-0.17407	-17.6357		193.767	97.1527	-0.0008	-0.17216
343.336	81.3028	-0.17501	-17.6316		193.855	97.1493	-0.0008	-0.17833
343.507	81.2762	-0.17593	-17.6249		193.933	97.1459	-0.00085	-0.18087
343.672	81.2487	-0.17686	-17.6189		194.01	97.1422	-0.00085	-0.18463
343.845	81.2194	-0.17776	-17.6135		194.095	97.1388	-0.0008	-0.18821
344.012	81.1893	-0.17861	-17.6092		194.18	97.1354	-0.0008	-0.19198
344.183	81.1608	-0.17943	-17.6066		194.26	97.1321	-0.00085	-0.19573
344.352	81.1314	-0.18023	-17.6016		194.354	97.1283	-0.00085	-0.19993
344.514	81.0979	-0.18098	-17.5966		194.431	97.1249	-0.00085	-0.20418
344.679	81.0659	-0.18175	-17.5924		194.516	97.1212	-0.00085	-0.20894
344.85	81.0332	-0.18249	-17.5879		194.593	97.1178	-0.00085	-0.21307
345.026	81	-0.18316	-17.5829		194.686	97.114	-0.0009	-0.21898
345.188	80.9661	-0.18385	-17.5778		194.758	97.1102	-0.00085	-0.22388
345.356	80.9345	-0.18451	-17.5723		194.846	97.1069	-0.00085	-0.22832
345.522	80.9029	-0.18508	-17.5663		194.935	97.1031	-0.0009	-0.23316
345.688	80.8713	-0.18562	-17.56		195.02	97.0993	-0.00085	-0.23641
345.858	80.8393	-0.18617	-17.554		195.096	97.0959	-0.0008	-0.2397
346.028	80.8062	-0.18671	-17.5481		195.179	97.0926	-0.00085	-0.24291
346.2	80.7726	-0.18726	-17.5429		195.26	97.0888	-0.00095	-0.24999
346.367	80.7384	-0.1879	-17.5366		195.34	97.0846	-0.001	-0.25548
346.533	80.7029	-0.18856	-17.5293		195.426	97.0804	-0.00095	-0.25969
346.704	80.6702	-0.18922	-17.5219		195.515	97.0766	-0.00095	-0.26326
346.876	80.6378	-0.18994	-17.5154		195.591	97.0724	-0.00095	-0.26133
347.039	80.6051	-0.19073	-17.5098		195.676	97.0686	-0.00095	-0.26305
347.206	80.5742	-0.19156	-17.5043		195.754	97.0644	-0.00095	-0.26582
347.37	80.5445	-0.19236	-17.4985		195.844	97.0606	-0.0008	-0.26923
347.541	80.5148	-0.19316	-17.4947		195.928	97.0577	-0.00075	-0.27433
347.705	80.4847	-0.19398	-17.4905		196.004	97.0543	-0.00085	-0.2785
347.872	80.4542	-0.19483	-17.4847		196.094	97.0506	-0.00085	-0.2818
348.038	80.4226	-0.19572	-17.4781		196.176	97.0472	-0.00075	-0.28283
348.201	80.3902	-0.19657	-17.4735		196.264	97.0443	-0.0007	-0.28525
348.372	80.3567	-0.19741	-17.4678		196.345	97.0413	-0.00075	-0.28823
348.542	80.3213	-0.19825	-17.4619		196.427	97.038	-0.0008	-0.29146
348.71	80.2886	-0.19918	-17.456		196.513	97.0346	-0.0008	-0.29426
348.882	80.2566	-0.20009	-17.4485		196.599	97.0312	-0.00085	-0.29797
349.049	80.2242	-0.20092	-17.4406		196.677	97.0275	-0.00085	-0.29973
349.216	80.1922	-0.20175	-17.4324		196.771	97.0241	-0.00085	-0.30138
349.383	80.1602	-0.20263	-17.4247		196.846	97.0203	-0.0009	-0.3032
349.547	80.1297	-0.20353	-17.4131		196.93	97.0165	-0.00085	-0.30026
349.719	80.0993	-0.20446	-17.4037		197.011	97.0132	-0.00085	-0.3007
349.893	80.068	-0.20539	-17.3951		197.089	97.0094	-0.00085	-0.30208
350.06	80.0364	-0.20624	-17.3868		197.175	97.006	-0.00085	-0.30309
350.232	80.004	-0.20707	-17.3789		197.254	97.0023	-0.0009	-0.30321
350.396	79.9713	-0.20786	-17.3707		197.349	96.9985	-0.0009	-0.30446
350.561	79.9366	-0.20856	-17.3623		197.425	96.9947	-0.0009	-0.3068
350.728	79.9016	-0.20923	-17.3529		197.516	96.9909	-0.001	-0.30996
350.897	79.8662	-0.20988	-17.3431		197.593	96.9863	-0.001	-0.31231
351.061	79.83	-0.21039	-17.3332		197.677	96.9825	-0.0009	-0.31378
351.232	79.7915	-0.21088	-17.3239		197.762	96.9787	-0.0009	-0.31501
351.4	79.7542	-0.21141	-17.3137		197.845	96.9749	-0.00085	-0.31586
351.555	79.7165	-0.21178	-17.3069		197.926	96.9716	-0.00085	-0.31751
351.729	79.6792	-0.21217	-17.298		198.01	96.9678	-0.0009	-0.31741
351.893	79.6407	-0.21258	-17.2885		198.094	96.964	-0.0009	-0.31741
352.062	79.6026	-0.21292	-17.2795		198.179	96.9602	-0.0009	-0.31757
352.234	79.5649	-0.21322	-17.2679		198.26	96.9565	-0.0009	-0.31677
352.406	79.5268	-0.21349	-17.2591		198.346	96.9527	-0.00095	-0.31817
352.573	79.4899	-0.21383	-17.2503		198.423	96.9485	-0.00095	-0.31989
352.738	79.454	-0.21425	-17.2411		198.506	96.9447	-0.00095	-0.32213
352.907	79.4167	-0.21467	-17.2318		198.586	96.9405	-0.001	-0.32005
353.074	79.3786	-0.21509	-17.2221		198.676	96.9363	-0.001	-0.3198
353.242	79.3417	-0.21554	-17.2139		198.75	96.9321	-0.001	-0.32091
353.409	79.3036	-0.21599	-17.2061		198.841	96.9279	-0.00095	-0.32144
353.578	79.2663	-0.21645	-17.1977		198.921	96.9241	-0.0009	-0.32401
353.744	79.2309	-0.21696	-17.1888		199.005	96.9203	-0.0009	-0.32484
353.912	79.1958	-0.21756	-17.18		199.086	96.9165	-0.0009	-0.32525
354.084	79.1608	-0.2182	-17.172		199.172	96.9128	-0.00085	-0.32547
354.246	79.1265	-0.21878	-17.1626		199.256	96.9094	-0.0008	-0.326
354.421	79.0918	-0.21935	-17.1534		199.339	96.906	-0.00085	-0.32738
354.588	79.0595	-0.22001	-17.1442		199.428	96.9023	-0.0009	-0.32917
354.756	79.0248	-0.22064	-17.1348		199.509	96.8985	-0.00085	-0.33041
354.92	78.9894	-0.22121	-17.1278		199.596	96.8951	-0.00085	-0.32891
355.095	78.9536	-0.22178	-17.1182		199.689	96.8913	-0.0009	-0.32874
355.254	78.9155	-0.22233	-17.1092		199.764	96.8876	-0.00085	-0.32883
355.425	78.8778	-0.2229	-17.1006		199.85	96.8842	-0.00085	-0.32976
355.592	78.8405	-0.22348	-17.0916		199.93	96.8804	-0.0009	-0.33096
355.758	78.8028	-0.22404	-17.0809		200.019	96.8766	-0.0009	-0.33041
355.932	78.7635	-0.22454	-17.0697		200.104	96.8728	-0.0009	-0.32967
356.097	78.7224	-0.22508	-17.0576		200.182	96.8691	-0.0009	-0.32981
356.262	78.6801	-0.22567	-17.0437		200.266	96.8653	-0.0009	-0.32818
356.437	78.6382	-0.22612	-17.0322		200.346	96.8615	-0.0009	-0.32922
356.601	78.5937	-0.22648	-17.021		200.43	96.8577	-0.0009	-0.33137
356.773	78.551	-0.2268	-17.0101		200.513	96.8539	-0.00085	-0.33273
356.942	78.5099	-0.22706	-17		200.599	96.8506	-0.0008	-0.33385
357.106	78.4718	-0.22723	-16.9894		200.679	96.8472	-0.00085	-0.33474
357.277	78.4367	-0.22735	-16.9778		200.763	96.8434	-0.00095	-0.33489
357.442	78.4009	-0.22748	-16.9661		200.847	96.8392	-0.001	-0.33523
357.606	78.3667	-0.22764	-16.9526		200.93	96.835	-0.001	-0.33786
357.775	78.3347	-0.22776	-16.9403		200.999	96.8308	-0.00095	-0.33942
357.943	78.3027	-0.22782	-16.9275		201.084	96.827	-0.0009	-0.34005
358.117	78.2684	-0.22789	-16.9149		201.183	96.8233	-0.0009	-0.33924
358.281	78.2314	-0.22804	-16.9061		201.27	96.8195	-0.0009	-0.33652
358.456	78.1926	-0.22817	-16.8945		201.342	96.8157	-0.00085	-0.33535
358.609	78.1473	-0.22826	-16.8822		201.421	96.8123	-0.00085	-0.33513
358.783	78.1046	-0.22845	-16.8704		201.51	96.8086	-0.00095	-0.33499
358.952	78.0623	-0.2287	-16.8537		201.594	96.8044	-0.001	-0.33336
359.119	78.0201	-0.22896	-16.8392		201.678	96.8002	-0.001	-0.33247
359.286	77.9774	-0.22919	-16.825		201.763	96.796	-0.001	-0.33187
359.46	77.9389	-0.22935	-16.8111		201.849	96.7918	-0.00105	-0.33051
359.624	77.902	-0.22956	-16.7972		201.931	96.7871	-0.00105	-0.3278
359.792	77.8654	-0.22965	-16.7826		202.014	96.7829	-0.00095	-0.32566
359.954	77.8331	-0.22964	-16.7672		202.102	96.7792	-0.00095	-0.32369
360.132	77.7953	-0.22968	-16.7506		202.179	96.775	-0.00085	-0.32141
360.295	77.7565	-0.2296	-16.7317		202.262	96.772	-0.00075	-0.32034
360.459	77.7173	-0.22941	-16.7139		202.339	96.7686	-0.00085	-0.31895
360.628	77.6742	-0.22925	-16.6949		202.429	96.7649	-0.00085	-0.31907
360.797	77.6346	-0.22913	-16.6751		202.502	96.7615	-0.0008	-0.31936
360.962	77.5973	-0.22892	-16.6538		202.583	96.7582	-0.00085	-0.31669
361.128	77.5611	-0.22868	-16.6331		202.67	96.7544	-0.00085	-0.31643
361.295	77.5264	-0.22854	-16.6123		202.754	96.751	-0.00085	-0.31721
361.458	77.4914	-0.2284	-16.5905		202.843	96.7472	-0.00085	-0.3182
361.635	77.4552	-0.22823	-16.5634		202.932	96.7439	-0.00085	-0.3211
361.798	77.4167	-0.22813	-16.5401		203.003	96.7401	-0.0009	-0.32407
361.965	77.3775	-0.22808	-16.5174		203.095	96.7363	-0.00085	-0.32732
362.135	77.3375	-0.22809	-16.4949		203.185	96.7329	-0.00085	-0.33085
362.303	77.2972	-0.22814	-16.4705		203.265	96.7292	-0.0009	-0.33741
362.464	77.2568	-0.22825	-16.4485		203.354	96.7254	-0.0009	-0.34062
362.637	77.2118	-0.22842	-16.4283		203.427	96.7216	-0.0009	-0.34308
362.805	77.1669	-0.22858	-16.4081		203.514	96.7178	-0.001	-0.34526
362.968	77.1227	-0.22864	-16.3871		203.603	96.7132	-0.001	-0.34914
363.133	77.0781	-0.2287	-16.3662		203.684	96.7094	-0.00095	-0.35176
363.307	77.034	-0.22879	-16.3462		203.767	96.7052	-0.001	-0.35347
363.471	76.9905	-0.2288	-16.3271		203.848	96.701	-0.001	-0.35469
363.638	76.9479	-0.22868	-16.3127		203.943	96.6968	-0.001	-0.35609
363.806	76.906	-0.22859	-16.2966		204.018	96.6926	-0.001	-0.35781
363.978	76.8664	-0.22851	-16.2806		204.109	96.6884	-0.00095	-0.36026
364.148	76.8275	-0.22846	-16.2635		204.187	96.6846	-0.0009	-0.36288
364.312	76.7902	-0.22829	-16.2505		204.276	96.6808	-0.0009	-0.36382
364.478	76.7514	-0.22814	-16.2368		204.356	96.6771	-0.00085	-0.36617
364.635	76.7144	-0.22815	-16.2237		204.435	96.6737	-0.00085	-0.36993
364.808	76.676	-0.22813	-16.2113		204.525	96.6699	-0.0009	-0.37287
[truncated: 9,581 more rows]

## Sheet: Figure S11
XRD	2θ (°)	Intensity (arb. units)		Raman	Raman shift (cm-1)	Raman Intensity (arb. units)
	20.0394	569			-132.571	462.867
	20.0657	550			-131.759	462.567
	20.0919	596			-130.948	462.312
	20.1182	631			-130.136	462.101
	20.1444	534			-129.325	461.935
	20.1707	577			-128.514	461.814
	20.197	574			-127.703	461.738
	20.2232	572			-126.892	461.706
	20.2495	582			-126.081	461.719
	20.2757	593			-125.271	461.776
	20.302	587			-124.46	462.03
	20.3283	574			-123.65	462.302
	20.3545	577			-122.84	462.689
	20.3808	597			-122.029	462.761
	20.407	582			-121.219	462.739
	20.4333	558			-120.409	462.909
	20.4596	585			-119.599	462.785
	20.4858	583			-118.79	462.834
	20.5121	559			-117.98	462.85
	20.5383	611			-117.171	462.8
	20.5646	571			-116.361	463.035
	20.5909	545			-115.552	462.831
	20.6171	560			-114.743	462.852
	20.6434	545			-113.934	462.759
	20.6696	564			-113.125	462.825
	20.6959	504			-112.316	462.82
	20.7222	593			-111.507	462.565
	20.7484	535			-110.699	462.626
	20.7747	542			-109.89	462.689
	20.801	582			-109.082	462.767
	20.8272	554			-108.273	462.817
	20.8535	560			-107.465	462.731
	20.8797	532			-106.657	462.496
	20.906	565			-105.849	462.139
	20.9322	550			-105.041	461.823
	20.9585	558			-104.234	461.801
	20.9848	578			-103.426	461.688
	21.011	580			-102.619	461.553
	21.0373	607			-101.811	461.531
	21.0635	548			-101.004	461.233
	21.0898	550			-100.197	461.264
	21.1161	580			-99.3899	461.007
	21.1423	549			-98.5829	461.076
	21.1686	610			-97.7761	461.125
	21.1949	531			-96.9694	461.38
	21.2211	604			-96.1629	461.46
	21.2474	591			-95.3564	461.421
	21.2736	648			-94.55	461.551
	21.2999	654			-93.7438	461.398
	21.3262	680			-92.9376	461.595
	21.3524	756			-92.1316	461.436
	21.3787	875			-91.3257	461.555
	21.4049	1031			-90.5199	461.46
	21.4312	1230			-89.7142	461.44
	21.4575	1421			-88.9086	461.393
	21.4837	1440			-88.1031	461.692
	21.51	1322			-87.2978	461.536
	21.5362	1013			-86.4925	461.398
	21.5625	904			-85.6874	461.519
	21.5888	742			-84.8824	461.407
	21.615	727			-84.0775	461.503
	21.6413	669			-83.2727	461.806
	21.6675	643			-82.468	461.961
	21.6938	620			-81.6634	462.13
	21.7201	641			-80.8589	462.255
	21.7463	648			-80.0546	462.354
	21.7726	613			-79.2503	462.509
	21.7989	646			-78.4462	462.6
	21.8251	659			-77.6422	462.665
	21.8514	749			-76.8383	462.455
	21.8776	798			-76.0345	462.314
	21.9039	877			-75.2308	462.487
	21.9302	1119			-74.4273	462.334
	21.9564	1292			-73.6238	462.279
	21.9827	1668			-72.8205	462.153
	22.0089	1886			-72.0173	461.917
	22.0352	1910			-71.2141	461.962
	22.0615	1694			-70.4111	461.898
	22.0877	1277			-69.6082	461.902
	22.114	976			-68.8054	461.705
	22.1402	731			-68.0028	461.553
	22.1665	635			-67.2002	461.863
	22.1928	536			-66.3978	461.409
	22.219	536			-65.5954	461.525
	22.2453	550			-64.7932	461.645
	22.2715	510			-63.9911	461.616
	22.2978	583			-63.1891	461.633
	22.3241	503			-62.3872	461.689
	22.3503	525			-61.5854	461.768
	22.3766	571			-60.7837	461.698
	22.4028	517			-59.9822	461.901
	22.4291	530			-59.1807	462.073
	22.4554	488			-58.3794	461.929
	22.4816	483			-57.5782	461.788
	22.5079	484			-56.7771	462.043
	22.5341	516			-55.9761	461.989
	22.5604	490			-55.1752	462.147
	22.5867	541			-54.3744	462.103
	22.6129	524			-53.5737	461.964
	22.6392	570			-52.7732	461.726
	22.6654	531			-51.9727	461.932
	22.6917	519			-51.1724	461.918
	22.718	456			-50.3722	462.001
	22.7442	528			-49.5721	462.212
	22.7705	530			-48.7721	462.127
	22.7967	514			-47.9722	462.166
	22.823	509			-47.1724	462.5
	22.8493	551			-46.3727	462.807
	22.8755	500			-45.5732	463.09
	22.9018	532			-44.7737	463.327
	22.928	503			-43.9744	463.344
	22.9543	471			-43.1752	463.322
	22.9806	478			-42.3761	463.442
	23.0068	458			-41.5771	463.36
	23.0331	512			-40.7782	463.515
	23.0594	528			-39.9794	463.344
	23.0856	555			-39.1808	463.144
	23.1119	504			-38.3822	462.968
	23.1381	527			-37.5838	462.759
	23.1644	510			-36.7854	462.53
	23.1907	503			-35.9872	462.793
	23.2169	500			-35.1891	462.704
	23.2432	484			-34.3911	462.737
	23.2694	507			-33.5932	462.382
	23.2957	469			-32.7955	462.499
	23.322	519			-31.9978	462.46
	23.3482	494			-31.2002	462.431
	23.3745	494			-30.4028	462.325
	23.4007	507			-29.6055	462.492
	23.427	503			-28.8082	462.478
	23.4533	475			-28.0111	462.286
	23.4795	476			-27.2141	462.523
	23.5058	494			-26.4172	462.862
	23.5321	511			-25.6205	462.822
	23.5583	482			-24.8238	462.955
	23.5846	455			-24.0272	462.943
	23.6108	535			-23.2308	462.841
	23.6371	503			-22.4344	462.911
	23.6634	478			-21.6382	462.962
	23.6896	523			-20.8421	462.95
	23.7159	491			-20.0461	463.193
	23.7421	465			-19.2502	463.05
	23.7684	421			-18.4544	462.98
	23.7947	482			-17.6588	462.782
	23.8209	490			-16.8632	462.921
	23.8472	468			-16.0678	462.786
	23.8734	473			-15.2724	462.7
	23.8997	532			-14.4772	462.532
	23.926	532			-13.6821	462.616
	23.9522	491			-12.8871	462.482
	23.9785	528			-12.0922	462.231
	24.0047	512			-11.2974	459.904
	24.031	478			-10.5027	451.125
	24.0573	530			-9.70813	433.659
	24.0835	508			-8.91367	418.082
	24.1098	494			-8.11932	422.297
	24.136	490			-7.32509	449.243
	24.1623	487			-6.53096	495.916
	24.1886	502			-5.73695	551.698
	24.2148	533			-4.94304	606.507
	24.2411	497			-4.14925	654.787
	24.2673	527			-3.35557	693.664
	24.2936	453			-2.56199	723.82
	24.3199	518			-1.76853	744.536
	24.3461	484			-0.97517	756.048
	24.3724	463			-0.18193	758.009
	24.3986	516			0.6112	750.13
	24.4249	519			1.40422	733.348
	24.4512	513			2.19714	707.138
	24.4774	462			2.98994	671.445
	24.5037	507			3.78263	626.538
	24.5299	515			4.57522	572.937
	24.5562	475			5.36769	514.439
	24.5825	547			6.16005	460.822
	24.6087	531			6.9523	428.827
	24.635	443			7.74445	423.329
	24.6612	493			8.53648	432.161
	24.6875	468			9.3284	446.392
	24.7138	498			10.1202	456.926
	24.74	465			10.9119	461.856
	24.7663	513			11.7035	463.627
	24.7925	504			12.495	463.535
	24.8188	469			13.2864	463.958
	24.8451	450			14.0776	464.261
	24.8713	511			14.8688	464.1
	24.8976	491			15.6598	463.879
	24.9239	470			16.4508	463.603
	24.9501	492			17.2416	463.684
	24.9764	529			18.0323	463.382
	25.0026	493			18.8229	463.137
	25.0289	445			19.6134	462.893
	25.0552	515			20.4038	463.006
	25.0814	465			21.1941	463.024
	25.1077	409			21.9842	462.936
	25.1339	474			22.7743	462.813
	25.1602	475			23.5642	462.766
	25.1865	423			24.3541	462.779
	25.2127	459			25.1438	463.147
	25.239	444			25.9334	463.309
	25.2652	477			26.7229	463.169
	25.2915	459			27.5123	464.369
	25.3178	492			28.3016	464.852
	25.344	413			29.0908	466.537
	25.3703	476			29.8799	468.378
	25.3966	458			30.6688	470.179
	25.4228	483			31.4577	473.503
	25.4491	463			32.2464	478.36
	25.4753	432			33.0351	483.086
	25.5016	507			33.8236	488.879
	25.5279	513			34.612	496.235
	25.5541	476			35.4003	503.93
	25.5804	493			36.1885	512.483
	25.6066	419			36.9766	521.158
	25.6329	462			37.7646	531.031
	25.6592	472			38.5525	542.605
	25.6854	455			39.3402	557.23
	25.7117	486			40.1279	573.602
	25.7379	444			40.9154	593.046
	25.7642	449			41.7028	615.382
	25.7904	455			42.4902	641.774
	25.8167	458			43.2774	672.13
	25.843	484			44.0645	706.767
	25.8692	427			44.8515	743.846
	25.8955	494			45.6384	783.373
	25.9218	437			46.4252	825.912
	25.948	436			47.2118	873.351
	25.9743	426			47.9984	921.758
	26.0005	434			48.7849	971.56
	26.0268	456			49.5712	1022.92
	26.0531	478			50.3574	1075.44
	26.0793	443			51.1436	1123.37
	26.1056	418			51.9296	1170.58
	26.1318	491			52.7155	1215.28
	26.1581	468			53.5013	1257.07
	26.1844	451			54.287	1295.58
	26.2106	431			55.0726	1330.01
	26.2369	432			55.858	1356.51
	26.2631	488			56.6434	1378.14
	26.2894	466			57.4287	1393.85
	26.3157	471			58.2138	1403.27
	26.3419	424			58.9989	1406.44
	26.3682	461			59.7838	1404
	26.3944	480			60.5686	1392.14
	26.4207	459			61.3533	1380.34
	26.447	506			62.1379	1363.78
	26.4732	434			62.9224	1346.26
	26.4995	454			63.7068	1326.86
	26.5257	474			64.4911	1304.66
	26.552	484			65.2753	1284.97
	26.5783	409			66.0593	1267.31
	26.6045	456			66.8433	1248.23
	26.6308	440			67.6272	1234.25
	26.6571	464			68.4109	1221.39
	26.6833	483			69.1945	1209.85
	26.7096	443			69.9781	1200.3
	26.7358	460			70.7615	1191.99
	26.7621	389			71.5448	1182.33
	26.7884	468			72.328	1174.46
	26.8146	401			73.1111	1166.28
	26.8409	471			73.8941	1159.76
	26.8671	436			74.6769	1152.75
	26.8934	440			75.4597	1145.77
	26.9197	488			76.2424	1138.84
	26.9459	439			77.0249	1135.21
	26.9722	407			77.8073	1126.15
	26.9984	463			78.5897	1120.76
	27.0247	462			79.3719	1114.87
	27.051	410			80.154	1110.93
	27.0772	460			80.936	1109.1
	27.1035	434			81.718	1106.87
	27.1297	454			82.4998	1102.23
	27.156	443			83.2814	1098.73
	27.1823	457			84.063	1093.47
	27.2085	431			84.8445	1088.04
	27.2348	459			85.6259	1083.45
	27.2611	456			86.4071	1080.32
	27.2873	460			87.1883	1076.79
	27.3136	446			87.9693	1073.35
	27.3398	450			88.7502	1070.84
	27.3661	457			89.5311	1068.12
	27.3924	469			90.3118	1064.42
	27.4186	449			91.0924	1062.37
	27.4449	427			91.8729	1059.53
	27.4711	451			92.6533	1055.93
	27.4974	408			93.4336	1054.03
	27.5236	472			94.2138	1053.68
	27.5499	463			94.9938	1053.87
	27.5762	463			95.7738	1056.13
	27.6024	446			96.5537	1054.56
	27.6287	439			97.3334	1052.71
	27.6549	457			98.1131	1049.18
	27.6812	457			98.8926	1047.07
	27.7075	448			99.672	1042.56
	27.7337	464			100.451	1040.66
	27.76	439			101.231	1038.87
	27.7863	447			102.01	1037.94
	27.8125	427			102.789	1036.4
	27.8388	501			103.568	1034.16
	27.865	465			104.346	1032.4
	27.8913	465			105.125	1028.51
	27.9176	544			105.904	1027.31
	27.9438	508			106.682	1026.25
	27.9701	456			107.46	1023.04
	27.9963	433			108.239	1021.49
	28.0226	483			109.017	1023.84
	28.0489	485			109.795	1022.47
	28.0751	557			110.573	1023.48
	28.1014	622			111.351	1023.55
	28.1276	667			112.128	1024.03
	28.1539	697			112.906	1022.4
	28.1802	697			113.683	1023.07
	28.2064	678			114.461	1023.48
	28.2327	603			115.238	1023.75
	28.2589	640			116.015	1022.75
	28.2852	550			116.792	1021.68
	28.3115	442			117.569	1020.03
	28.3377	498			118.346	1017.35
	28.364	507			119.123	1015.37
	28.3903	443			119.9	1014.42
	28.4165	433			120.676	1011.97
	28.4428	423			121.453	1012.89
	28.469	443			122.229	1012.95
	28.4953	460			123.005	1011.38
	28.5216	442			123.781	1011.98
	28.5478	418			124.557	1014.07
	28.5741	475			125.333	1013.77
	28.6003	431			126.109	1017.34
	28.6266	429			126.885	1022.21
	28.6529	440			127.66	1027.16
	28.6791	416			128.436	1032.29
	28.7054	423			129.211	1037.54
	28.7316	431			129.986	1040.42
	28.7579	467			130.762	1042.72
	28.7842	439			131.537	1042.37
	28.8104	428			132.312	1042.62
	28.8367	433			133.086	1042.47
	28.8629	415			133.861	1041.78
	28.8892	402			134.636	1042.79
	28.9155	444			135.41	1041.93
	28.9417	410			136.185	1038.6
	28.968	439			136.959	1036.93
	28.9942	375			137.733	1034.07
	29.0205	466			138.507	1027.69
	29.0468	462			139.281	1024.25
	29.073	398			140.055	1022.62
	29.0993	442			140.829	1020.73
	29.1256	431			141.603	1019.5
	29.1518	412			142.376	1017.08
	29.1781	441			143.15	1013.62
	29.2043	434			143.923	1011.34
	29.2306	439			144.696	1006.59
	29.2569	411			145.47	1001.17
	29.2831	417			146.243	994.813
	29.3094	429			147.015	990.559
	29.3356	447			147.788	984.865
	29.3619	430			148.561	980.348
	29.3881	433			149.334	975.202
	29.4144	445			150.106	970.502
	29.4407	444			150.879	963.973
	29.4669	436			151.651	959.307
	29.4932	476			152.423	955.121
	29.5194	461			153.195	950.799
	29.5457	496			153.967	945.434
	29.572	513			154.739	944.337
	29.5982	616			155.511	942.387
	29.6245	564			156.282	937.848
	29.6508	600			157.054	933.819
	29.677	513			157.826	929.934
	29.7033	502			158.597	925.944
	29.7295	506			159.368	924.176
	29.7558	472			160.139	920.201
	29.7821	481			160.91	916.599
	29.8083	520			161.681	913.514
	29.8346	518			162.452	912.233
	29.8608	526			163.223	909.124
	29.8871	624			163.993	907.541
	29.9134	565			164.764	908.208
	29.9396	573			165.534	908.293
	29.9659	567			166.305	909.797
	29.9921	603			167.075	912.115
	30.0184	621			167.845	915.282
	30.0447	613			168.615	918.873
	30.0709	628			169.385	923.723
	30.0972	626			170.155	928.101
	30.1234	695			170.924	933.573
	30.1497	746			171.694	937.127
	30.176	733			172.463	942.937
	30.2022	714			173.233	945.935
	30.2285	779			174.002	950.068
	30.2548	665			174.771	957.46
	30.281	648			175.54	962.291
	30.3073	670			176.309	970.559
	30.3335	636			177.078	977.506
	30.3598	635			177.847	985.101
	30.3861	615			178.615	993.118
	30.4123	645			179.384	1002.22
	30.4386	631			180.152	1012.58
	30.4648	649			180.92	1023.5
	30.4911	592			181.689	1035.18
	30.5174	652			182.457	1048.22
	30.5436	630			183.225	1063.23
	30.5699	627			183.993	1075.24
	30.5961	665			184.76	1086.81
	30.6224	671			185.528	1099.64
	30.6487	705			186.296	1113.75
	30.6749	730			187.063	1126.03
	30.7012	823			187.831	1139.67
	30.7274	906			188.598	1150.2
	30.7537	1224			189.365	1162.17
	30.78	1599			190.132	1175.57
	30.8062	2367			190.899	1185.3
	30.8325	3686			191.666	1193.8
	30.8587	5967			192.433	1201.39
	30.885	9262			193.199	1206.06
	30.9113	12913			193.966	1210.76
	30.9375	15614			194.732	1214.88
	30.9638	15329			195.499	1216.28
	30.9901	13020			196.265	1215.52
	31.0163	10615			197.031	1213.34
	31.0426	7942			197.797	1211.39
	31.0688	5461			198.563	1207.5
	31.0951	3560			199.329	1200.18
	31.1213	2588			200.094	1193.45
	31.1476	2148			200.86	1187.33
	31.1739	2131			201.625	1180.95
	31.2001	2298			202.391	1174.22
	31.2264	2958			203.156	1169.08
	31.2526	3842			203.921	1161.19
	31.2789	5172			204.686	1153.02
	31.3052	6398			205.451	1144.56
	31.3314	6808			206.216	1133.9
	31.3577	6866			206.981	1125.4
	31.384	6317			207.746	1118.16
	31.4102	5092			208.51	1109.74
	31.4365	3953			209.275	1102.65
	31.4627	2736			210.039	1094.78
	31.489	1991			210.803	1083.99
	31.5153	1346			211.568	1074.98
	31.5415	957			212.332	1067.21
	31.5678	772			213.096	1061.69
	31.594	608			213.859	1053.64
	31.6203	543			214.623	1046.34
	31.6466	438			215.387	1039.21
	31.6728	534			216.15	1033.33
	31.6991	477			216.914	1027.86
	31.7253	473			217.677	1022.2
	31.7516	459			218.44	1019.6
	31.7779	470			219.203	1014.18
	31.8041	429			219.966	1008.15
	31.8304	409			220.729	1004.61
	31.8566	393			221.492	1001.86
	31.8829	453			222.255	999.838
	31.9092	400			223.017	997.613
	31.9354	418			223.78	994.765
	31.9617	416			224.542	990.903
	31.988	417			225.305	990.101
	32.0142	382			226.067	988.52
	32.0405	417			226.829	989.187
	32.0667	364			227.591	989.417
	32.093	414			228.353	990.285
	32.1193	403			229.115	986.876
	32.1455	419			229.876	986.523
	32.1718	367			230.638	985.541
	32.198	378			231.399	984.968
	32.2243	356			232.161	982.956
	32.2505	370			232.922	982.025
	32.2768	394			233.683	980.765
	32.3031	386			234.444	979.223
	32.3293	403			235.205	976.885
	32.3556	370			235.966	975.946
	32.3819	363			236.727	972.27
	32.4081	367			237.487	968.69
	32.4344	331			238.248	967.416
	32.4606	327			239.008	965.05
	32.4869	388			239.769	964.256
	32.5132	347			240.529	966.712
	32.5394	354			241.289	968.281
	32.5657	359			242.049	970.028
	32.5919	371			242.809	971.683
	32.6182	411			243.569	972.229
	32.6445	367			244.329	972.198
	32.6707	368			245.088	975.879
	32.697	395			245.848	978.789
	32.7232	345			246.607	979.955
	32.7495	372			247.367	982.033
	32.7758	352			248.126	984.689
	32.802	378			248.885	986.367
	32.8283	375			249.644	988.059
	32.8546	356			250.403	990.494
	32.8808	331			251.162	993.117
	32.9071	362			251.92	992.941
	32.9333	391			252.679	996.712
	32.9596	421			253.438	1000.87
	32.9858	349			254.196	1001.07
	33.0121	353			254.954	1004.81
	33.0384	365			255.712	1008.12
	33.0646	362			256.471	1010.53
	33.0909	372			257.229	1012.79
	33.1172	369			257.986	1013.67
	33.1434	350			258.744	1013.52
	33.1697	351			259.502	1015.39
	33.1959	353			260.26	1018.63
	33.2222	336			261.017	1020.59
	33.2485	326			261.774	1021.92
	33.2747	343			262.532	1023.6
	33.301	330			263.289	1024.74
	33.3272	348			264.046	1025.09
	33.3535	353			264.803	1026.41
	33.3798	375			265.56	1028.71
	33.406	348			266.317	1027.92
	33.4323	341			267.073	1026.23
	33.4585	328			267.83	1027.42
	33.4848	398			268.586	1025.67
	33.5111	367			269.343	1021.39
	33.5373	349			270.099	1023.01
	33.5636	346			270.855	1021.1
	33.5898	361			271.611	1017.67
	33.6161	372			272.367	1015.14
	33.6424	353			273.123	1012.97
	33.6686	361			273.879	1011.77
	33.6949	358			274.635	1011.11
	33.7212	353			275.39	1009.16
	33.7474	344			276.146	1008.96
	33.7737	353			276.901	1006.79
	33.7999	324			277.656	1005.34
	33.8262	357			278.411	1002.51
	33.8524	325			279.166	999.111
	33.8787	332			279.921	996.293
	33.905	359			280.676	992.711
	33.9312	351			281.431	985.349
	33.9575	366			282.186	981.092
	33.9838	320			282.94	977.148
	34.01	372			283.695	970.929
	34.0363	385			284.449	965.378
	34.0625	337			285.203	961.102
	34.0888	353			285.957	953.44
	34.115	411			286.711	947.448
	34.1413	423			287.465	943.345
	34.1676	395			288.219	938.595
	34.1938	415			288.973	934.511
	34.2201	387			289.727	928.91
	34.2464	395			290.48	925.658
	34.2726	386			291.234	922.543
	34.2989	329			291.987	918.404
	34.3251	374			292.74	914.851
	34.3514	350			293.493	908.466
	34.3777	358			294.246	903.407
	34.4039	364			294.999	897.858
	34.4302	421			295.752	891.855
	34.4564	366			296.505	885.776
	34.4827	324			297.258	882.547
	34.509	344			298.01	876.144
	34.5352	349			298.763	870.095
	34.5615	334			299.515	864.837
	34.5877	341			300.267	857.72
	34.614	327			301.019	852.077
	34.6403	337			301.771	848.831
	34.6665	311			302.523	844.301
	34.6928	345			303.275	840.478
	34.7191	291			304.027	837.775
	34.7453	332			304.779	834.125
	34.7716	312			305.53	832.778
	34.7978	329			306.282	829.295
	34.8241	311			307.033	828.761
	34.8503	304			307.784	826.17
	34.8766	352			308.535	823.019
	34.9029	325			309.286	820.109
	34.9291	302			310.037	816.901
	34.9554	365			310.788	815.287
	34.9817	287			311.539	812.564
	35.0079	339			312.29	806.821
	35.0342	329			313.04	802.476
	35.0604	324			313.791	798.88
	35.0867	313			314.541	793.345
	35.113	327			315.291	788.414
	35.1392	366			316.041	784.627
	35.1655	326			316.791	782.542
	35.1917	341			317.541	779.615
	35.218	375			318.291	777.155
	35.2443	324			319.041	776.147
	35.2705	342			319.791	777.176
	35.2968	359			320.54	776.265
	35.323	343			321.29	777.124
	35.3493	317			322.039	778.942
	35.3756	351			322.788	779.479
	35.4018	312			323.537	780.84
	35.4281	302			324.286	782.339
	35.4543	345			325.035	782.997
	35.4806	307			325.784	783.421
	35.5069	288			326.533	782.418
	35.5331	291			327.282	781.264
	35.5594	329			328.03	781.66
	35.5857	301			328.779	779.385
	35.6119	294			329.527	779.033
	35.6382	279			330.275	779.171
	35.6644	309			331.023	778.722
	35.6907	314			331.771	778.208
	35.7169	303			332.519	777.144
	35.7432	303			333.267	776.451
	35.7695	292			334.015	775.457
	35.7957	307			334.763	774.068
	35.822	293			335.51	769.351
	35.8483	356			336.258	766.646
	35.8745	312			337.005	763.677
	35.9008	276			337.752	760.092
	35.927	291			338.5	755.771
	35.9533	293			339.247	751.347
	35.9796	264			339.994	745.339
	36.0058	312			340.74	739.475
	36.0321	278			341.487	734.698
	36.0583	270			342.234	729.343
	36.0846	264			342.98	723.688
	36.1109	282			343.727	718.202
	36.1371	289			344.473	713.595
	36.1634	307			345.22	708.8
	36.1896	297			345.966	703.1
	36.2159	296			346.712	697.536
	36.2422	272			347.458	692.798
	36.2684	294			348.204	687.385
	36.2947	306			348.95	681.499
	36.3209	310			349.695	675.989
	36.3472	308			350.441	669.944
	36.3735	287			351.186	665.05
	36.3997	286			351.932	660.788
	36.426	291			352.677	655.954
	36.4522	275			353.422	650.652
	36.4785	296			354.167	645.676
	36.5048	280			354.912	640.779
	36.531	340			355.657	635.886
	36.5573	315			356.402	633.276
	36.5836	304			357.147	629.035
	36.6098	337			357.891	624.772
	36.6361	321			358.636	621.733
	36.6623	302			359.38	617.242
	36.6886	342			360.125	615.007
	36.7148	322			360.869	611.254
	36.7411	297			361.613	609.201
	36.7674	299			362.357	607.261
	36.7936	279			363.101	605.057
	36.8199	302			363.845	601.757
	36.8462	270			364.588	599.773
	36.8724	277			365.332	597.751
	36.8987	296			366.076	595.503
	36.9249	299			366.819	593.479
	36.9512	311			367.562	590.95
	36.9775	325			368.306	587.127
	37.0037	328			369.049	584.094
	37.03	336			369.792	581.306
	37.0562	307			370.535	578.978
	37.0825	317			371.278	576.956
	37.1088	324			372.02	574.322
	37.135	312			372.763	571.247
	37.1613	331			373.506	569.236
	37.1875	327			374.248	565.617
	37.2138	323			374.99	564.397
	37.2401	298			375.733	562.04
	37.2663	303			376.475	560.989
	37.2926	314			377.217	558.789
	37.3188	298			377.959	556.284
	37.3451	327			378.701	553.487
	37.3714	292			379.443	552.89
	37.3976	269			380.184	551.068
	37.4239	276			380.926	550.141
	37.4502	305			381.667	549.012
	37.4764	282			382.409	547.565
	37.5027	287			383.15	545.706
	37.5289	343			383.891	544.534
	37.5552	339			384.632	543.216
	37.5814	294			385.373	542.85
	37.6077	264			386.114	541.664
	37.634	302			386.855	540.502
	37.6602	336			387.596	539.692
	37.6865	289			388.336	539.135
	37.7127	283			389.077	537.835
	37.739	307			389.817	537.748
	37.7653	285			390.558	536.072
	37.7915	335			391.298	535.589
	37.8178	348			392.038	533.958
	37.8441	329			392.778	532.454
	37.8703	303			393.518	532.556
	37.8966	328			394.258	533.118
	37.9228	310			394.997	533.192
	37.9491	314			395.737	533.548
	37.9754	354			396.477	532.981
	38.0016	350			397.216	532.79
	38.0279	385			397.955	531.827
	38.0541	401			398.695	531.222
	38.0804	425			399.434	531.609
	38.1067	545			400.173	532.415
	38.1329	677			400.912	532.531
	38.1592	830			401.651	533.062
	38.1854	1229			402.39	533.018
	38.2117	1797			403.128	532.874
	38.238	2681			403.867	533.14
	38.2642	3812			404.605	533.437
	38.2905	4685			405.344	532.611
	38.3167	4877			406.082	532.899
	38.343	4551			406.82	533.522
	38.3693	3917			407.558	534.225
	38.3955	3301			408.296	535.192
	38.4218	2601			409.034	535.97
	38.4481	1933			409.772	536.284
	38.4743	1395			410.51	536.41
	38.5006	925			411.247	537.106
	38.5268	545			411.985	538.274
	38.5531	473			412.722	538.612
	38.5793	417			413.46	540.314
	38.6056	335			414.197	542.229
	38.6319	344			414.934	543.408
	38.6581	325			415.671	544.158
	38.6844	317			416.408	545.611
	38.7107	310			417.145	545.831
	38.7369	309			417.882	546.511
	38.7632	290			418.618	546.933
	38.7894	303			419.355	547.24
	38.8157	290			420.091	546.877
	38.842	312			420.828	548.025
	38.8682	295			421.564	548.893
	38.8945	302			422.3	548.558
	38.9207	288			423.036	548.51
	38.947	299			423.772	548.476
	38.9733	280			424.508	549.23
	38.9995	286			425.244	549.901
	39.0258	270			425.979	551.294
	39.052	281			426.715	551.932
	39.0783	256			427.451	552.676
	39.1046	255			428.186	554.122
	39.1308	326			428.921	555.213
	39.1571	282			429.657	555.731
	39.1833	263			430.392	556.422
	39.2096	297			431.127	557.351
	39.2359	243			431.862	557.653
	39.2621	269			432.596	557.989
	39.2884	280			433.331	558.455
	39.3147	287			434.066	558.707
	39.3409	283			434.8	558.154
	39.3672	255			435.535	558.672
	39.3934	279			436.269	557.76
	39.4197	305			437.003	557.018
	39.446	270			437.738	557.435
	39.4722	292			438.472	557.931
	39.4985	283			439.206	559.732
	39.5247	281			439.94	559.969
	39.551	263			440.673	561.279
	39.5772	223			441.407	561.86
	39.6035	264			442.141	562.171
	39.6298	267			442.874	563.252
	39.656	255			443.608	564.212
	39.6823	272			444.341	564.31
	39.7086	278			445.074	565.398
	39.7348	249			445.807	566.09
	39.7611	272			446.54	567.007
	39.7873	255			447.273	568.123
	39.8136	265			448.006	568.224
	39.8399	274			448.739	567.848
	39.8661	249			449.471	568.037
	39.8924	294			450.204	568.254
	39.9186	260			450.936	568.004
	39.9449	290			451.669	567.546
	39.9712	257			452.401	568.652
	39.9974	261			453.133	568.995
	40.0237	256			453.865	570.288
	40.0499	236			454.597	570.564
	40.0762	261			455.329	571.843
	40.1025	239			456.061	572.136
	40.1287	273			456.793	572.924
	40.155	282			457.524	574.564
	40.1812	266			458.256	576.068
	40.2075	287			458.987	577.292
	40.2338	270			459.719	578.229
	40.26	279			460.45	579.061
	40.2863	279			461.181	580.133
	40.3126	262			461.912	581.353
	40.3388	241			462.643	581.123
	40.3651	267			463.374	581.174
	40.3913	279			464.104	582.587
	40.4176	288			464.835	582.9
	40.4438	244			465.566	583.813
	40.4701	261			466.296	584.159
	40.4964	253			467.027	585.829
	40.5226	252			467.757	586.568
	40.5489	289			468.487	587.209
	40.5752	301			469.217	587.335
	40.6014	286			469.947	588.3
	40.6277	288			470.677	589.135
	40.6539	290			471.407	591.212
	40.6802	246			472.137	592.445
	40.7065	294			472.866	594.113
	40.7327	275			473.596	594.769
	40.759	291			474.325	595.124
	40.7852	277			475.054	597.04
	40.8115	287			475.784	597.892
	40.8378	287			476.513	598.911
	40.864	295			477.242	600.279
	40.8903	260			477.971	601.77
	40.9165	261			478.7	603.932
	40.9428	300			479.429	605.179
	40.9691	246			480.157	607.243
	40.9953	256			480.886	608.09
	41.0216	255			481.614	609.327
	41.0478	261			482.343	611.207
	41.0741	261			483.071	611.99
	41.1004	302			483.799	614.461
	41.1266	295			484.527	616.272
	41.1529	291			485.255	618.551
	41.1791	292			485.983	619.864
	41.2054	267			486.711	620.747
	41.2317	322			487.439	621.483
	41.2579	268			488.167	622.219
	41.2842	297			488.894	624.35
	41.3105	291			489.622	626.286
	41.3367	282			490.349	628.131
	41.363	244			491.076	629.846
	41.3892	292			491.803	632.236
	41.4155	271			492.53	634.291
	41.4417	301			493.257	636.248
	41.468	266			493.984	638.475
	41.4943	276			494.711	641.312
	41.5205	270			495.438	643.819
	41.5468	259			496.165	648.139
	41.5731	277			496.891	652.497
	41.5993	261			497.617	655.103
	41.6256	262			498.344	659.35
	41.6518	271			499.07	662.123
	41.6781	251			499.796	665.265
	41.7044	277			500.522	667.248
	41.7306	265			501.248	670.349
	41.7569	267			501.974	672.074
	41.7831	289			502.7	674.791
	41.8094	267			503.426	677.039
	41.8357	262			504.151	679.141
	41.8619	288			504.877	682.06
	41.8882	254			505.602	684.291
	41.9144	279			506.327	688.344
	41.9407	266			507.053	690.53
	41.967	290			507.778	692.706
	41.9932	276			508.503	694.895
	42.0195	250			509.228	697.547
	42.0457	262			509.953	700.219
	42.072	257			510.677	702.768
	42.0983	270			511.402	705.361
	42.1245	297			512.127	706.843
	42.1508	256			512.851	709.509
	42.1771	285			513.576	711.343
	42.2033	256			514.3	713.617
	42.2296	248			515.024	716.172
	42.2558	246			515.748	719.19
	42.2821	285			516.472	721.449
	42.3083	284			517.196	723.786
	42.3346	263			517.92	725.188
	42.3609	261			518.644	728.668
	42.3871	275			519.367	730.408
	42.4134	274			520.091	731.804
	42.4397	258			520.814	735.277
	42.4659	250			521.538	736.481
	42.4922	295			522.261	736.938
	42.5184	273			522.984	737.853
	42.5447	273			523.707	739.017
	42.571	234			524.43	739.068
	42.5972	270			525.153	738.986
	42.6235	301			525.876	739.877
	42.6497	286			526.599	739.588
	42.676	276			527.321	739.023
	42.7023	277			528.044	740.126
	42.7285	313			528.766	742.314
	42.7548	260			529.489	745.107
	42.781	302			530.211	746.603
	42.8073	277			530.933	748.152
	42.8336	286			531.655	748.752
	42.8598	290			532.377	750.919
	42.8861	291			533.099	751.908
	42.9123	310			533.821	752.684
	42.9386	331			534.543	755.822
	42.9649	273			535.264	758.899
	42.9911	272			535.986	757.872
	43.0174	302			536.707	757.545
	43.0436	289			537.428	757.987
	43.0699	273			538.15	758.638
	43.0962	277			538.871	757.604
	43.1224	278			539.592	758.211
	43.1487	288			540.313	759.242
	43.175	278			541.034	759.769
	43.2012	295			541.755	758.782
	43.2275	330			542.475	760.46
	43.2537	266			543.196	761.475
	43.28	325			543.916	761.151
	43.3062	297			544.637	761.046
	43.3325	315			545.357	762.002
	43.3588	317			546.077	761.981
	43.385	287			546.797	763.771
	43.4113	292			547.518	763.701
	43.4376	327			548.237	764.86
	43.4638	328			548.957	764.271
	43.4901	344			549.677	763.07
	43.5163	369			550.397	760.702
	43.5426	353			551.116	758.937
	43.5689	462			551.836	757.906
	43.5951	450			552.555	758.258
	43.6214	618			553.275	757.509
	43.6476	850			553.994	759.241
	43.6739	1309			554.713	759.842
	43.7002	1846			555.432	759.316
	43.7264	2211			556.151	758.253
	43.7527	2141			556.87	758.222
	43.7789	1897			557.589	758.521
	43.8052	1745			558.307	758.081
	43.8315	1721			559.026	758.083
	43.8577	1430			559.744	758.129
	43.884	1167			560.463	757.36
	43.9102	955			561.181	757.868
	43.9365	735			561.899	758.416
	43.9628	621			562.617	757.553
	43.989	556			563.335	755.905
	44.0153	489			564.053	756.56
	44.0416	413			564.771	755.748
	44.0678	464			565.489	755.473
	44.0941	386			566.207	757.107
	44.1203	361			566.924	758.013
	44.1466	411			567.642	758.152
	44.1728	399			568.359	758.441
	44.1991	349			569.076	758.246
	44.2254	363			569.794	758.341
	44.2516	369			570.511	758.731
	44.2779	351			571.228	758.275
	44.3041	344			571.945	758.563
	44.3304	373			572.662	757.88
	44.3567	372			573.378	757.612
	44.3829	350			574.095	757.382
	44.4092	326			574.812	757.63
	44.4355	360			575.528	758.44
	44.4617	365			576.245	758.976
	44.488	384			576.961	758.255
	44.5142	393			577.677	758.577
	44.5405	421			578.393	758.813
	44.5668	442			579.109	758.943
	44.593	437			579.825	758.737
	44.6193	494			580.541	757.963
	44.6455	536			581.257	757.863
	44.6718	593			581.972	756.262
	44.6981	689			582.688	756.577
	44.7243	812			583.404	756.735
	44.7506	1080			584.119	755.502
	44.7768	1434			584.834	754.668
	44.8031	2005			585.549	754.781
	44.8294	2590			586.265	755.345
	44.8556	3114			586.98	755.491
	44.8819	3594			587.695	754.74
	44.9081	3760			588.409	754.023
	44.9344	3875			589.124	754.903
	44.9607	3770			589.839	754.826
	44.9869	3326			590.553	754.673
	45.0132	2685			591.268	754.835
	45.0395	2289			591.982	754.022
	45.0657	1823			592.697	753.089
	45.092	1436			593.411	753.373
	45.1182	1117			594.125	753.218
	45.1445	794			594.839	753.329
	45.1707	616			595.553	753.359
	45.197	443			596.267	751.839
	45.2233	370			596.981	751.424
	45.2495	361			597.694	750.187
	45.2758	318			598.408	748.039
	45.3021	343			599.121	748.136
	45.3283	279			599.835	748.04
	45.3546	330			600.548	747.086
	45.3808	312			601.261	745.771
	45.4071	285			601.975	743.743
	45.4334	278			602.688	741.985
	45.4596	280			603.401	739.698
	45.4859	292			604.113	737.517
	45.5121	285			604.826	735.357
	45.5384	310			605.539	732.779
	45.5647	321			606.251	728.538
	45.5909	277			606.964	725.487
	45.6172	258			607.676	723.401
	45.6434	250			608.389	719.498
	45.6697	261			609.101	716.043
	45.696	296			609.813	711.251
	45.7222	265			610.525	707.333
	45.7485	270			611.237	703.068
	45.7747	278			611.949	698.363
	45.801	249			612.661	693.182
	45.8273	273			613.373	689.133
	45.8535	252			614.084	686.114
	45.8798	255			614.796	682.816
	45.9061	243			615.507	680.346
	45.9323	267			616.218	676.521
	45.9586	254			616.93	671.655
	45.9848	248			617.641	668.167
	46.0111	262			618.352	664.927
	46.0374	255			619.063	660.525
	46.0636	235			619.774	655.675
	46.0899	264			620.485	650.236
	46.1161	227			621.195	646.099
	46.1424	245			621.906	642.898
	46.1686	274			622.616	637.801
	46.1949	280			623.327	633.064
	46.2212	276			624.037	627.881
	46.2474	242			624.748	622.564
	46.2737	245			625.458	616.301
	46.3	262			626.168	610.49
	46.3262	242			626.878	605.423
	46.3525	263			627.588	601.179
	46.3787	249			628.298	598.49
	46.405	274			629.007	595.16
	46.4313	248			629.717	592.624
	46.4575	226			630.426	588.557
	46.4838	277			631.136	585.885
	46.51	249			631.845	583.944
	46.5363	251			632.555	580.936
	46.5626	228			633.264	577.796
	46.5888	254			633.973	575.203
	46.6151	256			634.682	573.139
	46.6413	272			635.391	571.785
	46.6676	211			636.1	570.985
	46.6939	249			636.808	568.514
	46.7201	250			637.517	565.988
	46.7464	275			638.226	563.708
	46.7726	238			638.934	561.026
	46.7989	247			639.642	559.159
	46.8252	240			640.351	557.349
	46.8514	205			641.059	555.267
	46.8777	273			641.767	553.807
	46.904	267			642.475	552.34
	46.9302	229			643.183	550.859
	46.9565	273			643.891	549.7
	46.9827	269			644.599	549.09
	47.009	246			645.306	548.709
	47.0352	258			646.014	547.609
	47.0615	235			646.721	545.597
	47.0878	255			647.429	544.521
	47.114	217			648.136	544.179
	47.1403	270			648.843	544.013
	47.1666	267			649.551	543.733
	47.1928	243			650.258	542.95
	47.2191	269			650.965	541.655
	47.2453	268			651.671	541.146
	47.2716	280			652.378	540.618
	47.2979	241			653.085	539.5
	47.3241	255			653.792	538.3
	47.3504	247			654.498	537.124
	47.3766	251			655.205	535.996
	47.4029	259			655.911	535.136
	47.4292	277			656.617	533.649
	47.4554	241			657.323	532.796
	47.4817	234			658.029	532.637
	47.5079	224			658.735	532.462
	47.5342	246			659.441	531.851
	47.5605	247			660.147	531.385
	47.5867	227			660.853	530.963
	47.613	285			661.558	531.805
	47.6392	260			662.264	532.089
	47.6655	272			662.969	532.266
	47.6918	273			663.675	532.614
	47.718	290			664.38	532.795
	47.7443	246			665.085	532.785
	47.7706	236			665.79	532.59
	47.7968	258			666.495	532.15
	47.8231	236			667.2	530.723
	47.8493	256			667.905	530.471
	47.8756	254			668.61	530.133
	47.9019	275			669.315	529.843
	47.9281	244			670.019	529.775
	47.9544	265			670.724	529.538
	47.9806	238			671.428	528.703
	48.0069	255			672.132	529.142
	48.0331	257			672.837	529.38
	48.0594	286			673.541	529.312
	48.0857	279			674.245	530.109
	48.1119	257			674.949	531.033
	48.1382	249			675.653	532.124
	48.1645	277			676.356	532.644
	48.1907	273			677.06	533.34
	48.217	238			677.764	534.53
	48.2432	255			678.467	535.432
	48.2695	240			679.171	535.964
	48.2958	254			679.874	536.494
	48.322	257			680.577	537.549
	48.3483	232			681.28	538.735
	48.3745	278			681.984	540.114
	48.4008	287			682.687	541.102
	48.4271	288			683.389	542.199
	48.4533	284			684.092	543.514
	48.4796	257			684.795	544.748
	48.5058	266			685.498	544.934
	48.5321	255			686.2	546.887
	48.5584	281			686.903	548.049
	48.5846	283			687.605	549.86
	48.6109	270			688.307	551.808
	48.6371	257			689.01	553.147
	48.6634	277			689.712	554.428
	48.6897	248			690.414	555.468
	48.7159	284			691.116	556.818
	48.7422	274			691.817	558.411
	48.7685	260			692.519	559.213
	48.7947	273			693.221	560.761
	48.821	271			693.922	561.432
	48.8472	257			694.624	562.595
	48.8735	313			695.325	563.272
	48.8997	296			696.027	563.468
	48.926	244			696.728	564.019
	48.9523	283			697.429	563.973
	48.9785	296			698.13	564.216
	49.0048	284			698.831	565.256
	49.0311	278			699.532	565.991
	49.0573	285			700.233	567.802
	49.0836	254			700.934	568.819
	49.1098	334			701.634	570.302
	49.1361	291			702.335	570.826
	49.1624	327			703.035	572.561
	49.1886	343			703.736	574.066
	49.2149	325			704.436	575.553
	49.2411	354			705.136	576.448
	49.2674	376			705.836	578.693
	49.2937	367			706.536	580.253
	49.3199	433			707.236	581.759
	49.3462	482			707.936	582.213
	49.3724	574			708.636	583.737
	49.3987	778			709.335	583.903
	49.425	1059			710.035	584.517
	49.4512	1370			710.734	586.012
	49.4775	1452			711.434	586.354
	49.5037	1425			712.133	587.089
	49.53	1247			712.832	588.548
	49.5563	1122			713.531	588.4
	49.5825	1147			714.23	588.612
	49.6088	1034			714.929	588.475
	49.635	889			715.628	588.676
	49.6613	767			716.327	588.233
	49.6876	670			717.026	588.781
	49.7138	579			717.724	588.396
	49.7401	521			718.423	588.184
	49.7664	453			719.121	588.517
	49.7926	397			719.82	589.208
	49.8189	378			720.518	589.165
	49.8451	380			721.216	588.94
	49.8714	327			721.914	589.866
	49.8976	385			722.612	590.765
	49.9239	362			723.31	591.557
	49.9502	338			724.008	592.997
	49.9764	384			724.706	593.707
	50.0027	359			725.404	594.047
	50.029	367			726.101	594.526
	50.0552	415			726.799	596.341
	50.0815	463			727.496	596.977
	50.1077	498			728.193	598.074
	50.134	568			728.891	599.185
	50.1603	609			729.588	599.163
	50.1865	691			730.285	599.023
	50.2128	763			730.982	599.486
	50.239	899			731.679	600.038
	50.2653	1012			732.375	600.296
	50.2916	1035			733.072	600.919
	50.3178	1071			733.769	601.43
	50.3441	952			734.465	602.839
	50.3703	888			735.162	603.207
	50.3966	924			735.858	604.803
	50.4229	886			736.554	606.277
	50.4491	897			737.251	606.701
	50.4754	886			737.947	606.561
	50.5016	874			738.643	605.952
	50.5279	885			739.339	606.96
	50.5542	789			740.034	607.977
	50.5804	820			740.73	609.435
	50.6067	819			741.426	609.587
	50.633	677			742.121	609.497
	50.6592	649			742.817	609.151
	50.6855	588			743.512	607.719
	50.7117	561			744.208	608.178
	50.738	533			744.903	608.481
	50.7642	475			745.598	608.633
	50.7905	393			746.293	608.238
	50.8168	345			746.988	608.242
	50.843	323			747.683	608.97
	50.8693	310			748.378	609.834
	50.8956	292			749.073	610.456
	50.9218	255			749.767	612.001
	50.9481	234			750.462	611.873
	50.9743	248			751.156	610.866
	51.0006	265			751.851	611.127
	51.0269	285			752.545	611.772
	51.0531	255			753.239	613.381
	51.0794	277			753.933	614.015
	51.1056	272			754.627	614.519
	51.1319	249			755.321	614.485
	51.1582	265			756.015	613.366
	51.1844	276			756.709	613.279
	51.2107	283			757.403	613.178
	51.2369	258			758.096	613.522
	51.2632	295			758.79	612.882
	51.2895	255			759.483	611.999
	51.3157	291			760.176	610.853
	51.342	253			760.87	610.153
	51.3683	226			761.563	609.642
	51.3945	266			762.256	608.973
	51.4208	258			762.949	608.685
	51.447	265			763.642	608.184
	51.4733	250			764.335	607.162
	51.4995	245			765.027	606.725
	51.5258	270			765.72	607.201
	51.5521	260			766.413	606.933
	51.5783	274			767.105	606.653
	51.6046	290			767.798	606.487
	51.6309	240			768.49	605.959
	51.6571	264			769.182	605.836
	51.6834	240			769.874	605.925
	51.7096	280			770.566	606.105
	51.7359	269			771.258	605.937
	51.7621	245			771.95	605.036
	51.7884	234			772.642	604.674
	51.8147	255			773.334	604.053
	51.8409	274			774.025	602.599
	51.8672	252			774.717	602.101
	51.8935	254			775.408	600.385
	51.9197	242			776.1	599.264
	51.946	239			776.791	598.249
	51.9722	250			777.482	597.171
	51.9985	262			778.173	596.795
	52.0248	267			778.864	595.653
	52.051	260			779.555	595.018
	52.0773	271			780.246	593.879
	52.1035	263			780.937	594.35
	52.1298	221			781.628	594.091
	52.1561	280			782.318	593.356
	52.1823	254			783.009	593.063
	52.2086	246			783.699	592.268
	52.2348	262			784.39	591.234
	52.2611	262			785.08	591.128
	52.2874	278			785.77	590.07
	52.3136	262			786.46	589.585
	52.3399	285			787.15	588.416
	52.3661	290			787.84	586.783
	52.3924	291			788.53	585.65
	52.4187	273			789.22	583.498
	52.4449	279			789.909	583.162
	52.4712	274			790.599	582.011
	52.4975	297			791.288	581.854
	52.5237	253			791.978	581.873
	52.55	275			792.667	581.146
	52.5762	245			793.356	579.826
	52.6025	253			794.046	579.913
	52.6287	219			794.735	580.255
	52.655	251			795.424	578.855
	52.6813	244			796.112	577.966
	52.7075	253			796.801	576.68
	52.7338	279			797.49	576.35
	52.7601	259			798.179	575.157
	52.7863	299			798.867	574.204
	52.8126	280			799.556	573.291
	52.8388	249			800.244	571.628
	52.8651	287			800.932	570.559
	52.8914	254			801.621	569.385
	52.9176	299			802.309	568.256
	52.9439	286			802.997	567.312
	52.9701	340			803.685	566.848
	52.9964	319			804.373	565.552
	53.0227	308			805.06	565.171
	53.0489	312			805.748	564.194
	53.0752	292			806.436	563.564
	53.1014	314			807.123	562.716
	53.1277	329			807.811	563.413
	53.154	311			808.498	563.735
	53.1802	345			809.186	562.977
	53.2065	285			809.873	563.119
	53.2328	291			810.56	562.733
	53.259	276			811.247	561.846
	53.2853	303			811.934	560.626
	53.3115	273			812.621	559.823
	53.3378	310			813.307	558.747
	53.364	295			813.994	558.191
	53.3903	308			814.681	557.728
	53.4166	275			815.367	556.082
	53.4428	288			816.054	554.372
	53.4691	292			816.74	552.948
	53.4954	328			817.426	551.171
	53.5216	321			818.113	549.875
	53.5479	346			818.799	548.032
	53.5741	299			819.485	546.771
	53.6004	315			820.171	545.804
	53.6266	293			820.856	544.815
	53.6529	301			821.542	543.822
	53.6792	289			822.228	543.481
	53.7054	325			822.914	541.753
	53.7317	308			823.599	541.466
	53.758	298			824.285	539.957
	53.7842	323			824.97	538.534
	53.8105	350			825.655	538.155
	53.8367	335			826.34	537.225
	53.863	282			827.025	536.649
	53.8893	333			827.71	536.533
	53.9155	328			828.395	535.106
	53.9418	309			829.08	533.727
	53.968	376			829.765	532.631
	53.9943	316			830.45	532.48
	54.0206	341			831.134	531.536
	54.0468	336			831.819	530.737
	54.0731	371			832.503	529.94
	54.0993	328			833.187	529.742
	54.1256	359			833.872	528.731
	54.1519	336			834.556	527.719
	54.1781	345			835.24	527.106
	54.2044	356			835.924	525.804
	54.2306	331			836.608	524.814
	54.2569	325			837.292	524.317
	54.2832	338			837.975	522.63
	54.3094	336			838.659	522.139
	54.3357	311			839.343	521.697
	54.362	311			840.026	520.724
	54.3882	335			840.71	519.876
	54.4145	344			841.393	518.907
	54.4407	387			842.076	517.635
	54.467	332			842.759	516.099
	54.4933	426			843.442	515.432
	54.5195	436			844.125	515.077
	54.5458	474			844.808	513.817
	54.572	529			845.491	512.865
	54.5983	535			846.174	512.516
	54.6246	679			846.857	512.31
	54.6508	993			847.539	511.555
	54.6771	1377			848.222	511.095
	54.7033	1900			848.904	511.162
	54.7296	2523			849.586	510.14
	54.7559	3057			850.269	510.036
	54.7821	3306			850.951	509.462
	54.8084	3131			851.633	509.221
	54.8346	2894			852.315	509.642
	54.8609	2563			852.997	509.595
	54.8872	2359			853.679	508.836
	54.9134	2213			854.36	508.236
	54.9397	2149			855.042	507.448
	54.9659	1780			855.724	506.731
	54.9922	1495			856.405	505.264
	55.0185	1180			857.086	504.814
	55.0447	993			857.768	503.651
	55.071	845			858.449	502.517
	55.0973	804			859.13	501.648
	55.1235	722			859.811	500.954
	55.1498	723			860.492	501.108
	55.176	666			861.173	499.896
	55.2023	701			861.854	498.903
	55.2285	757			862.535	498.472
	55.2548	784			863.215	497.805
	55.2811	885			863.896	497.553
	55.3073	1003			864.576	497.971
	55.3336	1199			865.257	497.661
	55.3599	1408			865.937	497.733
	55.3861	1732			866.617	497.382
	55.4124	2243			867.298	496.952
	55.4386	3005			867.978	497.399
	55.4649	3722			868.658	497.115
	55.4911	4538			869.338	496.858
	55.5174	5093			870.017	496.182
	55.5437	5159			870.697	496.088
	55.5699	5257			871.377	495.487
	55.5962	4864			872.056	494.939
	55.6225	4332			872.736	494.216
	55.6487	3866			873.415	493.413
	55.675	3585			874.095	493.038
	55.7012	3106			874.774	491.988
	55.7275	2439			875.453	491.759
	55.7538	2122			876.132	492.067
	55.78	1556			876.811	492.016
	55.8063	1154			877.49	491.975
	55.8325	906			878.169	492.24
	55.8588	705			878.848	491.947
	55.8851	561			879.526	492.193
	55.9113	463			880.205	491.654
	55.9376	425			880.883	491.812
	55.9638	384			881.562	491.839
	55.9901	384			882.24	491.375
	56.0164	322			882.918	491.184
	56.0426	324			883.596	490.925
	56.0689	317			884.275	490.496
	56.0951	309			884.953	489.89
	56.1214	306			885.63	489.216
	56.1477	311			886.308	488.596
	56.1739	322			886.986	488.285
	56.2002	300			887.664	488.113
	56.2264	305			888.341	487.897
	56.2527	263			889.019	487.591
	56.279	294			889.696	487.769
	56.3052	290			890.374	487.433
	56.3315	277			891.051	487.636
	56.3578	280			891.728	487.867
	56.384	312			892.405	487.826
	56.4103	269			893.082	487.64
	56.4365	271			893.759	487.021
	56.4628	265			894.436	486.744
	56.4891	286			895.113	486.819
	56.5153	321			895.789	486.444
	56.5416	253			896.466	485.823
	56.5678	283			897.142	485.398
	56.5941	271			897.819	485.285
	56.6204	281			898.495	485.312
	56.6466	231			899.172	484.871
	56.6729	258			899.848	484.525
	56.6991	292			900.524	484.168
	56.7254	276			901.2	483.657
	56.7517	269			901.876	483.151
	56.7779	271			902.552	483.095
	56.8042	251			903.227	483.035
	56.8304	257			903.903	482.268
	56.8567	262			904.579	482.396
	56.883	248			905.254	482.076
	56.9092	295			905.93	481.751
	56.9355	263			906.605	481.422
	56.9618	274			907.28	481.157
	56.988	281			907.956	481.268
	57.0143	267			908.631	481.454
	57.0405	236			909.306	481.348
	57.0668	273			909.981	481.315
	57.093	303			910.655	481.438
	57.1193	268			911.33	481.81
	57.1456	294			912.005	481.888
	57.1718	282			912.68	481.579
	57.1981	279			913.354	481.769
	57.2244	284			914.029	481.855
	57.2506	281			914.703	481.781
	57.2769	252			915.377	481.924
	57.3031	270			916.052	481.918
	57.3294	241			916.726	481.094
	57.3556	245			917.4	481.001
	57.3819	276			918.074	481.146
	57.4082	265			918.748	480.82
	57.4344	231			919.421	480.58
	57.4607	225			920.095	480.526
	57.487	249			920.769	480.41
	57.5132	264			921.442	480.407
	57.5395	281			922.116	479.961
	57.5657	259			922.789	479.679
	57.592	266			923.463	479.275
	57.6183	226			924.136	478.982
	57.6445	277			924.809	478.849
	57.6708	293			925.482	478.501
	57.697	235			926.155	478.397
	57.7233	255			926.828	478.021
	57.7496	240			927.501	478.076
	57.7758	267			928.173	477.955
	57.8021	244			928.846	477.892
	57.8283	290			929.519	477.588
	57.8546	276			930.191	477.511
	57.8809	247			930.864	477.682
	57.9071	250			931.536	477.568
	57.9334	265			932.208	477.392
	57.9597	270			932.88	477.572
	57.9859	268			933.552	477.678
	58.0122	281			934.225	477.73
	58.0384	254			934.896	477.759
	58.0647	248			935.568	477.771
	58.0909	249			936.24	478.012
	58.1172	257			936.912	478.432
	58.1435	256			937.583	478.218
	58.1697	266			938.255	478.333
	58.196	238			938.926	478.156
	58.2223	245			939.598	478.257
	58.2485	240			940.269	477.884
	58.2748	262			940.94	478.244
	58.301	251			941.611	478.099
	58.3273	258			942.282	477.559
	58.3536	255			942.953	477.288
	58.3798	253			943.624	476.896
	58.4061	255			944.295	476.589
	58.4323	245			944.966	476.383
	58.4586	227			945.636	476.224
	58.4849	260			946.307	476.05
	58.5111	246			946.977	475.938
	58.5374	252			947.648	475.98
	58.5636	297			948.318	475.869
	58.5899	258			948.988	475.947
	58.6162	236			949.658	475.771
	58.6424	237			950.328	475.528
	58.6687	277			950.998	475.266
	58.6949	258			951.668	475.237
	58.7212	225			952.338	474.59
	58.7475	218			953.008	474.578
	58.7737	234			953.678	474.407
	58.8	236			954.347	474.294
	58.8263	247			955.017	473.887
	58.8525	241			955.686	473.534
	58.8788	259			956.355	473.693
	58.905	219			957.025	473.564
	58.9313	243			957.694	473.576
	58.9575	228			958.363	473.163
	58.9838	252			959.032	473.184
	59.0101	229			959.701	473.104
	59.0363	250			960.37	473.364
	59.0626	227			961.039	473.873
	59.0889	264			961.707	473.87
	59.1151	237			962.376	473.842
	59.1414	253			963.044	473.551
	59.1676	246			963.713	473.783
	59.1939	279			964.381	473.73
	59.2201	226			965.05	473.99
	59.2464	233			965.718	473.866
	59.2727	283			966.386	474.245
	59.2989	288			967.054	474.592
	59.3252	232			967.722	474.329
	59.3515	245			968.39	474.324
	59.3777	249			969.058	474.249
	59.404	265			969.725	474.284
	59.4302	279			970.393	474.131
	59.4565	241			971.061	473.835
	59.4828	221			971.728	473.796
	59.509	251			972.395	473.862
	59.5353	273			973.063	473.585
	59.5615	261			973.73	473.476
	59.5878	250			974.397	473.355
	59.6141	271			975.064	472.713
	59.6403	255			975.731	472.407
	59.6666	264			976.398	472.186
	59.6928	258			977.065	472.29
	59.7191	288			977.732	472.224
	59.7454	288			978.399	472.043
	59.7716	276			979.065	471.712
	59.7979	282			979.732	471.885
	59.8242	280			980.398	471.728
	59.8504	246			981.064	471.45
	59.8767	272			981.731	471.621
	59.9029	252			982.397	471.933
	59.9292	260			983.063	472.498
	59.9554	293			983.729	472.623
	59.9817	262			984.395	472.776
	60.008	270			985.061	472.832
	60.0342	280			985.727	472.714
	60.0605	306			986.393	472.806
	60.0868	256			987.058	472.943
	60.113	266			987.724	472.568
	60.1393	273			988.389	472.397
	60.1655	265			989.055	472.417
	60.1918	255			989.72	472.076
	60.2181	238			990.385	471.654
	60.2443	277			991.05	471.307
	60.2706	245			991.716	470.934
	60.2968	247			992.381	470.968
	60.3231	272			993.045	470.824
	60.3494	243			993.71	470.283
	60.3756	238			994.375	470.801
	60.4019	252			995.04	470.968
	60.4281	236			995.704	471.594
	60.4544	252			996.369	471.723
	60.4807	241			997.033	471.592
	60.5069	242			997.698	471.879
	60.5332	230			998.362	471.857
	60.5594	246			999.026	472.137
	60.5857	214			999.69	472.679
	60.612	219			1000.35	472.573
	60.6382	238			1001.02	472.38
	60.6645	235			1001.68	472.102
	60.6908	264			1002.35	472.243
	60.717	219			1003.01	471.845
	60.7433	244			1003.67	471.534
	60.7695	233			1004.34	471.085
	60.7958	238			1005	471.243
	60.822	244			1005.66	471.416
	60.8483	244			1006.33	471.224
	60.8746	249			1006.99	471.284
	60.9008	225			1007.65	471.545
	60.9271	239			1008.32	471.625
	60.9534	226			1008.98	471.657
	60.9796	226			1009.64	471.133
	61.0059	219			1010.31	470.982
	61.0321	255			1010.97	471.275
	61.0584	248			1011.63	471.094
	61.0847	232			1012.29	471.3
	61.1109	252			1012.96	471.379
	61.1372	239			1013.62	471.56
	61.1634	229			1014.28	471.43
	61.1897	243			1014.94	471.044
	61.216	240			1015.61	471.269
	61.2422	241			1016.27	470.898
	61.2685	250			1016.93	470.408
	61.2947	256			1017.59	470.295
	61.321	260			1018.25	470.677
	61.3473	239			1018.92	470.921
	61.3735	254			1019.58	470.828
	61.3998	283			1020.24	470.806
	61.426	254			1020.9	470.36
	61.4523	279			1021.56	470.513
	61.4786	260			1022.22	470.441
	61.5048	254			1022.89	470.4
	61.5311	251			1023.55	470.297
	61.5573	234			1024.21	470.158
	61.5836	235			1024.87	470.089
	61.6099	230			1025.53	470.385
	61.6361	222			1026.19	470.301
	61.6624	249			1026.85	470.625
	61.6887	248			1027.51	470.282
	61.7149	247			1028.17	470.069
	61.7412	240			1028.83	470.23
	61.7674	241			1029.49	470.027
	61.7937	268			1030.16	469.997
	61.8199	256			1030.82	470.122
	61.8462	224			1031.48	470.137
	61.8725	253			1032.14	470.288
	61.8987	230			1032.8	470.139
	61.925	273			1033.46	470.074
	61.9513	267			1034.12	469.838
	61.9775	278			1034.78	469.931
	62.0038	258			1035.44	469.988
	62.03	221			1036.1	469.855
	62.0563	231			1036.76	469.523
	62.0826	267			1037.42	469.555
	62.1088	255			1038.08	469.477
	62.1351	248			1038.74	469.389
	62.1613	233			1039.39	469.098
	62.1876	282			1040.05	469.434
	62.2139	257			1040.71	469.793
	62.2401	246			1041.37	469.969
	62.2664	229			1042.03	470.187
	62.2926	254			1042.69	470.221
	62.3189	272			1043.35	470.184
	62.3452	253			1044.01	470.031
	62.3714	250			1044.67	470.012
	62.3977	238			1045.33	469.92
	62.4239	246			1045.98	469.548
	62.4502	225			1046.64	469.722
	62.4765	265			1047.3	469.12
	62.5027	240			1047.96	469.029
	62.529	232			1048.62	469.045
	62.5553	240			1049.28	469.051
	62.5815	263			1049.93	468.658
	62.6078	265			1050.59	468.328
	62.634	292			1051.25	468.017
	62.6603	267			1051.91	467.988
	62.6865	257			1052.57	468.209
	62.7128	291			1053.22	468.466
	62.7391	222			1053.88	468.473
	62.7653	273			1054.54	468.206
	62.7916	253			1055.2	468.225
	62.8178	271			1055.85	468.016
	62.8441	266			1056.51	467.885
	62.8704	265			1057.17	467.899
	62.8966	285			1057.83	467.866
	62.9229	266			1058.48	467.834
	62.9492	242			1059.14	467.668
	62.9754	255			1059.8	467.808
	63.0017	259			1060.46	467.339
	63.0279	255			1061.11	467.359
	63.0542	246			1061.77	467.269
	63.0805	222			1062.43	467.137
	63.1067	247			1063.08	466.987
	63.133	270			1063.74	466.819
	63.1592	260			1064.4	466.632
	63.1855	236			1065.05	466.426
	63.2118	241			1065.71	466.202
	63.238	229			1066.36	465.96
	63.2643	249			1067.02	465.699
	63.2905	251			1067.68	465.419
	63.3168	224			1068.33	465.121
	63.3431	244
	63.3693	261
	63.3956	242
	63.4218	240
	63.4481	266
	63.4744	231
	63.5006	227
	63.5269	249
	63.5532	240
	63.5794	254
	63.6057	235
	63.6319	252
	63.6582	250
	63.6844	253
	63.7107	252
	63.737	245
	63.7632	224
	63.7895	240
	63.8158	253
	63.842	239
	63.8683	240
	63.8945	274
	63.9208	262
	63.9471	267
	63.9733	290
	63.9996	274
	64.0258	267
	64.0521	275
	64.0784	288
	64.1046	243
	64.1309	274
	64.1571	307
	64.1834	356
	64.2097	358
	64.2359	369
	64.2622	427
	64.2884	523
	64.3147	625
	64.341	762
	64.3672	890
	64.3935	1149
	64.4197	1398
	64.446	1652
	64.4723	1847
	64.4985	1891
	64.5248	1896
	64.5511	1649
	64.5773	1612
	64.6036	1393
	64.6298	1327
	64.6561	1285
	64.6823	1123
	64.7086	1078
	64.7349	921
	64.7611	775
	64.7874	629
	64.8136	537
	64.8399	487
	64.8662	480
	64.8924	389
	64.9187	381
	64.945	392
	64.9712	348
	64.9975	350
	65.0237	370
	65.05	361
	65.0763	388
	65.1025	372
	65.1288	390
	65.155	444
	65.1813	457
	65.2076	584
	65.2338	599
	65.2601	745
	65.2863	833
	65.3126	873
	65.3389	906
	65.3651	1025
	65.3914	1039
	65.4176	1006
	65.4439	1022
	65.4702	985
	65.4964	877
	65.5227	771
	65.549	758
	65.5752	681
	65.6015	617
	65.6277	580
	65.654	509
	65.6803	483
	65.7065	422
	65.7328	351
	65.759	364
	65.7853	297
	65.8116	276
	65.8378	256
	65.8641	258
	65.8903	242
	65.9166	279
	65.9429	227
	65.9691	259
	65.9954	228
	66.0216	258
	66.0479	235
	66.0742	252
	66.1004	220
	66.1267	257
	66.1529	221
	66.1792	214
	66.2055	231
	66.2317	227
	66.258	241
	66.2843	214
	66.3105	232
	66.3368	220
	66.363	240
	66.3893	225
	66.4155	228
	66.4418	264
	66.4681	243
	66.4943	231
	66.5206	207
	66.5469	241
	66.5731	220
	66.5994	206
	66.6256	226
	66.6519	245
	66.6782	234
	66.7044	238
	66.7307	209
	66.7569	247
	66.7832	204
	66.8095	235
	66.8357	198
	66.862	201
	66.8882	236
	66.9145	202
	66.9408	210
	66.967	253
	66.9933	228
	67.0195	229
	67.0458	261
	67.0721	189
	67.0983	222
	67.1246	232
	67.1509	226
	67.1771	239
	67.2034	232
	67.2296	217
	67.2559	227
	67.2822	208
	67.3084	215
	67.3347	240
	67.3609	226
	67.3872	234
	67.4134	223
	67.4397	207
	67.466	236
	67.4922	244
	67.5185	254
	67.5447	208
	67.571	234
	67.5973	257
	67.6235	227
	67.6498	217
	67.6761	249
	67.7023	219
	67.7286	201
	67.7548	259
	67.7811	263
	67.8074	281
	67.8336	302
	67.8599	304
	67.8861	379
	67.9124	399
	67.9387	354
	67.9649	350
	67.9912	325
	68.0174	310
	68.0437	283
	68.07	310
	68.0962	318
	68.1225	294
	68.1488	299
	68.175	289
	68.2013	258
	68.2275	264
	68.2538	237
	68.2801	241
	68.3063	262
	68.3326	242
	68.3588	232
	68.3851	246
	68.4113	265
	68.4376	248
	68.4639	259
	68.4901	244
	68.5164	247
	68.5427	258
	68.5689	241
	68.5952	269
	68.6214	250
	68.6477	260
	68.674	252
	68.7002	234
	68.7265	274
	68.7527	303
	68.779	321
	68.8053	315
	68.8315	323
	68.8578	367
	68.884	457
	68.9103	471
	68.9366	599
	68.9628	640
	68.9891	750
	69.0153	801
	69.0416	825
	69.0679	766
	69.0941	739
	69.1204	711
	69.1466	644
	69.1729	585
	69.1992	596
	69.2254	538
	69.2517	516
	69.278	462
	69.3042	450
	69.3305	402
	69.3567	380
	69.383	366
	69.4093	317
	69.4355	320
	69.4618	313
	69.488	313
	69.5143	292
	69.5406	333
	69.5668	333
	69.5931	382
	69.6193	337
	69.6456	397
	69.6719	368
	69.6981	389
	69.7244	388
	69.7506	394
	69.7769	376
	69.8032	369
	69.8294	366
	69.8557	354
	69.8819	362
	69.9082	343
	69.9345	330
	69.9607	354
	69.987	308

## Sheet: Figure S17b
Red solid line	Contant perimeter	Height (mm)	Blue solid line	Contant perimeter	Height (mm)	Green solid line	Contant perimeter	Height (mm)	Pueple solid line	Contant perimeter	Height (mm)
	12.7	0		8.5	0		6.37	0		5.1	0
	12.7	0.2		8.5	0.3		6.37	0.4		5.1	0.5
	4	0.2		4	0.3		4	0.4		4	0.5
	4	1		4	1		4	1		4	1
	12.7	1		8.5	1		6.37	1		5.1	1
	12.7	1.2		8.5	1.3		6.37	1.4		5.1	1.5

## Sheet: Figure S17c
Red solid line	Contant perimeter	Height (mm)	Blue solid line	Contant perimeter	Height (mm)	Green solid line	Contant perimeter	Height (mm)	Pueple solid line	Contant perimeter	Height (mm)		Purple dash line	h/s*=6.617
	12.7	0		8.5	0		6.37	0		5.1	0		Green dash line	h/s*=4.537
	12.7	0.2		8.5	0.3		6.37	0.4		5.1	0.5		Blue dash line	h/s*=2.8025
	4	0.2		4	0.3		4	0.4		4	0.5		Red dash line	h/s*=1.689
	4	1		4	1		4	1		4	1
	12.7	1		8.5	1		6.37	1		5.1	1
	12.7	1.2		8.5	1.3		6.37	1.4		5.1	1.5
	4	1.2		4	1.3		4	1.4		4	1.5
	4	2		4	2		4	2		4	2
	12.7	2		8.5	2		6.37	2		5.1	2
	12.7	2.2		8.5	2.3		6.37	2.4		5.1	2.5
	4	2.2		4	2.3		4	2.4		4	2.5
	4	3		4	3		4	3		4	3
	12.7	3		8.5	3		6.37	3		5.1	3
	12.7	3.2		8.5	3.3		6.37	3.4		5.1	3.5
	4	3.2		4	3.3		4	3.4		4	3.5
	4	3		4	3		4	3		4	3
	12.7	3		8.5	3		6.37	3		5.1	3
	12.7	3.2		8.5	3.3		6.37	3.4		5.1	3.5
	4	3.2		4	3.3		4	3.4		4	3.5
	4	4		4	4		4	4		4	4
	12.7	4		8.5	4		6.37	4		5.1	4
	12.7	4.2		8.5	4.3		6.37	4.4		5.1	4.5
	4	4.2		4	4.3		4	4.4		4	4.5
	4	5		4	5		4	5		4	5
	12.7	5		8.5	5		6.37	5		5.1	5
	12.7	5.2		8.5	5.3		6.37	5.4		5.1	5.5
	4	5.2		4	5.3		4	5.4		4	5.5
	4	6		4	6		4	6		4	6
	12.7	6		8.5	6		6.37	6		5.1	6
	12.7	6.2		8.5	6.3		6.37	6.4		5.1	6.5
	4	6.2		4	6.3		4	6.4		4	6.5
	4	7		4	7		4	7		4	7
	12.7	7		8.5	7		6.37	7		5.1	7
	12.7	7.2		8.5	7.3		6.37	7.4		5.1	7.5
	4	7.2		4	7.3		4	7.4		4	7.5
	4	8		4	8		4	8		4	8
	12.7	8		8.5	8		6.37	8		5.1	8
	12.7	8.2		8.5	8.3		6.37	8.4		5.1	8.5
	4	8.2		4	8.3		4	8.4		4	8.5
	4	9		4	9		4	9		4	9
	12.7	9		8.5	9		6.37	9		5.1	9
	12.7	9.2		8.5	9.3		6.37	9.4		5.1	9.5
	4	9.2		4	9.3		4	9.4		4	9.5
	4	10		4	10		4	10		4	10
	12.7	10		8.5	10		6.37	10		5.1	10
	12.7	10.2		8.5	10.3		6.37	10.4		5.1	10.5
	4	10.2		4	10.3		4	10.4		4	10.5
	4	10		4	10		4	10		4	10
	12.7	10		8.5	10		6.37	10		5.1	10
	12.7	10.2		8.5	10.3		6.37	10.4		5.1	10.5
	4	10.2		4	10.3		4	10.4		4	10.5
	4	11		4	11		4	11		4	11
	12.7	11		8.5	11		6.37	11		5.1	11
	12.7	11.2		8.5	11.3		6.37	11.4		5.1	11.5
	4	11.2		4	11.3		4	11.4		4	11.5
	4	12		4	12		4	12		4	12
	12.7	12		8.5	12		6.37	12		5.1	12
	12.7	12.2		8.5	12.3		6.37	12.4		5.1	12.5
	4	12.2		4	12.3		4	12.4		4	12.5
	4	13		4	13		4	13		4	13
	12.7	13		8.5	13		6.37	13		5.1	13
	12.7	13.2		8.5	13.3		6.37	13.4		5.1	13.5
	4	13.2		4	13.3		4	13.4		4	13.5
	4	14		4	14		4	14		4	14
	12.7	14		8.5	14		6.37	14		5.1	14
	12.7	14.2		8.5	14.3		6.37	14.4		5.1	14.5
	4	14.2		4	14.3		4	14.4		4	14.5
	4	15		4	15		4	15		4	15
	12.7	15		8.5	15		6.37	15		5.1	15
	12.7	15.2		8.5	15.3		6.37	15.4		5.1	15.5
	4	15.2		4	15.3		4	15.4		4	15.5
	4	16		4	16		4	16		4	16
	12.7	16		8.5	16		6.37	16		5.1	16
	12.7	16.2		8.5	16.3		6.37	16.4		5.1	16.5
	4	16.2		4	16.3		4	16.4		4	16.5
	4	17		4	17		4	17		4	17
	12.7	17		8.5	17		6.37	17		5.1	17
	12.7	17.2		8.5	17.3		6.37	17.4		5.1	17.5
	4	17.2		4	17.3		4	17.4		4	17.5
	4	17		4	17		4	17		4	17
	12.7	17		8.5	17		6.37	17		5.1	17
	12.7	17.2		8.5	17.3		6.37	17.4		5.1	17.5
	4	17.2		4	17.3		4	17.4		4	17.5
	4	18		4	18		4	18		4	18
	12.7	18		8.5	18		6.37	18		5.1	18
	12.7	18.2		8.5	18.3		6.37	18.4		5.1	18.5
	4	18.2		4	18.3		4	18.4		4	18.5
	4	19		4	19		4	19		4	19
	12.7	19		8.5	19		6.37	19		5.1	19
	12.7	19.2		8.5	19.3		6.37	19.4		5.1	19.5
	4	19.2		4	19.3		4	19.4		4	19.5
	4	20		4	20		4	20		4	20
	12.7	20		8.5	20		6.37	20		5.1	20
	12.7	20.2		8.5	20.3		6.37	20.4		5.1	20.5
	4	20.2		4	20.3		4	20.4		4	20.5
	4	21		4	21		4	21		4	21
	12.7	21		8.5	21		6.37	21		5.1	21
	12.7	21.2		8.5	21.3		6.37	21.4		5.1	21.5
	4	21.2		4	21.3		4	21.4		4	21.5
	4	22		4	22		4	22		4	22
	12.7	22		8.5	22		6.37	22		5.1	22
	12.7	22.2		8.5	22.3		6.37	22.4		5.1	22.5
	4	22.2		4	22.3		4	22.4		4	22.5
	4	23		4	23		4	23		4	23
	12.7	23		8.5	23		6.37	23		5.1	23
	12.7	23.2		8.5	23.3		6.37	23.4		5.1	23.5
	4	23.2		4	23.3		4	23.4		4	23.5
	4	24		4	24		4	24		4	24
	12.7	24		8.5	24		6.37	24		5.1	24
	12.7	24.2		8.5	24.3		6.37	24.4		5.1	24.5
	4	24.2		4	24.3		4	24.4		4	24.5
	4	24		4	24		4	24		4	24
	12.7	24		8.5	24		6.37	24		5.1	24
	12.7	24.2		8.5	24.3		6.37	24.4		5.1	24.5
	4	24.2		4	24.3		4	24.4		4	24.5
	4	25		4	25		4	25		4	25
	12.7	25		8.5	25		6.37	25		5.1	25
	12.7	25.2		8.5	25.3		6.37	25.4		5.1	25.5
	4	25.2		4	25.3		4	25.4		4	25.5
	4	26		4	26		4	26		4	26
	12.7	26		8.5	26		6.37	26		5.1	26
	12.7	26.2		8.5	26.3		6.37	26.4		5.1	26.5
	4	26.2		4	26.3		4	26.4		4	26.5
	4	27		4	27		4	27		4	27
	12.7	27		8.5	27		6.37	27		5.1	27
	12.7	27.2		8.5	27.3		6.37	27.4		5.1	27.5
	4	27.2		4	27.3		4	27.4		4	27.5
	4	28		4	28		4	28		4	28
	12.7	28		8.5	28		6.37	28		5.1	28
	12.7	28.2		8.5	28.3		6.37	28.4		5.1	28.5
	4	28.2		4	28.3		4	28.4		4	28.5
	4	29		4	29		4	29		4	29
	12.7	29		8.5	29		6.37	29		5.1	29
	12.7	29.2		8.5	29.3		6.37	29.4		5.1	29.5
	4	29.2		4	29.3		4	29.4		4	29.5
	4	30		4	30		4	30		4	30
	12.7	30		8.5	30		6.37	30		5.1	30
	12.7	30.2		8.5	30.3		6.37	30.4		5.1	30.5
	4	30.2		4	30.3		4	30.4		4	30.5
	4	31		4	31		4	31		4	31
	12.7	31		8.5	31		6.37	31		5.1	31
	12.7	31.2		8.5	31.3		6.37	31.4		5.1	31.5
	4	31.2		4	31.3		4	31.4		4	31.5
	4	31		4	31		4	31		4	31
	12.7	31		8.5	31		6.37	31		5.1	31
	12.7	31.2		8.5	31.3		6.37	31.4		5.1	31.5
	4	31.2		4	31.3		4	31.4		4	31.5
	4	32		4	32		4	32		4	32
	12.7	32		8.5	32		6.37	32		5.1	32
	12.7	32.2		8.5	32.3		6.37	32.4		5.1	32.5
	4	32.2		4	32.3		4	32.4		4	32.5
	4	33		4	33		4	33		4	33
	12.7	33		8.5	33		6.37	33		5.1	33
	12.7	33.2		8.5	33.3		6.37	33.4		5.1	33.5
	4	33.2		4	33.3		4	33.4		4	33.5
	4	34		4	34		4	34		4	34
	12.7	34		8.5	34		6.37	34		5.1	34
	12.7	34.2		8.5	34.3		6.37	34.4		5.1	34.5
	4	34.2		4	34.3		4	34.4		4	34.5
	4	35		4	35		4	35		4	35
	12.7	35		8.5	35		6.37	35		5.1	35
	12.7	35.2		8.5	35.3		6.37	35.4		5.1	35.5

## Sheet: Figure S19a
Strain	Stress (Mpa)		Strain	Stress (Mpa)		Strain	Stress (Mpa)
0	0.000277778		0	0		2.7e-05	0.000555556
0.000138889	0.00139		5.55556e-05	0		7.2e-05	0.000277778
0.000277778	0.000277778		0.000111111	0		0.000117	0.000277778
0.000416667	0.000277778		0.000166667	0.000277778		0.000162	0.000277778
0.000555556	0.000833333		0.000222222	0.000277778		0.000207	0.000555556
0.000694444	0.00444		0.000277778	0		0.000252	0.00194
0.000833333	0.01222		0.000333333	0		0.000297	0.00583
0.000972222	0.01778		0.000388889	0.000277778		0.000342	0.00861
0.00111	0.02306		0.000444444	0.00194		0.000387	0.01111
0.00125	0.03083		0.0005	0.00194		0.000432	0.01528
0.00139	0.03972		0.000555556	0.0025		0.000477	0.01833
0.00153	0.0475		0.000611111	0.00444		0.000522	0.02111
0.00167	0.05694		0.000666667	0.00639		0.000567	0.02306
0.00181	0.06417		0.000722222	0.00806		0.000612	0.02361
0.00195	0.07167		0.000777778	0.00917		0.000657	0.02556
0.00209	0.08		0.000833333	0.01056		0.000702	0.02806
0.00223	0.08667		0.000888889	0.01222		0.000747	0.03194
0.00236	0.09306		0.000944444	0.01444		0.000792	0.03528
0.0025	0.10028		0.001	0.01583		0.000837	0.03917
0.00264	0.10639		0.00106	0.01778		0.000882	0.04361
0.00278	0.11306		0.00111	0.01972		0.000927	0.04722
0.00292	0.11833		0.00117	0.02194		0.000972	0.05056
0.00306	0.12333		0.00122	0.02444		0.00102	0.05333
0.0032	0.12639		0.00128	0.02639		0.00106	0.05583
0.00334	0.12917		0.00133	0.02833		0.00111	0.05944
0.00347	0.13028		0.00139	0.03028		0.00115	0.06278
0.00361	0.13111		0.00144	0.03278		0.0012	0.06611
0.00375	0.13139		0.0015	0.03444		0.00124	0.06917
0.00389	0.13306		0.00156	0.03667		0.00129	0.07139
0.00403	0.13472		0.00161	0.03889		0.00133	0.07361
0.00417	0.13639		0.00167	0.04139		0.00138	0.07694
0.00431	0.13833		0.00172	0.04472		0.00142	0.07944
0.00445	0.14056		0.00178	0.0475		0.00147	0.08333
0.00459	0.14056		0.00183	0.04944		0.00151	0.08611
0.00473	0.1425		0.00189	0.05278		0.00156	0.08833
0.00486	0.14417		0.00194	0.05556		0.0016	0.09222
0.005	0.14444		0.002	0.05778		0.00165	0.095
0.00514	0.14611		0.00206	0.05944		0.00169	0.09806
0.00528	0.1475		0.00211	0.0625		0.00174	0.10167
0.00542	0.14944		0.00217	0.06556		0.00178	0.10472
0.00556	0.14861		0.00222	0.06806		0.00183	0.10778
0.0057	0.14917		0.00228	0.07167		0.00187	0.11167
0.00584	0.15		0.00233	0.07417		0.00192	0.11389
0.00597	0.15		0.00239	0.07694		0.00196	0.11806
0.00611	0.15083		0.00244	0.07972		0.00201	0.12028
0.00625	0.15194		0.0025	0.08194		0.00205	0.12389
0.00639	0.15167		0.00256	0.08556		0.0021	0.12694
0.00653	0.15167		0.00261	0.08806		0.00214	0.12917
0.00667	0.15167		0.00267	0.09139		0.00219	0.1325
0.00681	0.15139		0.00272	0.09444		0.00223	0.13472
0.00695	0.15139		0.00278	0.09778		0.00228	0.13806
0.00709	0.15167		0.00283	0.10056		0.00232	0.14111
0.00722	0.15167		0.00289	0.10389		0.00237	0.14472
0.00736	0.15194		0.00294	0.10639		0.00241	0.14611
0.0075	0.15278		0.003	0.11028		0.00246	0.14944
0.00764	0.15361		0.00306	0.11306		0.0025	0.15167
0.00778	0.15389		0.00311	0.11611		0.00255	0.15444
0.00792	0.15389		0.00317	0.11917		0.00259	0.15667
0.00806	0.15583		0.00322	0.12306		0.00264	0.15944
0.0082	0.1575		0.00328	0.12528		0.00268	0.16111
0.00834	0.15889		0.00333	0.12833		0.00273	0.16278
0.00847	0.16139		0.00339	0.13167		0.00277	0.16583
0.00861	0.16361		0.00344	0.13472		0.00282	0.16639
0.00875	0.16583		0.0035	0.1375		0.00286	0.1675
0.00889	0.16833		0.00356	0.14056		0.00291	0.16972
0.00903	0.17083		0.00361	0.14417		0.00295	0.16972
0.00917	0.17417		0.00367	0.14694		0.003	0.17
0.00931	0.17639		0.00372	0.15083		0.00304	0.17028
0.00945	0.17944		0.00378	0.15333		0.00309	0.17028
0.00959	0.18167		0.00383	0.15639		0.00313	0.17056
0.00972	0.18306		0.00389	0.16		0.00318	0.17194
0.00986	0.18556		0.00394	0.16278		0.00322	0.1725
0.01	0.18806		0.004	0.16639		0.00327	0.17222
0.01014	0.18972		0.00406	0.16944		0.00331	0.1725
0.01028	0.19		0.00411	0.17278		0.00336	0.1725
0.01042	0.19111		0.00417	0.17528		0.0034	0.17472
0.01056	0.19333		0.00422	0.17806		0.00345	0.17472
0.0107	0.18611		0.00428	0.18167		0.00349	0.17639
0.01084	0.18528		0.00433	0.18389		0.00354	0.17667
0.01098	0.18889		0.00439	0.18667		0.00358	0.17833
0.01111	0.19167		0.00444	0.19		0.00363	0.17861
0.01125	0.19167		0.0045	0.19278		0.00367	0.17861
0.01139	0.185		0.00456	0.19444		0.00372	0.17861
0.01153	0.18694		0.00461	0.19611		0.00376	0.17889
0.01167	0.19139		0.00467	0.19861		0.00381	0.17889
0.01181	0.19389		0.00472	0.20056		0.00385	0.17917
0.01195	0.19722		0.00478	0.20139		0.0039	0.17917
0.01209	0.20028		0.00483	0.20333		0.00394	0.17917
0.01223	0.2025		0.00489	0.20417		0.00399	0.17917
0.01236	0.20528		0.00494	0.20556		0.00403	0.17917
0.0125	0.20833		0.005	0.20694		0.00408	0.17917
0.01264	0.20972		0.00506	0.20778		0.00412	0.17944
0.01278	0.21194		0.00511	0.20944		0.00417	0.17944
0.01292	0.21361		0.00517	0.21139		0.00421	0.17944
0.01306	0.21361		0.00522	0.21222		0.00426	0.17944
0.0132	0.21583		0.00528	0.21389		0.0043	0.17944
0.01334	0.21694		0.00533	0.21417		0.00435	0.17944
0.01347	0.21778		0.00539	0.21417		0.00439	0.17972
0.01361	0.21778		0.00544	0.21556		0.00444	0.17972
0.01375	0.21806		0.0055	0.21639		0.00448	0.17972
0.01389	0.21944		0.00556	0.21639		0.00453	0.17972
0.01403	0.21944		0.00561	0.21639		0.00457	0.17972
0.01417	0.21944		0.00567	0.21722		0.00462	0.18
0.01431	0.21944		0.00572	0.21889		0.00466	0.18
0.01445	0.21917		0.00578	0.21889		0.00471	0.18
0.01459	0.21778		0.00583	0.21917		0.00475	0.18
0.01473	0.21667		0.00589	0.21917		0.0048	0.18
0.01486	0.21667		0.00594	0.22056		0.00484	0.18
0.015	0.21667		0.006	0.22139		0.00489	0.18
0.01514	0.21667		0.00606	0.22167		0.00493	0.18
0.01528	0.21667		0.00611	0.22167		0.00498	0.18
0.01542	0.21667		0.00617	0.22278		0.00502	0.18
0.01556	0.21694		0.00622	0.22361		0.00507	0.18
0.0157	0.21694		0.00628	0.22361		0.00511	0.18
0.01584	0.21722		0.00633	0.22389		0.00516	0.18
0.01598	0.21722		0.00639	0.22389		0.0052	0.18
0.01611	0.21917		0.00644	0.225		0.00525	0.18
0.01625	0.21944		0.0065	0.22583		0.00529	0.18
0.01639	0.21972		0.00656	0.22556		0.00534	0.18
0.01653	0.22028		0.00661	0.22556		0.00538	0.18
0.01667	0.22222		0.00667	0.22556		0.00543	0.18028
0.01681	0.22222		0.00672	0.22556		0.00547	0.18028
0.01695	0.22333		0.00678	0.22583		0.00552	0.18028
0.01709	0.22417		0.00683	0.22583		0.00556	0.18028
0.01722	0.22444		0.00689	0.22583		0.00561	0.18056
0.01736	0.22583		0.00694	0.22583		0.00565	0.18056
0.0175	0.22694		0.007	0.22611		0.0057	0.18056
0.01764	0.22806		0.00706	0.22611		0.00574	0.18056
0.01778	0.22917		0.00711	0.22639		0.00579	0.18056
0.01792	0.22972		0.00717	0.22639		0.00583	0.18056
0.01806	0.22972		0.00722	0.22667		0.00588	0.18056
0.0182	0.23194		0.00728	0.22694		0.00592	0.18056
0.01834	0.2325		0.00733	0.22694		0.00597	0.18083
0.01847	0.23222		0.00739	0.22694		0.00601	0.18083
0.01861	0.23222		0.00744	0.22722		0.00606	0.18111
0.01875	0.23222		0.0075	0.22722		0.0061	0.18111
0.01889	0.23222		0.00756	0.22722		0.00615	0.18111
0.01903	0.23444		0.00761	0.2275		0.00619	0.18111
0.01917	0.23556		0.00767	0.2275		0.00624	0.18139
0.01931	0.23583		0.00772	0.2275		0.00628	0.18139
0.01945	0.23611		0.00778	0.22778		0.00633	0.18167
0.01959	0.2375		0.00783	0.22778		0.00637	0.1825
0.01972	0.23833		0.00789	0.22778		0.00642	0.18333
0.01986	0.23861		0.00794	0.22806		0.00646	0.18333
0.02	0.24		0.008	0.22806		0.00651	0.18333
0.02014	0.24139		0.00806	0.22806		0.00655	0.18361
0.02028	0.24278		0.00811	0.22806		0.0066	0.18472
0.02042	0.24333		0.00817	0.22806		0.00664	0.18528
0.02056	0.24556		0.00822	0.22833		0.00669	0.18528
0.0207	0.24722		0.00828	0.22833		0.00673	0.18556
0.02084	0.24917		0.00833	0.22833		0.00678	0.18722
0.02098	0.24972		0.00839	0.22861		0.00682	0.18833
0.02111	0.25139		0.00844	0.22861		0.00687	0.18861
0.02125	0.25111		0.0085	0.22889		0.00691	0.19
0.02139	0.25167		0.00856	0.22889		0.00696	0.19028
0.02153	0.25389		0.00861	0.22889		0.007	0.19083
0.02167	0.25528		0.00867	0.22889		0.00705	0.19222
0.02181	0.2575		0.00872	0.22917		0.00709	0.19222
0.02195	0.25861		0.00878	0.22917		0.00714	0.19417
0.02209	0.26111		0.00883	0.22917		0.00718	0.19472
0.02222	0.2625		0.00889	0.22917		0.00723	0.19556
0.02236	0.265		0.00894	0.23056		0.00727	0.19694
0.0225	0.26556		0.009	0.23222		0.00732	0.19722
0.02264	0.26611		0.00906	0.23333		0.00736	0.19861
0.02278	0.26917		0.00911	0.23444		0.00741	0.19889
0.02292	0.27278		0.00917	0.23556		0.00745	0.20028
0.02306	0.27528		0.00922	0.23639		0.0075	0.20083
0.0232	0.27806		0.00928	0.23667		0.00754	0.20167
0.02334	0.28194		0.00933	0.2375		0.00759	0.20361
0.02348	0.28444		0.00939	0.23861		0.00763	0.20528
0.02361	0.28944		0.00944	0.23889		0.00768	0.20667
0.02375	0.29306		0.0095	0.24056		0.00772	0.20722
0.02389	0.29694		0.00956	0.24111		0.00777	0.20833
0.02403	0.30083		0.00961	0.24111		0.00781	0.20861
0.02417	0.30611		0.00967	0.24111		0.00786	0.21083
0.02431	0.31167		0.00972	0.24111		0.0079	0.21111
0.02445	0.31667		0.00978	0.24111		0.00795	0.21333
0.02459	0.32306		0.00983	0.24111		0.00799	0.21333
0.02473	0.32833		0.00989	0.24111		0.00804	0.21528
0.02486	0.33333		0.00994	0.24139		0.00808	0.21556
0.025	0.33917		0.01	0.24278		0.00813	0.21528
0.02514	0.34417		0.01006	0.24167		0.00817	0.21528
0.02528	0.34944		0.01011	0.24167		0.00822	0.21556
0.02542	0.355		0.01017	0.24167		0.00826	0.21556
0.02556	0.36139		0.01022	0.24167		0.00831	0.21583
0.0257	0.36806		0.01028	0.24194		0.00835	0.21694
0.02584	0.3725		0.01033	0.24194		0.0084	0.21778
0.02598	0.37833		0.01039	0.24194		0.00844	0.21806
0.02611	0.38444		0.01044	0.24222		0.00849	0.22
0.02625	0.39028		0.0105	0.24222		0.00853	0.22139
0.02639	0.39611		0.01056	0.24222		0.00858	0.22222
0.02653	0.40222		0.01061	0.2425		0.00862	0.22361
0.02667	0.40833		0.01067	0.2425		0.00867	0.22444
0.02681	0.41417		0.01072	0.2425		0.00871	0.22528
0.02695	0.42028		0.01078	0.24278		0.00876	0.22611
0.02709	0.425		0.01083	0.24278		0.0088	0.22694
0.02722	0.42889		0.01089	0.24278		0.00885	0.22861
0.02736	0.43333		0.01094	0.24278		0.00889	0.22861
0.0275	0.43944		0.011	0.24306		0.00894	0.22861
0.02764	0.44389		0.01106	0.24306		0.00898	0.23
0.02778	0.44444		0.01111	0.24306		0.00903	0.22944
0.02792	0.43444		0.01117	0.24333		0.00907	0.23056
0.02806	0.43556		0.01122	0.24333		0.00912	0.23083
0.0282	0.44		0.01128	0.24333		0.00916	0.23083
0.02834	0.44444		0.01133	0.24333		0.00921	0.23222
0.02847	0.45		0.01139	0.24333		0.00925	0.23222
0.02861	0.45583		0.01144	0.24333		0.0093	0.23222
0.02875	0.46111		0.0115	0.24333		0.00934	0.23361
0.02889	0.46694		0.01156	0.24361		0.00939	0.23417
0.02903	0.47278		0.01161	0.24333		0.00943	0.23417
0.02917	0.4775		0.01167	0.24361		0.00948	0.23417
0.02931	0.48333		0.01172	0.24361		0.00952	0.23528
0.02945	0.4875		0.01178	0.24361		0.00957	0.23556
0.02959	0.49389		0.01183	0.24389		0.00961	0.23556
0.02973	0.50028		0.01189	0.24389		0.00966	0.23556
0.02986	0.50528		0.01194	0.24417		0.0097	0.23583
0.03	0.51194		0.012	0.24417		0.00975	0.23583
0.03014	0.51944		0.01206	0.24556		0.00979	0.23611
0.03028	0.52556		0.01211	0.24444		0.00984	0.2375
0.03042	0.53111		0.01217	0.24444		0.00988	0.23889
0.03056	0.53722		0.01222	0.24444		0.00993	0.24056
0.0307	0.54278		0.01228	0.24444		0.00997	0.24083
0.03084	0.54917		0.01233	0.24472		0.01002	0.2425
0.03097	0.555		0.01239	0.24472		0.01006	0.24278
0.03111	0.56083		0.01244	0.24472		0.01011	0.24444
0.03125	0.56611		0.0125	0.24472		0.01015	0.24472
0.03139	0.57278		0.01256	0.245		0.0102	0.24611
0.03153	0.57889		0.01261	0.24528		0.01024	0.24611
0.03167	0.58583		0.01267	0.24556		0.01029	0.24639
0.03181	0.59194		0.01272	0.24556		0.01033	0.24639
0.03195	0.59917		0.01278	0.24694		0.01038	0.24667
0.03209	0.60583		0.01283	0.2475		0.01042	0.24667
0.03223	0.6125		0.01289	0.2475		0.01047	0.24694
0.03236	0.61778		0.01295	0.24722		0.01051	0.24722
0.0325	0.62333		0.013	0.24722		0.01056	0.24722
0.03264	0.62833		0.01306	0.24722		0.0106	0.2475
0.03278	0.63278		0.01311	0.2475		0.01065	0.24861
0.03292	0.63778		0.01317	0.2475		0.01069	0.24944
0.03306	0.64389		0.01322	0.24778		0.01074	0.24944
0.0332	0.64889		0.01328	0.24917		0.01078	0.24944
0.03334	0.65361		0.01333	0.24889		0.01083	0.24972
0.03347	0.6575		0.01339	0.24889		0.01087	0.24972
0.03361	0.66139		0.01345	0.24889		0.01092	0.25
0.03375	0.66667		0.0135	0.24889		0.01096	0.25
0.03389	0.67056		0.01356	0.25056		0.01101	0.25028
0.03403	0.67444		0.01361	0.25028		0.01105	0.25028
0.03417	0.67917		0.01367	0.25028		0.0111	0.25056
0.03431	0.68222		0.01372	0.25028		0.01114	0.25056
0.03445	0.68639		0.01378	0.25		0.01119	0.24861
0.03459	0.68972		0.01383	0.25028		0.01123	0.24833
0.03472	0.69278		0.01389	0.25028		0.01128	0.24833
0.03486	0.69583		0.01395	0.25056		0.01132	0.24833
0.035	0.69944		0.014	0.25056		0.01137	0.24833
0.03514	0.70278		0.01406	0.25083		0.01141	0.24861
0.03528	0.70583		0.01411	0.25083		0.01146	0.24861
0.03542	0.70889		0.01417	0.25194		0.0115	0.24861
0.03556	0.7125		0.01422	0.25194		0.01155	0.24889
0.0357	0.71444		0.01428	0.25278		0.01159	0.24889
0.03584	0.7175		0.01433	0.2525		0.01164	0.24889
0.03598	0.72083		0.01439	0.25278		0.01168	0.24917
0.03611	0.72417		0.01445	0.25389		0.01173	0.24917
0.03625	0.72833		0.0145	0.25444		0.01177	0.24917
0.03639	0.73139		0.01456	0.25444		0.01182	0.24917
0.03653	0.73528		0.01461	0.25444		0.01186	0.24917
0.03667	0.73833		0.01467	0.25528		0.01191	0.24944
0.03681	0.74167		0.01472	0.25667		0.01195	0.24944
0.03695	0.745		0.01478	0.25667		0.012	0.24972
0.03709	0.74861		0.01483	0.25694		0.01204	0.24972
0.03723	0.75167		0.01489	0.25722		0.01209	0.24972
0.03736	0.75528		0.01495	0.25722		0.01213	0.24972
0.0375	0.75861		0.015	0.25889		0.01218	0.25
0.03764	0.7625		0.01506	0.25889		0.01222	0.25
0.03778	0.76639		0.01511	0.26056		0.01227	0.25028
0.03792	0.76861		0.01517	0.26083		0.01231	0.25028
0.03806	0.77222		0.01522	0.26083		0.01236	0.25056
0.0382	0.77444		0.01528	0.26194		0.0124	0.25056
0.03834	0.77861		0.01533	0.26333		0.01245	0.25056
0.03848	0.78167		0.01539	0.26333		0.01249	0.25083
0.03861	0.785		0.01545	0.26583		0.01254	0.25083
0.03875	0.78778		0.0155	0.26611		0.01258	0.25167
0.03889	0.79056		0.01556	0.26667		0.01263	0.25278
0.03903	0.79333		0.01561	0.26833		0.01267	0.2525
0.03917	0.7975		0.01567	0.26833		0.01272	0.2525
0.03931	0.80028		0.01572	0.27028		0.01276	0.2525
0.03945	0.80389		0.01578	0.27083		0.01281	0.2525
0.03959	0.80694		0.01583	0.27278		0.01285	0.2525
0.03973	0.81056		0.01589	0.2725		0.0129	0.2525
0.03986	0.81444		0.01595	0.27361		0.01294	0.2525
0.04	0.81833		0.016	0.27528		0.01299	0.25278
0.04014	0.82028		0.01606	0.27639		0.01303	0.25278
0.04028	0.82444		0.01611	0.27861		0.01308	0.25278
0.04042	0.82806		0.01617	0.27917		0.01312	0.25306
0.04056	0.83056		0.01622	0.28028		0.01317	0.25333
0.0407	0.83361		0.01628	0.2825		0.01321	0.25333
0.04084	0.83722		0.01633	0.28361		0.01326	0.25528
0.04097	0.84028		0.01639	0.28583		0.0133	0.25528
0.04111	0.84389		0.01645	0.28722		0.01335	0.25528
0.04125	0.84694		0.0165	0.28861		0.01339	0.25528
0.04139	0.85028		0.01656	0.29056		0.01344	0.25528
0.04153	0.85472		0.01661	0.29194		0.01348	0.25556
0.04167	0.85833		0.01667	0.29306		0.01353	0.25556
0.04181	0.86333		0.01672	0.29556		0.01357	0.25556
0.04195	0.86722		0.01678	0.29667		0.01362	0.25583
0.04209	0.87083		0.01683	0.29833		0.01366	0.25583
0.04222	0.87417		0.01689	0.30028		0.01371	0.25611
0.04236	0.87833		0.01695	0.30194		0.01375	0.25611
0.0425	0.88222		0.017	0.30389		0.0138	0.25639
0.04264	0.88667		0.01706	0.30556		0.01384	0.25778
0.04278	0.89111		0.01711	0.30806		0.01389	0.25833
0.04292	0.89472		0.01717	0.30944		0.01393	0.25861
0.04306	0.89861		0.01722	0.31194		0.01398	0.25944
0.0432	0.90333		0.01728	0.31417		0.01402	0.26056
0.04334	0.90694		0.01733	0.31611		0.01407	0.26056
0.04348	0.91056		0.01739	0.31806		0.01411	0.26056
0.04361	0.91389		0.01745	0.31972		0.01416	0.26056
0.04375	0.91556		0.0175	0.32139		0.0142	0.26056
0.04389	0.91833		0.01756	0.32361		0.01425	0.26056
0.04403	0.9225		0.01761	0.325		0.01429	0.26083
0.04417	0.92583		0.01767	0.32722		0.01434	0.26083
0.04431	0.92917		0.01772	0.32889		0.01438	0.26111
0.04445	0.9325		0.01778	0.33083		0.01443	0.26278
0.04459	0.93667		0.01783	0.33222		0.01447	0.26333
0.04473	0.93972		0.01789	0.33528		0.01452	0.26333
0.04486	0.94333		0.01795	0.33667		0.01456	0.26361
0.045	0.94583		0.018	0.33778		0.01461	0.26389
0.04514	0.94972		0.01806	0.34056		0.01465	0.26389
0.04528	0.95417		0.01811	0.34111		0.0147	0.26389
0.04542	0.95778		0.01817	0.34278		0.01474	0.26417
0.04556	0.96056		0.01822	0.34278		0.01479	0.26583
0.0457	0.96444		0.01828	0.34278		0.01483	0.26611
0.04584	0.96833		0.01833	0.34278		0.01488	0.26611
0.04597	0.97278		0.01839	0.34278		0.01492	0.26778
0.04611	0.97694		0.01845	0.34278		0.01497	0.26778
0.04625	0.98139		0.0185	0.34278		0.01501	0.26778
0.04639	0.98444		0.01856	0.34278		0.01506	0.26778
0.04653	0.98917		0.01861	0.34306		0.0151	0.26806
0.04667	0.9925		0.01867	0.34306		0.01515	0.26806
0.04681	0.99639		0.01872	0.34306		0.01519	0.26833
0.04695	1.00083		0.01878	0.34278		0.01524	0.26944
0.04709	1.00528		0.01883	0.34167		0.01528	0.27
0.04723	1.00944		0.01889	0.34278		0.01533	0.27
0.04736	1.01444		0.01895	0.34139		0.01537	0.27
0.0475	1.01806		0.019	0.34139		0.01542	0.27167
0.04764	1.02139		0.01906	0.3425		0.01546	0.27194
0.04778	1.02583		0.01911	0.34417		0.01551	0.27194
0.04792	1.02889		0.01917	0.34528		0.01555	0.27222
0.04806	1.03306		0.01922	0.34694		0.0156	0.27389
0.0482	1.03694		0.01928	0.34806		0.01564	0.27389
0.04834	1.04056		0.01933	0.35083		0.01569	0.27417
0.04848	1.04472		0.01939	0.35139		0.01573	0.27306
0.04861	1.04528		0.01945	0.35194		0.01578	0.27306
0.04875	1.04667		0.0195	0.35444		0.01582	0.27389
0.04889	1.04917		0.01956	0.35528		0.01587	0.27389
0.04903	1.05056		0.01961	0.35528		0.01591	0.27528
0.04917	1.05194		0.01967	0.35778		0.01596	0.27639
0.04931	1.055		0.01972	0.35861		0.016	0.27778
0.04945	1.05861		0.01978	0.36028		0.01605	0.27806
0.04959	1.06139		0.01983	0.36194		0.01609	0.27694
0.04972	1.06389		0.01989	0.36444		0.01614	0.27611
0.04986	1.06694		0.01995	0.36472		0.01618	0.27778
0.05	1.07139		0.02	0.36667		0.01623	0.27861
0.05014	1.075		0.02006	0.36833		0.01627	0.28
0.05028	1.07861		0.02011	0.36917		0.01632	0.28167
0.05042	1.08167		0.02017	0.37056		0.01636	0.28278
0.05056	1.08611		0.02022	0.37194		0.01641	0.28417
0.0507	1.09056		0.02028	0.37306		0.01645	0.28528
0.05084	1.09444		0.02033	0.37444		0.0165	0.28722
0.05097	1.09806		0.02039	0.37722		0.01654	0.28722
0.05111	1.1025		0.02045	0.37833		0.01659	0.28806
0.05125	1.10722		0.0205	0.38		0.01663	0.28944
0.05139	1.11194		0.02056	0.38222		0.01668	0.29111
0.05153	1.11778		0.02061	0.38306		0.01672	0.2925
0.05167	1.12389		0.02067	0.38472		0.01677	0.29417
0.05181	1.12861		0.02072	0.38667		0.01681	0.29556
0.05195	1.13417		0.02078	0.38806		0.01686	0.2975
0.05209	1.13972		0.02083	0.38972		0.0169	0.29833
0.05222	1.14556		0.02089	0.39167		0.01695	0.29972
0.05236	1.15167		0.02095	0.39333		0.01699	0.30167
0.0525	1.15861		0.021	0.39389		0.01704	0.3025
0.05264	1.165		0.02106	0.39694		0.01708	0.3025
0.05278	1.17333		0.02111	0.3975		0.01713	0.30361
0.05292	1.17806		0.02117	0.39917		0.01717	0.3025
0.05306	1.18583		0.02122	0.39917		0.01722	0.30222
0.0532	1.19278		0.02128	0.40056		0.01726	0.25833
0.05334	1.19583		0.02133	0.40194		0.01731	0.23972
0.05348	1.195		0.02139	0.40361		0.01735	0.24306
0.05361	1.19833		0.02145	0.40556		0.0174	0.245
0.05375	1.20111		0.0215	0.4075		0.01744	0.24639
0.05389	1.20667		0.02156	0.40861		0.01749	0.24806
0.05403	1.21222		0.02161	0.41		0.01753	0.24917
0.05417	1.21722		0.02167	0.41167		0.01758	0.25
0.05431	1.22056		0.02172	0.41333		0.01762	0.25
0.05445	1.22528		0.02178	0.41444		0.01767	0.25194
0.05459	1.23167		0.02183	0.41556		0.01771	0.25222
0.05473	1.23778		0.02189	0.41694		0.01776	0.25333
0.05486	1.24361		0.02195	0.41889		0.0178	0.25444
0.055	1.24944		0.022	0.41944		0.01785	0.25528
0.05514	1.255		0.02206	0.42139		0.01789	0.25556
0.05528	1.26083		0.02211	0.42278		0.01794	0.2575
0.05542	1.26611		0.02217	0.42417		0.01798	0.2575
0.05556	1.27222		0.02222	0.42583		0.01803	0.25778
0.0557	1.27833		0.02228	0.4275		0.01807	0.25861
0.05584	1.28306		0.02233	0.42917		0.01812	0.26
0.05597	1.28861		0.02239	0.43083		0.01816	0.26139
0.05611	1.29611		0.02245	0.43139		0.01821	0.26389
0.05625	1.30111		0.0225	0.43306		0.01825	0.26528
0.05639	1.30694		0.02256	0.43472		0.0183	0.26694
0.05653	1.31222		0.02261	0.43611		0.01834	0.26778
0.05667	1.3175		0.02267	0.43806		0.01839	0.26917
0.05681	1.32389		0.02272	0.43972		0.01843	0.27028
0.05695	1.32889		0.02278	0.44139		0.01848	0.27167
0.05709	1.33528		0.02283	0.44167		0.01852	0.27361
0.05722	1.34083		0.02289	0.44333		0.01857	0.27556
0.05736	1.34611		0.02295	0.44361		0.01861	0.27722
0.0575	1.35139		0.023	0.44528		0.01866	0.27917
0.05764	1.35694		0.02306	0.44694		0.0187	0.28167
0.05778	1.36306		0.02311	0.44833		0.01875	0.28278
0.05792	1.36889		0.02317	0.44972		0.01879	0.28444
0.05806	1.37528		0.02322	0.45222		0.01884	0.28639
0.0582	1.38139		0.02328	0.45278		0.01888	0.28944
0.05834	1.38611		0.02333	0.45389		0.01893	0.29139
0.05847	1.39111		0.02339	0.45583		0.01897	0.2925
0.05861	1.39667		0.02345	0.45639		0.01902	0.295
0.05875	1.40111		0.0235	0.45833		0.01906	0.29667
0.05889	1.40639		0.02356	0.45889		0.01911	0.29944
0.05903	1.41222		0.02361	0.46056		0.01915	0.30139
0.05917	1.41556		0.02367	0.46333		0.0192	0.30306
0.05931	1.42056		0.02372	0.46333		0.01924	0.30528
0.05945	1.425		0.02378	0.46583		0.01929	0.30722
0.05959	1.42917		0.02383	0.46667		0.01933	0.30944
0.05973	1.43389		0.02389	0.46944		0.01938	0.31167
0.05986	1.43778		0.02395	0.46944		0.01942	0.31417
0.06	1.44389		0.024	0.47083		0.01947	0.31611
0.06014	1.44889		0.02406	0.47167		0.01951	0.31861
0.06028	1.455		0.02411	0.47389		0.01956	0.31944
0.06042	1.46028		0.02417	0.47528		0.0196	0.3225
0.06056	1.46583		0.02422	0.47667		0.01965	0.32472
0.0607	1.47278		0.02428	0.47833		0.01969	0.32639
0.06084	1.47944		0.02433	0.47889		0.01974	0.32972
0.06098	1.48583		0.02439	0.48083		0.01978	0.33139
0.06111	1.49333		0.02445	0.48222		0.01983	0.33333
0.06125	1.49917		0.0245	0.48417		0.01987	0.33556
0.06139	1.50722		0.02456	0.48528		0.01992	0.33833
0.06153	1.51583		0.02461	0.48694		0.01996	0.34028
0.06167	1.52167		0.02467	0.48833		0.02001	0.34278
0.06181	1.52833		0.02472	0.49083		0.02005	0.345
0.06195	1.53444		0.02478	0.49194		0.0201	0.34806
0.06209	1.54194		0.02483	0.49306		0.02014	0.35028
0.06223	1.54861		0.02489	0.49528		0.02019	0.35167
0.06236	1.55583		0.02495	0.49556		0.02023	0.35417
0.0625	1.56361		0.025	0.4975		0.02028	0.35694
0.06264	1.57083		0.02506	0.49972		0.02032	0.35917
0.06278	1.57806		0.02511	0.49972		0.02037	0.36222
0.06292	1.585		0.02517	0.50167		0.02041	0.365
0.06306	1.59278		0.02522	0.50333		0.02046	0.3675
0.0632	1.60111		0.02528	0.50389		0.0205	0.37
0.06334	1.60889		0.02533	0.50583		0.02055	0.37194
0.06348	1.61833		0.02539	0.5075		0.02059	0.37444
0.06361	1.62694		0.02545	0.50861		0.02064	0.3775
0.06375	1.63389		0.0255	0.50972		0.02068	0.37972
0.06389	1.64222		0.02556	0.51194		0.02073	0.38194
0.06403	1.65083		0.02561	0.51306		0.02077	0.38444
0.06417	1.65861		0.02567	0.51333		0.02082	0.3875
0.06431	1.66722		0.02572	0.51528		0.02086	0.38972
0.06445	1.67556		0.02578	0.51556		0.02091	0.3925
0.06459	1.68389		0.02583	0.51722		0.02095	0.39583
0.06472	1.69167		0.02589	0.51861		0.021	0.39833
0.06486	1.69944		0.02595	0.52056		0.02104	0.40167
0.065	1.70667		0.026	0.52139		0.02109	0.40333
0.06514	1.71333		0.02606	0.52306		0.02113	0.40611
0.06528	1.72139		0.02611	0.52333		0.02118	0.40889
0.06542	1.72972		0.02617	0.52528		0.02122	0.41167
0.06556	1.73833		0.02622	0.52528		0.02127	0.41417
0.0657	1.74611		0.02628	0.52583		0.02131	0.41722
0.06584	1.75333		0.02633	0.52722		0.02136	0.41944
0.06598	1.76056		0.02639	0.52722		0.0214	0.42222
0.06612	1.76806		0.02645	0.52861		0.02145	0.425
0.06626	1.77722		0.0265	0.52889		0.02149	0.42778
0.06639	1.78583		0.02656	0.52944		0.02154	0.43083
0.06653	1.79333		0.02661	0.53111		0.02158	0.43361
0.06667	1.80139		0.02667	0.53222		0.02163	0.43694
0.06681	1.81111		0.02672	0.53444		0.02167	0.43972
0.06695	1.82111		0.02678	0.53583		0.02172	0.4425
0.06709	1.82889		0.02683	0.53722		0.02176	0.44583
0.06723	1.83694		0.02689	0.53889		0.02181	0.44889
0.06737	1.84528		0.02695	0.54		0.02185	0.45111
0.06751	1.85389		0.027	0.54111		0.0219	0.45389
0.06764	1.8625		0.02706	0.54333		0.02194	0.45722
0.06778	1.8725		0.02711	0.54389		0.02199	0.45972
0.06792	1.88083		0.02717	0.54583		0.02203	0.46278
0.06806	1.88917		0.02722	0.54722		0.02208	0.465
0.0682	1.8975		0.02728	0.54778		0.02212	0.46889
0.06834	1.90556		0.02733	0.54972		0.02217	0.47139
0.06848	1.91361		0.02739	0.55167		0.02221	0.47444
0.06862	1.92167		0.02745	0.55278		0.02226	0.47667
0.06876	1.93028		0.0275	0.55417		0.0223	0.47972
0.06889	1.93861		0.02756	0.55556		0.02235	0.48222
0.06903	1.94722		0.02761	0.55833		0.02239	0.485
0.06917	1.955		0.02767	0.56		0.02244	0.48778
0.06931	1.9625		0.02772	0.56083		0.02248	0.49083
0.06945	1.97028		0.02778	0.56306		0.02253	0.49333
0.06959	1.97778		0.02783	0.56417		0.02257	0.49639
0.06973	1.98583		0.02789	0.56583		0.02262	0.49944
0.06987	1.99361		0.02795	0.56639		0.02266	0.50139
0.07001	2.00056		0.028	0.56833		0.02271	0.50444
0.07014	2.00806		0.02806	0.56944		0.02275	0.50778
0.07028	2.01361		0.02811	0.57111		0.0228	0.51028
0.07042	2.01917		0.02817	0.5725		0.02284	0.51194
0.07056	2.02472		0.02822	0.57389		0.02289	0.51528
0.0707	2.03167		0.02828	0.57556		0.02293	0.5175
0.07084	2.03889		0.02833	0.57667		0.02298	0.52028
0.07098	2.04556		0.02839	0.5775		0.02302	0.52306
0.07112	2.05361		0.02845	0.57972		0.02307	0.52583
0.07126	2.06056		0.0285	0.58083		0.02311	0.52861
0.07139	2.06639		0.02856	0.58194		0.02316	0.53167
0.07153	2.07444		0.02861	0.58472		0.0232	0.53417
0.07167	2.0825		0.02867	0.58639		0.02325	0.53694
0.07181	2.08944		0.02872	0.58694		0.02329	0.54
0.07195	2.09722		0.02878	0.58806		0.02334	0.54194
0.07209	2.10389		0.02883	0.58889		0.02338	0.54472
0.07223	2.11306		0.02889	0.59111		0.02343	0.54639
0.07237	2.12167		0.02895	0.59222		0.02347	0.55
0.07251	2.12694		0.029	0.59389		0.02352	0.55278
0.07264	2.13361		0.02906	0.59556		0.02356	0.55444
0.07278	2.14028		0.02911	0.59694		0.02361	0.55806
0.07292	2.14667		0.02917	0.59806		0.02365	0.56056
0.07306	2.15306		0.02922	0.6		0.0237	0.56278
0.0732	2.15944		0.02928	0.60222		0.02374	0.56556
0.07334	2.16639		0.02933	0.60361		0.02379	0.56861
0.07348	2.17222		0.02939	0.60472		0.02383	0.57083
0.07362	2.17667		0.02945	0.60639		0.02388	0.57333
0.07376	2.18111		0.0295	0.60806		0.02392	0.57556
0.07389	2.18722		0.02956	0.61		0.02397	0.57833
0.07403	2.19361		0.02961	0.61278		0.02401	0.58111
0.07417	2.20111		0.02967	0.61417		0.02406	0.58361
0.07431	2.20806		0.02972	0.61667		0.0241	0.58611
0.07445	2.21389		0.02978	0.61833		0.02415	0.58944
0.07459	2.22		0.02983	0.61917		0.02419	0.59222
0.07473	2.22722		0.02989	0.62167		0.02424	0.59472
0.07487	2.23417		0.02995	0.62361		0.02428	0.59722
0.07501	2.24167		0.03	0.62583		0.02433	0.60028
0.07514	2.24889		0.03006	0.62806		0.02437	0.60333
0.07528	2.25444		0.03011	0.63028		0.02442	0.60583
0.07542	2.26083		0.03017	0.63194		0.02446	0.60889
0.07556	2.26861		0.03022	0.635		0.02451	0.61167
0.0757	2.275		0.03028	0.63667		0.02455	0.61417
0.07584	2.28111		0.03033	0.63861		0.0246	0.61639
0.07598	2.2875		0.03039	0.64		0.02464	0.61944
0.07612	2.29639		0.03045	0.64278		0.02469	0.62278
0.07626	2.30417		0.0305	0.64444		0.02473	0.62444
0.07639	2.3125		0.03056	0.64639		0.02478	0.62806
0.07653	2.32111		0.03061	0.64861		0.02482	0.63111
0.07667	2.32889		0.03067	0.65139		0.02487	0.63389
0.07681	2.33583		0.03072	0.65306		0.02491	0.6375
0.07695	2.34417		0.03078	0.65472		0.02496	0.63944
0.07709	2.35222		0.03083	0.6575		0.025	0.64278
0.07723	2.36111		0.03089	0.65972		0.02505	0.64556
0.07737	2.36944		0.03095	0.66222		0.02509	0.64778
0.07751	2.37639		0.031	0.66444		0.02514	0.65083
0.07764	2.38556		0.03106	0.66694		0.02518	0.65333
0.07778	2.39306		0.03111	0.66833		0.02523	0.65667
0.07792	2.38611		0.03117	0.66889		0.02527	0.65944
0.07806	2.38806		0.03122	0.67139		0.02532	0.66278
0.0782	2.3925		0.03128	0.67444		0.02536	0.66611
0.07834	2.39944		0.03133	0.67583		0.02541	0.66861
0.07848	2.40639		0.03139	0.67778		0.02545	0.6725
0.07862	2.41472		0.03145	0.67917		0.0255	0.67444
0.07876	2.42306		0.0315	0.68139		0.02554	0.67722
0.07889	2.43194		0.03156	0.68306		0.02559	0.68
0.07903	2.44		0.03161	0.68472		0.02563	0.68306
0.07917	2.44861		0.03167	0.68583		0.02568	0.68556
0.07931	2.45806		0.03172	0.68833		0.02572	0.68889
0.07945	2.46667		0.03178	0.69028		0.02577	0.69167
0.07959	2.47639		0.03183	0.69111		0.02581	0.69444
0.07973	2.48583		0.03189	0.69194		0.02586	0.69639
0.07987	2.49389		0.03195	0.69417		0.0259	0.70056
0.08001	2.5025		0.032	0.69556		0.02595	0.7025
0.08014	2.51056		0.03206	0.6975		0.02599	0.70639
0.08028	2.51972		0.03211	0.70028		0.02604	0.70778
0.08042	2.52667		0.03217	0.70167		0.02608	0.71167
0.08056	2.53472		0.03222	0.70444		0.02613	0.71444
0.0807	2.54333		0.03228	0.70667		0.02617	0.7175
0.08084	2.55083		0.03233	0.70833		0.02622	0.72028
0.08098	2.55944		0.03239	0.71028		0.02626	0.72278
0.08112	2.56667		0.03245	0.7125		0.02631	0.72583
0.08126	2.57333		0.0325	0.71417		0.02635	0.7275
0.08139	2.57611		0.03256	0.71639		0.0264	0.73083
0.08153	2.57972		0.03261	0.71861		0.02644	0.73278
0.08167	2.58472		0.03267	0.71972		0.02649	0.73583
0.08181	2.59056		0.03272	0.72278		0.02653	0.7375
0.08195	2.59583		0.03278	0.72417		0.02658	0.74028
0.08209	2.60139		0.03283	0.72778		0.02662	0.74361
0.08223	2.60694		0.03289	0.72972		0.02667	0.74611
0.08237	2.61167		0.03295	0.73167		0.02671	0.74944
0.08251	2.61722		0.033	0.73333		0.02676	0.75194
0.08264	2.62194		0.03306	0.73611		0.0268	0.75444
0.08278	2.62833		0.03311	0.73833		0.02685	0.75806
0.08292	2.63278		0.03317	0.73972		0.02689	0.76083
0.08306	2.63944		0.03322	0.74139		0.02694	0.76278
0.0832	2.64694		0.03328	0.74306		0.02698	0.76639
0.08334	2.65278		0.03333	0.74556		0.02703	0.76806
0.08348	2.65694		0.03339	0.7475		0.02707	0.77056
0.08362	2.66361		0.03345	0.74917		0.02712	0.77361
0.08376	2.66583		0.0335	0.75222		0.02716	0.77639
0.08389	2.66972		0.03356	0.75361		0.02721	0.77861
0.08403	2.67611		0.03361	0.75528		0.02725	0.78111
0.08417	2.68139		0.03367	0.75667		0.0273	0.78472
0.08431	2.6875		0.03372	0.75944		0.02734	0.78722
0.08445	2.69306		0.03378	0.76194		0.02739	0.79
0.08459	2.69944		0.03383	0.76444		0.02743	0.79222
0.08473	2.70639		0.03389	0.76667		0.02748	0.79444
0.08487	2.71306		0.03395	0.76889		0.02752	0.79778
0.08501	2.72167		0.034	0.77083		0.02757	0.80028
0.08514	2.72806		0.03406	0.77278		0.02761	0.80361
0.08528	2.73556		0.03411	0.77583		0.02766	0.80611
0.08542	2.74167		0.03417	0.7775		0.0277	0.80944
0.08556	2.74861		0.03422	0.78056		0.02775	0.81222
0.0857	2.75556		0.03428	0.78167		0.02779	0.81389
0.08584	2.76194		0.03433	0.78472		0.02784	0.8175
0.08598	2.76833		0.03439	0.78667		0.02788	0.82028
0.08612	2.77472		0.03445	0.78917		0.02793	0.82278
0.08626	2.78167		0.0345	0.79056		0.02797	0.82556
0.08639	2.78833		0.03456	0.79333		0.02802	0.82861
0.08653	2.79528		0.03461	0.795		0.02806	0.83083
0.08667	2.79944		0.03467	0.79861		0.02811	0.83389
0.08681	2.80556		0.03472	0.8		0.02815	0.83556
0.08695	2.81167		0.03478	0.80194		0.0282	0.83833
0.08709	2.81861		0.03483	0.80389		0.02824	0.84056
0.08723	2.82556		0.03489	0.80667		0.02829	0.84333
0.08737	2.83139		0.03495	0.80833		0.02833	0.84556
0.08751	2.83806		0.035	0.80944		0.02838	0.84861
0.08764	2.84361		0.03506	0.81139		0.02842	0.85111
0.08778	2.85083		0.03511	0.81389		0.02847	0.85361
0.08792	2.8575		0.03517	0.81556		0.02851	0.85611
0.08806	2.86472		0.03522	0.81833		0.02856	0.85917
0.0882	2.87111		0.03528	0.82028		0.0286	0.86139
0.08834	2.87778		0.03533	0.8225		0.02865	0.86361
0.08848	2.88667		0.03539	0.82472		0.02869	0.86722
0.08862	2.895		0.03545	0.82611		0.02874	0.86972
0.08876	2.90167		0.0355	0.82861		0.02878	0.87194
0.08889	2.90917		0.03556	0.83056		0.02883	0.87472
0.08903	2.91722		0.03561	0.83278		0.02887	0.87667
0.08917	2.92583		0.03567	0.83444		0.02892	0.88
0.08931	2.93528		0.03572	0.83583		0.02896	0.8825
0.08945	2.945		0.03578	0.83861		0.02901	0.885
0.08959	2.95361		0.03583	0.84		0.02905	0.88667
0.08973	2.96222		0.03589	0.84194		0.0291	0.88972
0.08987	2.97167		0.03595	0.84389		0.02914	0.89278
0.09001	2.98056		0.036	0.84583		0.02919	0.89528
0.09014	2.98722		0.03606	0.84889		0.02923	0.89778
0.09028	2.99222		0.03611	0.85111		0.02928	0.90056
0.09042	3		0.03617	0.85306		0.02932	0.90222
0.09056	3.00944		0.03622	0.85472		0.02937	0.90444
0.0907	3.01556		0.03628	0.85667		0.02941	0.90694
0.09084	3.02111		0.03633	0.85806		0.02946	0.90917
0.09098	3.02861		0.03639	0.86056		0.0295	0.91139
0.09112	3.03611		0.03645	0.86278		0.02955	0.91417
0.09126	3.04417		0.0365	0.86472		0.02959	0.91722
0.09139	3.05222		0.03656	0.86611		0.02964	0.91944
0.09153	3.06083		0.03661	0.86833		0.02968	0.92222
0.09167	3.07		0.03667	0.87139		0.02973	0.92444
0.09181	3.08028		0.03672	0.87389		0.02977	0.92694
0.09195	3.08917		0.03678	0.87611		0.02982	0.92917
0.09209	3.09889		0.03683	0.8775		0.02986	0.93111
0.09223	3.10889		0.03689	0.88028		0.02991	0.93278
0.09237	3.11833		0.03695	0.8825		0.02995	0.93556
0.09251	3.12889		0.037	0.88444		0.03	0.9375
0.09264	3.13972		0.03706	0.88722		0.03004	0.93972
0.09278	3.15056		0.03711	0.88917		0.03009	0.94167
0.09292	3.16139		0.03717	0.89056		0.03013	0.94417
0.09306	3.17139		0.03722	0.89333		0.03018	0.94583
0.0932	3.18222		0.03728	0.89583		0.03022	0.94861
0.09334	3.19389		0.03733	0.89861		0.03027	0.95056
0.09348	3.205		0.03739	0.90056		0.03031	0.95167
0.09362	3.21472		0.03745	0.90333		0.03036	0.95389
0.09376	3.22472		0.0375	0.90528		0.0304	0.95583
0.09389	3.23611		0.03756	0.9075		0.03045	0.95806
0.09403	3.24722		0.03761	0.90972		0.03049	0.96028
0.09417	3.25556		0.03767	0.91278		0.03054	0.96194
0.09431	3.26556		0.03772	0.91528		0.03058	0.96472
0.09445	3.27528		0.03778	0.9175		0.03063	0.96583
0.09459	3.28528		0.03783	0.91944		0.03067	0.96806
0.09473	3.29611		0.03789	0.92222		0.03072	0.97028
0.09487	3.30667		0.03795	0.92361		0.03076	0.97167
0.09501	3.31722		0.038	0.92722		0.03081	0.97278
0.09514	3.32694		0.03806	0.92889		0.03085	0.97528
0.09528	3.33694		0.03811	0.93083		0.0309	0.97778
0.09542	3.32861		0.03817	0.93361		0.03094	0.98
0.09556	3.33361		0.03822	0.93583		0.03099	0.98194
0.0957	3.34389		0.03828	0.93833		0.03103	0.98333
0.09584	3.35222		0.03833	0.94028		0.03108	0.985
0.09598	3.36278		0.03839	0.94278		0.03112	0.98583
0.09612	3.37111		0.03845	0.94583		0.03117	0.98861
0.09626	3.37889		0.0385	0.94778		0.03121	0.99083
0.09639	3.38472		0.03856	0.95056		0.03126	0.99278
0.09653	3.39194		0.03861	0.95222		0.0313	0.99472
0.09667	3.39972		0.03867	0.955		0.03135	0.99639
0.09681	3.40833		0.03872	0.95806		0.03139	0.99833
0.09695	3.41722		0.03878	0.96		0.03144	1.00056
0.09709	3.42639		0.03883	0.96278		0.03148	1.00194
0.09723	3.43778		0.03889	0.96444		0.03153	1.00306
0.09737	3.44639		0.03895	0.9675		0.03157	1.00583
0.09751	3.45472		0.039	0.96917		0.03162	1.00861
0.09764	3.46389		0.03906	0.97111		0.03166	1.01
0.09778	3.47389		0.03911	0.97472		0.03171	1.01194
0.09792	3.48389		0.03917	0.97583		0.03175	1.01389
0.09806	3.49444		0.03922	0.97833		0.0318	1.01667
0.0982	3.50278		0.03928	0.98139		0.03184	1.01806
0.09834	3.50917		0.03934	0.98306		0.03189	1.02
0.09848	3.51639		0.03939	0.98556		0.03193	1.02194
0.09862	3.5225		0.03945	0.98722		0.03198	1.02472
0.09876	3.53083		0.0395	0.98972		0.03202	1.02639
0.09889	3.53861		0.03956	0.99194		0.03207	1.02833
0.09903	3.54556		0.03961	0.99444		0.03211	1.03056
0.09917	3.55139		0.03967	0.99694		0.03216	1.03222
0.09931	3.56194		0.03972	0.99889		0.0322	1.035
0.09945	3.57111		0.03978	1.00167		0.03225	1.03639
0.09959	3.57833		0.03984	1.00389		0.03229	1.03889
0.09973	3.58639		0.03989	1.00694		0.03234	1.04083
0.09987	3.59472		0.03995	1.00861		0.03238	1.04333
0.10001	3.60333		0.04	1.01083		0.03243	1.04528
0.10014	3.6125		0.04006	1.01333		0.03247	1.04778
0.10028	3.62194		0.04011	1.01583		0.03252	1.04972
0.10042	3.62972		0.04017	1.01722		0.03256	1.05167
0.10056	3.63889		0.04022	1.02028		0.03261	1.05361
0.1007	3.64694		0.04028	1.0225		0.03265	1.05528
0.10084	3.655		0.04034	1.02528		0.0327	1.0575
0.10098	3.6625		0.04039	1.02667		0.03274	1.05944
0.10112	3.67222		0.04045	1.02833		0.03279	1.06139
0.10126	3.68167		0.0405	1.03111		0.03283	1.06389
0.10139	3.69139		0.04056	1.03417		0.03288	1.05167
0.10153	3.69972		0.04061	1.03611		0.03292	0.93583
0.10167	3.70806		0.04067	1.03806		0.03297	0.93694
0.10181	3.71722		0.04072	1.04111		0.03301	0.93972
0.10195	3.72722		0.04078	1.04333		0.03306	0.9425
0.10209	3.73611		0.04084	1.04556		0.0331	0.94417
0.10223	3.74556		0.04089	1.04667		0.03315	0.94778
0.10237	3.75444		0.04095	1.04917		0.03319	0.95028
0.10251	2.47139		0.041	1.05083		0.03324	0.95306
0.10264	-0.09806		0.04106	1.05333		0.03328	0.95583
			0.04111	1.05528		0.03333	0.95778
			0.04117	1.05667		0.03337	0.96
			0.04122	1.05944		0.03342	0.96333
			0.04128	1.06111		0.03346	0.96611
			0.04134	1.0625		0.03351	0.96833
			0.04139	1.06583		0.03355	0.97111
			0.04145	1.06611		0.0336	0.97444
			0.0415	1.06806		0.03364	0.97667
			0.04156	1.06889		0.03369	0.97917
			0.04161	1.07056		0.03373	0.98139
			0.04167	1.07333		0.03378	0.98472
			0.04172	1.07472		0.03382	0.98667
			0.04178	1.07611		0.03387	0.98889
			0.04184	1.07806		0.03391	0.99167
			0.04189	1.07889		0.03396	0.99472
			0.04195	1.08028		0.034	0.99694
			0.042	1.08278		0.03405	1
			0.04206	1.08472		0.03409	1.00278
			0.04211	1.08694		0.03414	1.00583
			0.04217	1.0875		0.03418	1.00778
			0.04222	1.08889		0.03423	1.00944
			0.04228	1.09111		0.03427	1.00861
			0.04234	1.09333		0.03432	1.00917
			0.04239	1.09472		0.03436	1.01111
			0.04245	1.09528		0.03441	1.01222
			0.0425	1.0975		0.03445	1.01528
			0.04256	1.09806		0.0345	1.01694
			0.04261	1.1		0.03454	1.01917
			0.04267	1.10194		0.03459	1.02139
			0.04272	1.1025		0.03463	1.02389
			0.04278	1.10417		0.03468	1.02639
			0.04284	1.10583		0.03472	1.02833
			0.04289	1.10667		0.03477	1.03028
			0.04295	1.10833		0.03481	1.03361
			0.043	1.10972		0.03486	1.03556
			0.04306	1.11083		0.0349	1.03778
			0.04311	1.1125		0.03495	1.03944
			0.04317	1.11389		0.03499	1.04111
			0.04322	1.11472		0.03504	1.04417
			0.04328	1.11667		0.03508	1.04611
			0.04334	1.1175		0.03513	1.04861
			0.04339	1.11861		0.03517	1.05028
			0.04345	1.12056		0.03522	1.05167
			0.0435	1.12056		0.03526	1.05333
			0.04356	1.1225		0.03531	1.055
			0.04361	1.12417		0.03535	1.05583
			0.04367	1.12528		0.0354	1.05778
			0.04372	1.12639		0.03544	1.05972
			0.04378	1.12694		0.03549	1.06111
			0.04384	1.12917		0.03553	1.06333
			0.04389	1.13028		0.03558	1.06528
			0.04395	1.13194		0.03562	1.06722
			0.044	1.13417		0.03567	1.06917
			0.04406	1.135		0.03571	1.07167
			0.04411	1.13611		0.03576	1.07389
			0.04417	1.13778		0.0358	1.07528
			0.04422	1.13972		0.03585	1.0775
			0.04428	1.14083		0.03589	1.08
			0.04434	1.14194		0.03594	1.08139
			0.04439	1.14389		0.03598	1.08333
			0.04445	1.14389		0.03603	1.08528
			0.0445	1.14611		0.03607	1.08694
			0.04456	1.14778		0.03612	1.08917
			0.04461	1.15		0.03616	1.09083
			0.04467	1.15056		0.03621	1.0925
			0.04472	1.15222		0.03625	1.09417
			0.04478	1.15417		0.0363	1.09611
			0.04484	1.15472		0.03634	1.09806
			0.04489	1.15778		0.03639	1.09917
			0.04495	1.15889		0.03643	1.10083
			0.045	1.15972		0.03648	1.10333
			0.04506	1.16111		0.03652	1.10444
			0.04511	1.16361		0.03657	1.10694
			0.04517	1.16417		0.03661	1.10944
			0.04522	1.16667		0.03666	1.11
			0.04528	1.16722		0.0367	1.11194
			0.04534	1.16944		0.03675	1.11417
			0.04539	1.17056		0.03679	1.11667
			0.04545	1.17333		0.03684	1.11778
			0.0455	1.17361		0.03688	1.11917
			0.04556	1.17528		0.03693	1.12028
			0.04561	1.17694		0.03697	1.12278
			0.04567	1.17806		0.03702	1.12417
			0.04572	1.18028		0.03706	1.12556
			0.04578	1.18111		0.03711	1.1275
			0.04584	1.18278		0.03715	1.12972
			0.04589	1.18389		0.0372	1.13167
			0.04595	1.18556		0.03724	1.13306
			0.046	1.1875		0.03729	1.13583
			0.04606	1.18833		0.03733	1.13806
			0.04611	1.18944		0.03738	1.13917
			0.04617	1.19139		0.03742	1.14194
			0.04622	1.19361		0.03747	1.14306
			0.04628	1.19417		0.03751	1.145
			0.04634	1.19583		0.03756	1.14694
			0.04639	1.19611		0.0376	1.14833
			0.04645	1.19806		0.03765	1.14972
			0.0465	1.19944		0.03769	1.15222
			0.04656	1.20111		0.03774	1.15389
			0.04661	1.20222		0.03778	1.15472
			0.04667	1.20361		0.03783	1.15667
			0.04672	1.20472		0.03787	1.1575
			0.04678	1.20583		0.03792	1.15944
			0.04684	1.20778		0.03796	1.16167
			0.04689	1.20861		0.03801	1.16278
			0.04695	1.21		0.03805	1.16389
			0.047	1.21167		0.0381	1.16528
			0.04706	1.21361		0.03814	1.16722
			0.04711	1.21417		0.03819	1.16722
			0.04717	1.215		0.03823	1.16667
			0.04722	1.21583		0.03828	1.13806
			0.04728	1.2175		0.03832	1.12778
			0.04734	1.21861		0.03837	1.05361
			0.04739	1.22028		0.03841	1.02861
			0.04745	1.22167		0.03846	1.01944
			0.0475	1.22306		0.0385	1.01889
			0.04756	1.225		0.03855	1.02056
			0.04761	1.22639		0.03859	1.02056
			0.04767	1.22806		0.03864	1.02139
			0.04772	1.22889		0.03868	1.02306
			0.04778	1.22917		0.03873	1.02389
			0.04784	1.23083		0.03877	1.02694
			0.04789	1.23278		0.03882	1.02944
			0.04795	1.23306		0.03886	1.03167
			0.048	1.23472		0.03891	1.03472
			0.04806	1.23639		0.03895	1.03694
			0.04811	1.23694		0.039	1.03972
			0.04817	1.23833		0.03904	1.0425
			0.04822	1.24083		0.03909	1.04583
			0.04828	1.2425		0.03913	1.04861
			0.04834	1.24306		0.03918	1.05167
			0.04839	1.245		0.03922	1.05417
			0.04845	1.24611		0.03927	1.05694
			0.0485	1.24778		0.03931	1.05917
			0.04856	1.24917		0.03936	1.06278
			0.04861	1.25028		0.0394	1.06444
			0.04867	1.2525		0.03945	1.06722
			0.04872	1.25389		0.03949	1.06944
			0.04878	1.25472		0.03954	1.07222
			0.04884	1.25667		0.03958	1.07444
			0.04889	1.25722		0.03963	1.07667
			0.04895	1.25917		0.03967	1.07917
			0.049	1.26028		0.03972	1.08139
			0.04906	1.2625		0.03976	1.08333
			0.04911	1.26361		0.03981	1.08556
			0.04917	1.26528		0.03985	1.08861
			0.04922	1.26694		0.0399	1.09083
			0.04928	1.26806		0.03994	1.09278
			0.04934	1.26972		0.03999	1.09583
			0.04939	1.27139		0.04003	1.09778
			0.04945	1.27333		0.04008	1.09972
			0.0495	1.27444		0.04012	1.10222
			0.04956	1.27611		0.04017	1.10444
			0.04961	1.27722		0.04021	1.10694
			0.04967	1.27889		0.04026	1.10861
			0.04972	1.28056		0.0403	1.11167
			0.04978	1.28167		0.04035	1.11278
			0.04984	1.28278		0.04039	1.11528
			0.04989	1.28417		0.04044	1.11806
			0.04995	1.28611		0.04048	1.11944
			0.05	1.28778		0.04053	1.12167
			0.05006	1.28833		0.04057	1.12222
			0.05011	1.29056		0.04062	1.12333
			0.05017	1.29222		0.04066	1.12389
			0.05022	1.29333		0.04071	1.1225
			0.05028	1.29444		0.04075	1.12222
			0.05034	1.2975		0.0408	1.12222
			0.05039	1.29806		0.04084	1.12222
			0.05045	1.29972		0.04089	1.12389
			0.0505	1.30111		0.04093	1.12583
			0.05056	1.3025		0.04098	1.12722
			0.05061	1.30389		0.04102	1.13
			0.05067	1.305		0.04107	1.13222
			0.05072	1.30667		0.04111	1.135
			0.05078	1.30889		0.04116	1.13639
			0.05084	1.30944		0.0412	1.13944
			0.05089	1.31111		0.04125	1.14111
			0.05095	1.31278		0.04129	1.14333
			0.051	1.31389		0.04134	1.14528
			0.05106	1.31528		0.04138	1.14694
			0.05111	1.31667		0.04143	1.14833
			0.05117	1.31861		0.04147	1.15028
			0.05122	1.31917		0.04152	1.15194
			0.05128	1.32139		0.04156	1.15361
			0.05134	1.3225		0.04161	1.15472
			0.05139	1.32417		0.04165	1.15611
			0.05145	1.32556		0.0417	1.15806
			0.0515	1.32722		0.04174	1.15889
			0.05156	1.32944		0.04179	1.16056
			0.05161	1.33		0.04183	1.1625
			0.05167	1.33194		0.04188	1.16278
			0.05172	1.33333		0.04192	1.16417
			0.05178	1.33528		0.04197	1.16417
			0.05184	1.33639		0.04201	1.16417
			0.05189	1.33778		0.04206	1.16417
			0.05195	1.33944		0.0421	1.16611
			0.052	1.34028		0.04215	1.16722
			0.05206	1.34194		0.04219	1.16833
			0.05211	1.34389		0.04224	1.16861
			0.05217	1.345		0.04228	1.16861
			0.05222	1.34667		0.04233	1.16861
			0.05228	1.34833		0.04237	1.17028
			0.05234	1.35		0.04242	1.17167
			0.05239	1.35139		0.04246	1.17306
			0.05245	1.35306		0.04251	1.17556
			0.0525	1.35417		0.04255	1.17694
			0.05256	1.35611		0.0426	1.17861
			0.05261	1.35694		0.04264	1.18083
			0.05267	1.35861		0.04269	1.1825
			0.05272	1.35944		0.04273	1.18444
			0.05278	1.36056		0.04278	1.18611
			0.05284	1.3625		0.04282	1.18833
			0.05289	1.36417		0.04287	1.18944
			0.05295	1.36639		0.04291	1.19111
			0.053	1.36694		0.04296	1.19194
			0.05306	1.36861		0.043	1.19472
			0.05311	1.37056		0.04305	1.19583
			0.05317	1.37139		0.04309	1.19694
			0.05322	1.37194		0.04314	1.19861
			0.05328	1.37361		0.04318	1.2
			0.05334	1.37528		0.04323	1.20194
			0.05339	1.3775		0.04327	1.2025
			0.05345	1.37833		0.04332	1.20472
			0.0535	1.37972		0.04336	1.20472
			0.05356	1.38056		0.04341	1.20694
			0.05361	1.38222		0.04345	1.2075
			0.05367	1.38417		0.0435	1.20889
			0.05372	1.38556		0.04354	1.21
			0.05378	1.38722		0.04359	1.21139
			0.05384	1.38833		0.04363	1.21306
			0.05389	1.38972		0.04368	1.21306
			0.05395	1.39139		0.04372	1.21389
			0.054	1.39278		0.04377	1.215
			0.05406	1.39417		0.04381	1.21556
			0.05411	1.39583		0.04386	1.21722
			0.05417	1.39639		0.0439	1.21722
			0.05422	1.39806		0.04395	1.2175
			0.05428	1.39944		0.04399	1.21944
			0.05434	1.39972		0.04404	1.22083
			0.05439	1.40222		0.04408	1.22111
			0.05445	1.40222		0.04413	1.22278
			0.0545	1.40417		0.04417	1.22333
			0.05456	1.40444		0.04422	1.22389
			0.05461	1.40722		0.04426	1.22528
			0.05467	1.40917		0.04431	1.22556
			0.05472	1.41028		0.04435	1.22611
			0.05478	1.41028		0.0444	1.22833
			0.05484	1.41278		0.04444	1.22944
			0.05489	1.41389		0.04449	1.22972
			0.05495	1.415		0.04453	1.23083
			0.055	1.41639		0.04458	1.23167
			0.05506	1.41778		0.04462	1.23333
			0.05511	1.41833		0.04467	1.23333
			0.05517	1.42		0.04471	1.23472
			0.05522	1.42028		0.04476	1.23528
			0.05528	1.42306		0.0448	1.23639
			0.05534	1.42333		0.04485	1.23778
			0.05539	1.425		0.04489	1.23889
			0.05545	1.42556		0.04494	1.23972
			0.0555	1.42694		0.04498	1.24111
			0.05556	1.42861		0.04503	1.24167
			0.05561	1.42944		0.04507	1.24306
			0.05567	1.43139		0.04512	1.24361
			0.05572	1.43306		0.04516	1.24528
			0.05578	1.43444		0.04521	1.24667
			0.05584	1.43472		0.04525	1.24861
			0.05589	1.43667		0.0453	1.24917
			0.05595	1.43833		0.04534	1.25028
			0.056	1.43944		0.04539	1.25194
			0.05606	1.44083		0.04543	1.25278
			0.05611	1.44194		0.04548	1.25389
			0.05617	1.44417		0.04552	1.25556
			0.05622	1.445		0.04557	1.25667
			0.05628	1.44639		0.04561	1.25778
			0.05634	1.44833		0.04566	1.25889
			0.05639	1.45		0.0457	1.26
			0.05645	1.45083		0.04575	1.26028
			0.0565	1.45167		0.04579	1.26222
			0.05656	1.45278		0.04584	1.26278
			0.05661	1.45361		0.04588	1.26528
			0.05667	1.45528		0.04593	1.26611
			0.05672	1.45722		0.04597	1.26778
			0.05678	1.4575		0.04602	1.26861
			0.05684	1.45972		0.04606	1.27
			0.05689	1.46139		0.04611	1.27083
			0.05695	1.46361		0.04615	1.27194
			0.057	1.46472		0.0462	1.27278
			0.05706	1.46667		0.04624	1.27472
			0.05711	1.46778		0.04629	1.27583
			0.05717	1.46917		0.04633	1.27667
			0.05722	1.47139		0.04638	1.2775
			0.05728	1.47333		0.04642	1.27889
			0.05734	1.475		0.04647	1.28111
			0.05739	1.47722		0.04651	1.28139
			0.05745	1.47917		0.04656	1.28361
			0.0575	1.48167		0.0466	1.28556
			0.05756	1.48306		0.04665	1.28583
			0.05761	1.48528		0.04669	1.28806
			0.05767	1.4875		0.04674	1.28889
			0.05772	1.49		0.04678	1.29056
			0.05778	1.4925		0.04683	1.2925
			0.05784	1.495		0.04687	1.29389
			0.05789	1.49667		0.04692	1.29556
			0.05795	1.49833		0.04696	1.2975
			0.058	1.50139		0.04701	1.29833
			0.05806	1.50306		0.04705	1.29917
			0.05811	1.50528		0.0471	1.30056
			0.05817	1.5075		0.04714	1.30306
			0.05822	1.51056		0.04719	1.30472
			0.05828	1.51222		0.04723	1.30583
			0.05834	1.51472		0.04728	1.3075
			0.05839	1.51611		0.04732	1.30917
			0.05845	1.51917		0.04737	1.31028
			0.0585	1.52139		0.04741	1.31111
			0.05856	1.52306		0.04746	1.3125
			0.05861	1.52528		0.0475	1.31472
			0.05867	1.5275		0.04755	1.31667
			0.05872	1.53028		0.04759	1.31694
			0.05878	1.53222		0.04764	1.31889
			0.05884	1.53444		0.04768	1.32056
			0.05889	1.53611		0.04773	1.32278
			0.05895	1.53833		0.04777	1.32444
			0.059	1.54056		0.04782	1.32528
			0.05906	1.5425		0.04786	1.32694
			0.05911	1.54444		0.04791	1.32861
			0.05917	1.54806		0.04795	1.32972
			0.05922	1.55028		0.048	1.33111
			0.05928	1.55278		0.04804	1.3325
			0.05934	1.55472		0.04809	1.33333
			0.05939	1.5575		0.04813	1.33528
			0.05945	1.55917		0.04818	1.33639
			0.0595	1.56194		0.04822	1.33778
			0.05956	1.56528		0.04827	1.33917
			0.05961	1.5675		0.04831	1.34028
			0.05967	1.56972		0.04836	1.34083
			0.05972	1.57194		0.0484	1.34306
			0.05978	1.57472		0.04845	1.34444
			0.05984	1.57722		0.04849	1.34528
			0.05989	1.57972		0.04854	1.34667
			0.05995	1.5825		0.04858	1.34833
			0.06	1.58583		0.04863	1.34889
			0.06006	1.58861		0.04867	1.35056
			0.06011	1.59139		0.04872	1.35222
			0.06017	1.59361		0.04876	1.35278
			0.06022	1.59667		0.04881	1.35444
			0.06028	1.6		0.04885	1.35611
			0.06034	1.60306		0.0489	1.35806
			0.06039	1.60611		0.04894	1.35972
			0.06045	1.60861		0.04899	1.36
			0.0605	1.61139		0.04903	1.36167
			0.06056	1.61417		0.04908	1.36333
			0.06061	1.61694		0.04912	1.36361
			0.06067	1.62028		0.04917	1.36556
			0.06072	1.62306		0.04921	1.36667
			0.06078	1.62667		0.04926	1.36806
			0.06084	1.63083		0.0493	1.36972
			0.06089	1.63444		0.04935	1.37139
			0.06095	1.6375		0.04939	1.3725
			0.061	1.64056		0.04944	1.37417
			0.06106	1.64417		0.04948	1.37583
			0.06111	1.6475		0.04953	1.3775
			0.06117	1.65139		0.04957	1.37861
			0.06122	1.65472		0.04962	1.37972
			0.06128	1.65861		0.04966	1.38167
			0.06134	1.66139		0.04971	1.38222
			0.06139	1.66583		0.04975	1.38417
			0.06145	1.66833		0.0498	1.38611
			0.0615	1.67278		0.04984	1.38694
			0.06156	1.67611		0.04989	1.38861
			0.06161	1.67972		0.04993	1.39028
			0.06167	1.68333		0.04998	1.39167
			0.06172	1.68722		0.05002	1.39194
			0.06178	1.69028		0.05007	1.39333
			0.06184	1.69333		0.05011	1.39417
			0.06189	1.69639		0.05016	1.39611
			0.06195	1.69972		0.0502	1.39667
			0.062	1.70361		0.05025	1.39861
			0.06206	1.70639		0.05029	1.40028
			0.06211	1.71056		0.05034	1.40139
			0.06217	1.71306		0.05038	1.40306
			0.06222	1.71694		0.05043	1.40444
			0.06228	1.72		0.05047	1.40639
			0.06234	1.72444		0.05052	1.40833
			0.06239	1.72778		0.05056	1.40833
			0.06245	1.73111		0.05061	1.41056
			0.0625	1.73611		0.05065	1.41278
			0.06256	1.73889		0.0507	1.41389
			0.06261	1.74194		0.05074	1.41583
			0.06267	1.74556		0.05079	1.41639
			0.06272	1.74889		0.05083	1.41833
			0.06278	1.7525		0.05088	1.42
			0.06284	1.75583		0.05092	1.42167
			0.06289	1.75889		0.05097	1.42278
			0.06295	1.76306		0.05101	1.425
			0.063	1.76667		0.05106	1.42583
			0.06306	1.77111		0.0511	1.42833
			0.06311	1.77333		0.05115	1.43
			0.06317	1.77667		0.05119	1.43194
			0.06322	1.78		0.05124	1.4325
			0.06328	1.78361		0.05128	1.43417
			0.06334	1.78778		0.05133	1.43611
			0.06339	1.79083		0.05137	1.43833
			0.06345	1.79444		0.05142	1.43861
			0.0635	1.79722		0.05146	1.44
			0.06356	1.8		0.05151	1.44167
			0.06361	1.80389		0.05155	1.44444
			0.06367	1.80694		0.0516	1.44639
			0.06372	1.81111		0.05164	1.44806
			0.06378	1.81444		0.05169	1.45028
			0.06384	1.8175		0.05173	1.45083
			0.06389	1.82		0.05178	1.4525
			0.06395	1.82222		0.05182	1.45444
			0.064	1.82556		0.05187	1.45667
			0.06406	1.82806		0.05191	1.45889
			0.06411	1.83028		0.05196	1.46
			0.06417	1.8325		0.052	1.46167
			0.06422	1.835		0.05205	1.46056
			0.06428	1.83667		0.05209	1.46111
			0.06434	1.83889		0.05214	1.46194
			0.06439	1.84167		0.05218	1.46333
			0.06445	1.84333		0.05223	1.46556
			0.0645	1.84556		0.05227	1.46833
			0.06456	1.84611		0.05232	1.47
			0.06461	1.84722		0.05236	1.47111
			0.06467	1.8475		0.05241	1.47278
			0.06472	1.84778		0.05245	1.47444
			0.06478	1.84944		0.0525	1.47722
			0.06484	1.85111		0.05254	1.47889
			0.06489	1.85278		0.05259	1.48056
			0.06495	1.85389		0.05263	1.48167
			0.065	1.85444		0.05268	1.48361
			0.06506	1.85444		0.05272	1.48611
			0.06511	1.85444		0.05277	1.4875
			0.06517	1.85583		0.05281	1.49
			0.06522	1.85667		0.05286	1.49333
			0.06528	1.85917		0.0529	1.49444
			0.06534	1.86028		0.05295	1.49694
			0.06539	1.86028		0.05299	1.49917
			0.06545	1.86222		0.05304	1.50056
			0.0655	1.86278		0.05308	1.50333
			0.06556	1.86417		0.05313	1.50444
			0.06561	1.86278		0.05317	1.50667
			0.06567	1.86222		0.05322	1.50861
			0.06573	1.8625		0.05326	1.50944
			0.06578	1.86417		0.05331	1.51278
			0.06584	1.86583		0.05335	1.51472
			0.06589	1.86667		0.0534	1.51611
			0.06595	1.86917		0.05344	1.5175
			0.066	1.87139		0.05349	1.52
			0.06606	1.87306		0.05353	1.52111
			0.06611	1.875		0.05358	1.52361
			0.06617	1.87833		0.05362	1.52611
			0.06623	1.88083		0.05367	1.52806
			0.06628	1.88389		0.05371	1.53028
			0.06634	1.88694		0.05376	1.5325
			0.06639	1.89		0.0538	1.53556
			0.06645	1.89278		0.05385	1.53694
			0.0665	1.89583		0.05389	1.53944
			0.06656	1.89806		0.05394	1.54167
			0.06661	1.90056		0.05398	1.54444
			0.06667	1.90278		0.05403	1.54639
			0.06673	1.90528		0.05407	1.54917
			0.06678	1.90722		0.05412	1.55139
			0.06684	1.91139		0.05416	1.55389
			0.06689	1.91361		0.05421	1.55583
			0.06695	1.9175		0.05425	1.55806
			0.067	1.92083		0.0543	1.56
			0.06706	1.92389		0.05434	1.56139
			0.06711	1.92694		0.05439	1.56333
			0.06717	1.93139		0.05443	1.56389
			0.06723	1.935		0.05448	1.56389
			0.06728	1.9375		0.05452	1.56417
			0.06734	1.94194		0.05457	1.56139
			0.06739	1.945		0.05461	1.555
			0.06745	1.94861		0.05466	1.54917
			0.0675	1.95139		0.0547	1.54778
			0.06756	1.955		0.05475	1.54667
			0.06761	1.95889		0.05479	1.54556
			0.06767	1.96139		0.05484	1.54528
			0.06773	1.96556		0.05488	1.545
			0.06778	1.9675		0.05493	1.54306
			0.06784	1.97306		0.05497	1.54306
			0.06789	1.97639		0.05502	1.54194
			0.06795	1.97889		0.05506	1.54111
			0.068	1.98222		0.05511	1.54111
			0.06806	1.985		0.05515	1.54194
			0.06811	1.98833		0.0552	1.54361
			0.06817	1.99139		0.05524	1.54611
			0.06823	1.99361		0.05529	1.5475
			0.06828	1.99778		0.05533	1.54972
			0.06834	2.00139		0.05538	1.54972
			0.06839	2.00361		0.05542	1.54944
			0.06845	2.00722		0.05547	1.54944
			0.0685	2.01083		0.05551	1.54722
			0.06856	2.015		0.05556	1.52667
			0.06861	2.01806		0.0556	1.51583
			0.06867	2.02194		0.05565	1.51278
			0.06873	2.02528		0.05569	1.50611
			0.06878	2.02861		0.05574	1.49861
			0.06884	2.03194		0.05578	1.49639
			0.06889	2.03528		0.05583	1.48833
			0.06895	2.03889		0.05587	1.47889
			0.069	2.0425		0.05592	1.47528
			0.06906	2.04611		0.05596	1.47139
			0.06911	2.05111		0.05601	1.46278
			0.06917	2.05417		0.05605	1.4425
			0.06923	2.05806		0.0561	1.43778
			0.06928	2.06167		0.05614	1.43583
			0.06934	2.06583		0.05619	1.43583
			0.06939	2.06917		0.05623	1.43583
			0.06945	2.07306		0.05628	1.43417
			0.0695	2.07722		0.05632	1.43389
			0.06956	2.08		0.05637	1.43583
			0.06961	2.08472		0.05641	1.43556
			0.06967	2.08778		0.05646	1.43556
			0.06973	2.0925		0.0565	1.43556
			0.06978	2.09611		0.05655	1.43778
			0.06984	2.10056		0.05659	1.43944
			0.06989	2.10361		0.05664	1.4425
			0.06995	2.10806		0.05668	1.44306
			0.07	2.11194		0.05673	1.44611
			0.07006	2.11583		0.05677	1.44889
			0.07011	2.11972		0.05682	1.45056
			0.07017	2.12333		0.05686	1.45389
			0.07023	2.1275		0.05691	1.45667
			0.07028	2.13194		0.05695	1.45778
			0.07034	2.13528		0.057	1.46
			0.07039	2.13889		0.05704	1.46306
			0.07045	2.14278		0.05709	1.46528
			0.0705	2.14611		0.05713	1.4675
			0.07056	2.15028		0.05718	1.46944
			0.07061	2.15278		0.05722	1.47306
			0.07067	2.15722		0.05727	1.47528
			0.07073	2.16083		0.05731	1.47806
			0.07078	2.16361		0.05736	1.48083
			0.07084	2.16806		0.0574	1.48361
			0.07089	2.17139		0.05745	1.48667
			0.07095	2.17444		0.05749	1.48917
			0.071	2.17861		0.05754	1.49306
			0.07106	2.18194		0.05758	1.49611
			0.07111	2.18472		0.05763	1.49944
			0.07117	2.18917		0.05767	1.50111
			0.07123	2.19222		0.05772	1.50444
			0.07128	2.195		0.05776	1.50806
			0.07134	2.19833		0.05781	1.51
			0.07139	2.20111		0.05785	1.51278
			0.07145	2.20389		0.0579	1.51667
			0.0715	2.20722		0.05794	1.51944
			0.07156	2.21139		0.05799	1.52222
			0.07161	2.21444		0.05803	1.52278
			0.07167	2.21778		0.05808	1.52444
			0.07173	2.22		0.05812	1.52611
			0.07178	2.22278		0.05817	1.52778
			0.07184	2.22556		0.05821	1.53028
			0.07189	2.22889		0.05826	1.5325
			0.07195	2.23028		0.0583	1.535
			0.072	2.23194		0.05835	1.53722
			0.07206	2.23417		0.05839	1.53917
			0.07211	2.23583		0.05844	1.54194
			0.07217	2.23806		0.05848	1.54417
			0.07223	2.24083		0.05853	1.54722
			0.07228	2.24389		0.05857	1.54944
			0.07234	2.24667		0.05862	1.55306
			0.07239	2.24972		0.05866	1.55556
			0.07245	2.25306		0.05871	1.55861
			0.0725	2.25528		0.05875	1.56111
			0.07256	2.25833		0.0588	1.56444
			0.07261	2.26028		0.05884	1.5675
			0.07267	2.26333		0.05889	1.57056
			0.07273	2.26556		0.05893	1.57417
			0.07278	2.26861		0.05898	1.57778
			0.07284	2.27083		0.05902	1.58083
			0.07289	2.27389		0.05907	1.58417
			0.07295	2.27667		0.05911	1.58806
			0.073	2.27944		0.05916	1.59111
			0.07306	2.2825		0.0592	1.59528
			0.07311	2.28583		0.05925	1.59861
			0.07317	2.2875		0.05929	1.6025
			0.07323	2.29111		0.05934	1.60667
			0.07328	2.29444		0.05938	1.60972
			0.07334	2.29667		0.05943	1.61417
			0.07339	2.29944		0.05947	1.61694
			0.07345	2.30278		0.05952	1.62
			0.0735	2.305		0.05956	1.62333
			0.07356	2.30833		0.05961	1.62694
			0.07361	2.31111		0.05965	1.63056
			0.07367	2.3125		0.0597	1.63444
			0.07373	2.31056		0.05974	1.63778
			0.07378	2.31111		0.05979	1.64111
			0.07384	2.31389		0.05983	1.645
			0.07389	2.31639		0.05988	1.64806
			0.07395	2.31917		0.05992	1.65056
			0.074	2.32167		0.05997	1.65417
			0.07406	2.325		0.06001	1.65806
			0.07411	2.32722		0.06006	1.66083
			0.07417	2.33		0.0601	1.66306
			0.07423	2.33361		0.06015	1.66444
			0.07428	2.33583		0.06019	1.66639
			0.07434	2.33889		0.06024	1.66722
			0.07439	2.34222		0.06028	1.66944
			0.07445	2.34556		0.06033	1.67194
			0.0745	2.34917		0.06037	1.67361
			0.07456	2.35278		0.06042	1.67583
			0.07461	2.35639		0.06046	1.67833
			0.07467	2.35889		0.06051	1.68056
			0.07473	2.3625		0.06055	1.68222
			0.07478	2.36611		0.0606	1.685
			0.07484	2.36917		0.06064	1.68806
			0.07489	2.37222		0.06069	1.69083
			0.07495	2.37472		0.06073	1.69306
			0.075	2.37806		0.06078	1.69583
			0.07506	2.38139		0.06082	1.69861
			0.07511	2.38389		0.06087	1.70167
			0.07517	2.38722		0.06091	1.70417
			0.07523	2.39		0.06096	1.70694
			0.07528	2.39361		0.061	1.71
			0.07534	2.39694		0.06105	1.71278
			0.07539	2.4		0.06109	1.71583
			0.07545	2.40222		0.06114	1.71722
			0.0755	2.405		0.06118	1.71722
			0.07556	2.4075		0.06123	1.71861
			0.07561	2.41056		0.06127	1.71972
			0.07567	2.4125		0.06132	1.72194
			0.07573	2.41528		0.06136	1.725
			0.07578	2.41861		0.06141	1.72694
			0.07584	2.41972		0.06145	1.73028
			0.07589	2.42222		0.0615	1.73306
			0.07595	2.42556		0.06154	1.735
			0.076	2.4275		0.06159	1.73833
			0.07606	2.42972		0.06163	1.74083
			0.07611	2.43222		0.06168	1.74278
			0.07617	2.43472		0.06172	1.74472
			0.07623	2.43611		0.06177	1.74639
			0.07628	2.43944		0.06181	1.7475
			0.07634	2.44194		0.06186	1.74889
			0.07639	2.44417		0.0619	1.75028
			0.07645	2.44778		0.06195	1.75194
			0.0765	2.45		0.06199	1.75361
			0.07656	2.45306		0.06204	1.755
			0.07661	2.45556		0.06208	1.75667
			0.07667	2.45889		0.06213	1.75833
			0.07673	2.46056		0.06217	1.75944
			0.07678	2.46333		0.06222	1.75944
			0.07684	2.46611		0.06226	1.75944
			0.07689	2.46806		0.06231	1.75806
			0.07695	2.47111		0.06235	1.75917
			0.077	2.47361		0.0624	1.76028
			0.07706	2.47528		0.06244	1.76194
			0.07711	2.47833		0.06249	1.76417
			0.07717	2.48028		0.06253	1.76667
			0.07723	2.4825		0.06258	1.76917
			0.07728	2.48417		0.06262	1.77167
			0.07734	2.48583		0.06267	1.77417
			0.07739	2.48611		0.06271	1.77611
			0.07745	2.48583		0.06276	1.77944
			0.0775	2.48583		0.0628	1.78111
			0.07756	2.48556		0.06285	1.785
			0.07761	2.48556		0.06289	1.7875
			0.07767	2.48639		0.06294	1.79083
			0.07773	2.48778		0.06298	1.79333
			0.07778	2.48917		0.06303	1.79611
			0.07784	2.49139		0.06307	1.79917
			0.07789	2.49222		0.06312	1.80194
			0.07795	2.49417		0.06316	1.80472
			0.078	2.49639		0.06321	1.8075
			0.07806	2.4975		0.06325	1.81056
			0.07811	2.5		0.0633	1.81333
			0.07817	2.50083		0.06334	1.81667
			0.07823	2.50361		0.06339	1.81917
			0.07828	2.50583		0.06343	1.82194
			0.07834	2.50722		0.06348	1.82528
			0.07839	2.50833		0.06352	1.82889
			0.07845	2.51111		0.06357	1.83167
			0.0785	2.51389		0.06361	1.83389
			0.07856	2.51528		0.06366	1.8375
			0.07861	2.51917		0.0637	1.84139
			0.07867	2.52111		0.06375	1.84417
			0.07873	2.52306		0.06379	1.84667
			0.07878	2.52611		0.06384	1.85028
			0.07884	2.52861		0.06388	1.85222
			0.07889	2.53083		0.06393	1.85528
			0.07895	2.53333		0.06397	1.85861
			0.079	2.53583		0.06402	1.86139
			0.07906	2.53917		0.06406	1.86417
			0.07911	2.54194		0.06411	1.86694
			0.07917	2.54417		0.06415	1.86889
			0.07923	2.5475		0.0642	1.87222
			0.07928	2.55		0.06424	1.87444
			0.07934	2.55389		0.06429	1.87722
			0.07939	2.55667		0.06433	1.88083
			0.07945	2.55944		0.06438	1.88333
			0.0795	2.56306		0.06442	1.88611
			0.07956	2.565		0.06447	1.88889
			0.07961	2.56861		0.06451	1.89083
			0.07967	2.57139		0.06456	1.89444
			0.07973	2.575		0.0646	1.89611
			0.07978	2.5775		0.06465	1.89861
			0.07984	2.58056		0.06469	1.90194
			0.07989	2.58417		0.06474	1.90556
			0.07995	2.58722		0.06478	1.90806
			0.08	2.59083		0.06483	1.91056
			0.08006	2.59472		0.06487	1.91306
			0.08011	2.59806		0.06492	1.91583
			0.08017	2.60139		0.06496	1.91833
			0.08023	2.60444		0.06501	1.92056
			0.08028	2.6075		0.06505	1.92389
			0.08034	2.61028		0.0651	1.92611
			0.08039	2.61417		0.06514	1.92972
			0.08045	2.6175		0.06519	1.93222
			0.0805	2.62167		0.06523	1.93472
			0.08056	2.62472		0.06528	1.93778
			0.08061	2.62806		0.06532	1.94056
			0.08067	2.63194		0.06537	1.94361
			0.08073	2.635		0.06541	1.94611
			0.08078	2.63833		0.06546	1.94917
			0.08084	2.64278		0.0655	1.95139
			0.08089	2.64611		0.06555	1.95472
			0.08095	2.64917		0.06559	1.95694
			0.081	2.6525		0.06564	1.95944
			0.08106	2.65583		0.06568	1.9625
			0.08111	2.65917		0.06573	1.965
			0.08117	2.66222		0.06577	1.9675
			0.08123	2.66556		0.06582	1.97
			0.08128	2.66806		0.06586	1.97306
			0.08134	2.67167		0.06591	1.97556
			0.08139	2.67389		0.06595	1.97833
			0.08145	2.67722		0.066	1.98139
			0.0815	2.68		0.06604	1.98389
			0.08156	2.68333		0.06609	1.98611
			0.08161	2.68583		0.06613	1.98889
			0.08167	2.68889		0.06618	1.99056
			0.08173	2.69222		0.06622	1.99306
			0.08178	2.69556		0.06627	1.995
			0.08184	2.69778		0.06631	1.99722
			0.08189	2.70111		0.06636	2
			0.08195	2.70361		0.0664	2.0025
			0.082	2.70444		0.06645	2.005
			0.08206	2.70528		0.06649	2.00667
			0.08211	2.70667		0.06654	2.00833
			0.08217	2.70889		0.06658	2.01028
			0.08223	2.71083		0.06663	2.01278
			0.08228	2.71333		0.06667	2.015
			0.08234	2.71583		0.06672	2.01694
			0.08239	2.71861		0.06676	2.02
			0.08245	2.72111		0.06681	2.02194
			0.0825	2.72417		0.06685	2.02389
			0.08256	2.72722		0.0669	2.0275
			0.08261	2.72861		0.06694	2.02972
			0.08267	2.73222		0.06699	2.03194
			0.08273	2.7325		0.06703	2.03472
			0.08278	2.73528		0.06708	2.03722
			0.08284	2.73778		0.06712	2.03972
			0.08289	2.73944		0.06717	2.04194
			0.08295	2.74056		0.06721	2.045
			0.083	2.74444		0.06726	2.04861
			0.08306	2.74694		0.0673	2.05
			0.08311	2.74944		0.06735	2.05278
			0.08317	2.75139		0.06739	2.05556
			0.08323	2.75417		0.06744	2.05778
			0.08328	2.75611		0.06748	2.06028
			0.08334	2.75972		0.06753	2.0625
			0.08339	2.76194		0.06757	2.06528
			0.08345	2.765		0.06762	2.06806
			0.0835	2.76694		0.06766	2.07056
			0.08356	2.76972		0.06771	2.0725
			0.08361	2.77278		0.06775	2.07528
			0.08367	2.77472		0.0678	2.07833
			0.08373	2.77778		0.06784	2.08028
			0.08378	2.78056		0.06789	2.08306
			0.08384	2.78361		0.06793	2.08639
			0.08389	2.78667		0.06798	2.08917
			0.08395	2.78972		0.06802	2.09194
			0.084	2.79222		0.06807	2.095
			0.08406	2.79444		0.06811	2.09778
			0.08411	2.7975		0.06816	2.09972
			0.08417	2.80083		0.0682	2.10278
			0.08423	2.80306		0.06825	2.10472
			0.08428	2.80472		0.06829	2.10694
			0.08434	2.80833		0.06834	2.10528
			0.08439	2.80944		0.06838	2.10528
			0.08445	2.81139		0.06843	2.10528
			0.0845	2.81389		0.06847	2.10722
			0.08456	2.81667		0.06852	2.1075
			0.08461	2.81944		0.06856	2.1075
			0.08467	2.82083		0.06861	2.1075
			0.08473	2.82278		0.06865	2.10389
			0.08478	2.82417		0.0687	2.08028
			0.08484	2.82472		0.06874	2.06417
			0.08489	2.825		0.06879	2.05333
			0.08495	2.82639		0.06883	2.00972
			0.085	2.82639		0.06888	1.98556
			0.08506	2.82667		0.06892	1.98472
			0.08511	2.82667		0.06897	1.98583
			0.08517	2.82667		0.06901	1.98806
			0.08523	2.82583		0.06906	1.99
			0.08528	2.82306		0.0691	1.99278
			0.08534	2.81861		0.06915	1.99472
			0.08539	2.81389		0.06919	1.99722
			0.08545	2.81167		0.06924	1.99944
			0.0855	2.81167		0.06928	2.0025
			0.08556	2.80972		0.06933	2.005
			0.08561	2.80778		0.06937	2.00778
			0.08567	2.80778		0.06942	2.01056
			0.08573	2.81		0.06946	2.01306
			0.08578	2.81111		0.06951	2.01528
			0.08584	2.81389		0.06955	2.01806
			0.08589	2.81639		0.0696	2.02139
			0.08595	2.82028		0.06964	2.02333
			0.086	2.8225		0.06969	2.02583
			0.08606	2.82528		0.06973	2.02861
			0.08611	2.82833		0.06978	2.03194
			0.08617	2.83167		0.06982	2.03333
			0.08623	2.835		0.06987	2.03611
			0.08628	2.83833		0.06991	2.03639
			0.08634	2.84194		0.06996	2.03333
			0.08639	2.84556		0.07	2.01583
			0.08645	2.84806		0.07005	2.00917
			0.0865	2.85083		0.07009	2.00778
			0.08656	2.85444		0.07014	2.00778
			0.08661	2.85806		0.07018	2.00806
			0.08667	2.86083		0.07023	2.01
			0.08673	2.86444		0.07027	2.01167
			0.08678	2.86722		0.07032	2.01389
			0.08684	2.86972		0.07036	2.01611
			0.08689	2.87333		0.07041	2.01833
			0.08695	2.87556		0.07045	2.02139
			0.087	2.87861		0.0705	2.02278
			0.08706	2.88167		0.07054	2.02083
			0.08711	2.88556		0.07059	2.02111
			0.08717	2.88861		0.07063	2.02222
			0.08723	2.89111		0.07068	2.02361
			0.08728	2.89472		0.07072	2.02528
			0.08734	2.89722		0.07077	2.02667
			0.08739	2.9		0.07081	2.02778
			0.08745	2.90333		0.07086	2.02917
			0.0875	2.90583		0.0709	2.03222
			0.08756	2.90972		0.07095	2.03417
			0.08761	2.91139		0.07099	2.03806
			0.08767	2.91472		0.07104	2.04083
			0.08773	2.91778		0.07108	2.04361
			0.08778	2.92028		0.07113	2.0475
			0.08784	2.92333		0.07117	2.05
			0.08789	2.92611		0.07122	2.05278
			0.08795	2.92917		0.07126	2.05611
			0.088	2.93139		0.07131	2.05917
			0.08806	2.93444		0.07135	2.06222
			0.08811	2.93639		0.0714	2.06583
			0.08817	2.94		0.07144	2.06889
			0.08823	2.94194		0.07149	2.0725
			0.08828	2.945		0.07153	2.07528
			0.08834	2.9475		0.07158	2.07889
			0.08839	2.94972		0.07162	2.08278
			0.08845	2.95167		0.07167	2.08667
			0.0885	2.95333		0.07171	2.09
			0.08856	2.95694		0.07176	2.09389
			0.08861	2.95889		0.0718	2.09722
			0.08867	2.96111		0.07185	2.10028
			0.08873	2.96361		0.07189	2.10444
			0.08878	2.96556		0.07194	2.10722
			0.08884	2.96833		0.07198	2.11056
			0.08889	2.97111		0.07203	2.11444
			0.08895	2.97333		0.07207	2.11778
			0.089	2.97556		0.07212	2.12139
			0.08906	2.97806		0.07216	2.12528
			0.08911	2.97972		0.07221	2.12833
			0.08917	2.98222		0.07225	2.13139
			0.08923	2.98472		0.0723	2.13417
			0.08928	2.98722		0.07234	2.13667
			0.08934	2.99		0.07239	2.14
			0.08939	2.99333		0.07243	2.14194
			0.08945	2.99583		0.07248	2.145
			0.0895	2.99833		0.07252	2.14861
			0.08956	3.00167		0.07257	2.15139
			0.08961	3.00417		0.07262	2.15472
			0.08967	3.00694		0.07266	2.15806
			0.08973	3.01		0.07271	2.16139
			0.08978	3.01278		0.07275	2.16444
			0.08984	3.01528		0.0728	2.16778
			0.08989	3.01722		0.07284	2.17194
			0.08995	3.02139		0.07289	2.17472
			0.09	3.02389		0.07293	2.17833
			0.09006	3.02694		0.07298	2.1825
			0.09011	3.03		0.07302	2.18583
			0.09017	3.03306		0.07307	2.18944
			0.09023	3.03694		0.07311	2.19306
			0.09028	3.03917		0.07316	2.19694
			0.09034	3.04278		0.0732	2.20111
			0.09039	3.04583		0.07325	2.20444
			0.09045	3.04833		0.07329	2.20833
			0.0905	3.05167		0.07334	2.21139
			0.09056	3.05417		0.07338	2.21528
			0.09061	3.05694		0.07343	2.21889
			0.09067	3.06		0.07347	2.22278
			0.09073	3.06278		0.07352	2.22639
			0.09078	3.06611		0.07356	2.23
			0.09084	3.06861		0.07361	2.23278
			0.09089	3.07222		0.07365	2.23667
			0.09095	3.07444		0.0737	2.23972
			0.091	3.07722		0.07374	2.24306
			0.09106	3.08		0.07379	2.24611
			0.09111	3.0825		0.07383	2.24944
			0.09117	3.085		0.07388	2.2525
			0.09123	3.08806		0.07392	2.25583
			0.09128	3.09083		0.07397	2.25889
			0.09134	3.09333		0.07401	2.26278
			0.09139	3.09611		0.07406	2.26639
			0.09145	3.1		0.0741	2.27028
			0.0915	3.10222		0.07415	2.27306
			0.09156	3.10444		0.07419	2.27694
			0.09161	3.1075		0.07424	2.28028
			0.09167	3.11083		0.07428	2.28361
			0.09173	3.11333		0.07433	2.28611
			0.09178	3.11639		0.07437	2.28972
			0.09184	3.11889		0.07442	2.29278
			0.09189	3.12167		0.07446	2.29583
			0.09195	3.12417		0.07451	2.29778
			0.092	3.12694		0.07455	2.30222
			0.09206	3.13		0.0746	2.30528
			0.09212	3.13194		0.07464	2.3075
			0.09217	3.135		0.07469	2.31111
			0.09223	3.13806		0.07473	2.31278
			0.09228	3.14111		0.07478	2.31639
			0.09234	3.14361		0.07482	2.31917
			0.09239	3.14667		0.07487	2.32111
			0.09245	3.14972		0.07491	2.32389
			0.0925	3.15278		0.07496	2.32667
			0.09256	3.15528		0.075	2.32972
			0.09262	3.1575		0.07505	2.3325
			0.09267	3.16056		0.07509	2.33583
			0.09273	3.16333		0.07514	2.33917
			0.09278	3.16611		0.07518	2.34083
			0.09284	3.16889		0.07523	2.34278
			0.09289	3.17306		0.07527	2.34583
			0.09295	3.17528		0.07532	2.34861
			0.093	3.1775		0.07536	2.35194
			0.09306	3.18028		0.07541	2.35417
			0.09312	3.18278		0.07545	2.35694
			0.09317	3.18472		0.0755	2.36056
			0.09323	3.18806		0.07554	2.36333
			0.09328	3.18972		0.07559	2.36583
			0.09334	3.19306		0.07563	2.36917
			0.09339	3.19528		0.07568	2.37222
			0.09345	3.19833		0.07572	2.37528
			0.0935	3.20111		0.07577	2.37667
			0.09356	3.20417		0.07581	2.37861
			0.09362	3.20611		0.07586	2.38083
			0.09367	3.20861		0.0759	2.38278
			0.09373	3.21111		0.07595	2.385
			0.09378	3.21417		0.07599	2.38667
			0.09384	3.21667		0.07604	2.38889
			0.09389	3.21889		0.07608	2.38917
			0.09395	3.22139		0.07613	2.38944
			0.094	3.22444		0.07617	2.3875
			0.09406	3.22611		0.07622	2.37806
			0.09412	3.22917		0.07626	2.3725
			0.09417	3.23222		0.07631	2.36806
			0.09423	3.23417		0.07635	2.36722
			0.09428	3.23667		0.0764	2.365
			0.09434	3.23917		0.07644	2.36306
			0.09439	3.24111		0.07649	2.3625
			0.09445	3.24333		0.07653	2.3625
			0.0945	3.24556		0.07658	2.365
			0.09456	3.24806		0.07662	2.36722
			0.09462	3.25083		0.07667	2.36917
			0.09467	3.25417		0.07671	2.37139
			0.09473	3.25722		0.07676	2.375
			0.09478	3.26056		0.0768	2.3775
			0.09484	3.26361		0.07685	2.38139
			0.09489	3.26667		0.07689	2.38472
			0.09495	3.27		0.07694	2.38722
			0.095	3.27222		0.07698	2.39
			0.09506	3.27556		0.07703	2.39389
			0.09512	3.27889		0.07707	2.39611
			0.09517	3.28194		0.07712	2.39889
			0.09523	3.28444		0.07716	2.40167
			0.09528	3.28639		0.07721	2.40472
			0.09534	3.28972		0.07725	2.40806
			0.09539	3.2925		0.0773	2.41083
			0.09545	3.29611		0.07734	2.41389
			0.0955	3.29917		0.07739	2.41667
			0.09556	3.30278		0.07743	2.42056
			0.09562	3.30528		0.07748	2.42361
			0.09567	3.3075		0.07752	2.42667
			0.09573	3.31083		0.07757	2.42944
			0.09578	3.31306		0.07761	2.43222
			0.09584	3.31694		0.07766	2.43556
			0.09589	3.31889		0.0777	2.43833
			0.09595	3.3225		0.07775	2.44111
			0.096	3.32528		0.07779	2.445
			0.09606	3.32861		0.07784	2.44861
			0.09612	3.33056		0.07788	2.45083
			0.09617	3.33444		0.07793	2.45333
			0.09623	3.33833		0.07797	2.45722
			0.09628	3.34139		0.07802	2.45944
			0.09634	3.34444		0.07806	2.46194
			0.09639	3.34806		0.07811	2.46472
			0.09645	3.35		0.07815	2.4675
			0.0965	3.35361		0.0782	2.47028
			0.09656	3.35639		0.07824	2.47333
			0.09662	3.35944		0.07829	2.47583
			0.09667	3.3625		0.07833	2.47861
			0.09673	3.36611		0.07838	2.4825
			0.09678	3.37		0.07842	2.48444
			0.09684	3.37361		0.07847	2.48611
			0.09689	3.37778		0.07851	2.4875
			0.09695	3.38056		0.07856	2.49056
			0.097	3.385		0.0786	2.49333
			0.09706	3.38833		0.07865	2.495
			0.09712	3.39222		0.07869	2.49722
			0.09717	3.39528		0.07874	2.49944
			0.09723	3.39917		0.07878	2.50167
			0.09728	3.40222		0.07883	2.505
			0.09734	3.40583		0.07887	2.50667
			0.09739	3.40944		0.07892	2.50778
			0.09745	3.41194		0.07896	2.50778
			0.0975	3.41583		0.07901	2.50778
			0.09756	3.41944		0.07905	2.50778
			0.09762	3.42278		0.0791	2.50972
			0.09767	3.42639		0.07914	2.51167
			0.09773	3.43		0.07919	2.51472
			0.09778	3.43278		0.07923	2.51778
			0.09784	3.43639		0.07928	2.52111
			0.09789	3.44056		0.07932	2.52389
			0.09795	3.44361		0.07937	2.52722
			0.098	3.44778		0.07941	2.53083
			0.09806	3.45111		0.07946	2.53417
			0.09812	3.45417		0.0795	2.53778
			0.09817	3.45778		0.07955	2.54056
			0.09823	3.46083		0.07959	2.54417
			0.09828	3.46444		0.07964	2.54722
			0.09834	3.46778		0.07968	2.55056
			0.09839	3.47		0.07973	2.55417
			0.09845	3.47278		0.07977	2.55667
			0.0985	3.47583		0.07982	2.56083
			0.09856	3.47833		0.07986	2.56417
			0.09862	3.48056		0.07991	2.5675
			0.09867	3.48361		0.07995	2.57167
			0.09873	3.48667		0.08	2.575
			0.09878	3.48917		0.08004	2.57833
			0.09884	3.49083		0.08009	2.58194
			0.09889	3.49306		0.08013	2.585
			0.09895	3.495		0.08018	2.58889
			0.099	3.49778		0.08022	2.5925
			0.09906	3.50056		0.08027	2.59556
			0.09912	3.50278		0.08031	2.59861
			0.09917	3.50417		0.08036	2.6025
			0.09923	3.505		0.0804	2.60639
			0.09928	3.50028		0.08045	2.61
			0.09934	3.48694		0.08049	2.61278
			0.09939	3.47778		0.08054	2.61583
			0.09945	3.47083		0.08058	2.61889
			0.0995	3.46861		0.08063	2.62194
			0.09956	3.46861		0.08067	2.62444
			0.09962	3.47083		0.08072	2.62
			0.09967	3.47139		0.08076	2.615
			0.09973	3.47278		0.08081	2.61694
			0.09978	3.47444		0.08085	2.61778
			0.09984	3.475		0.0809	2.62083
			0.09989	3.47722		0.08094	2.62
			0.09995	3.47944		0.08099	2.61889
			0.1	3.48139		0.08103	2.61889
			0.10006	3.48472		0.08108	2.61972
			0.10012	3.48667		0.08112	2.62111
			0.10017	3.49		0.08117	2.62389
			0.10023	3.49278		0.08121	2.62611
			0.10028	3.49667		0.08126	2.63028
			0.10034	3.49917		0.0813	2.63333
			0.10039	3.50278		0.08135	2.63639
			0.10045	3.50639		0.08139	2.64
			0.1005	3.50972		0.08144	2.6425
			0.10056	3.5125		0.08148	2.64611
			0.10062	3.515		0.08153	2.64917
			0.10067	3.51889		0.08157	2.65194
			0.10073	3.52194		0.08162	2.65556
			0.10078	3.52444		0.08166	2.65917
			0.10084	3.52833		0.08171	2.6625
			0.10089	3.53167		0.08175	2.66667
			0.10095	3.53528		0.0818	2.66917
			0.101	3.5375		0.08184	2.67278
			0.10106	3.54		0.08189	2.67722
			0.10112	3.54333		0.08193	2.68056
			0.10117	3.54611		0.08198	2.68417
			0.10123	3.54833		0.08202	2.68722
			0.10128	3.55139		0.08207	2.69083
			0.10134	3.55444		0.08211	2.69389
			0.10139	3.55722		0.08216	2.6975
			0.10145	3.55972		0.0822	2.70083
			0.1015	3.5625		0.08225	2.70528
			0.10156	3.56556		0.08229	2.70861
			0.10162	3.56861		0.08234	2.7125
			0.10167	3.57167		0.08238	2.71639
			0.10173	3.57444		0.08243	2.72056
			0.10178	3.57611		0.08247	2.72389
			0.10184	3.57694		0.08252	2.72722
			0.10189	3.57861		0.08256	2.73056
			0.10195	3.57972		0.08261	2.73444
			0.102	3.58194		0.08265	2.73833
			0.10206	3.58306		0.0827	2.74278
			0.10212	3.58583		0.08274	2.74611
			0.10217	3.58889		0.08279	2.75
			0.10223	3.59111		0.08283	2.75361
			0.10228	3.59472		0.08288	2.75667
			0.10234	3.5975		0.08292	2.76167
			0.10239	3.59917		0.08297	2.76528
			0.10245	3.6025		0.08301	2.76917
			0.1025	3.60639		0.08306	2.77278
			0.10256	3.60972		0.0831	2.77667
			0.10262	3.61222		0.08315	2.78028
			0.10267	3.61556		0.08319	2.78361
			0.10273	3.61833		0.08324	2.78667
			0.10278	3.62111		0.08328	2.79083
			0.10284	3.62444		0.08333	2.79361
			0.10289	3.62778		0.08337	2.79806
			0.10295	3.63056		0.08342	2.80139
			0.103	3.63306		0.08346	2.80528
			0.10306	3.63583		0.08351	2.80889
			0.10312	3.63833		0.08355	2.81333
			0.10317	3.64056		0.0836	2.81694
			0.10323	3.64306		0.08364	2.82
			0.10328	3.64611		0.08369	2.82417
			0.10334	3.64917		0.08373	2.82917
			0.10339	3.65167		0.08378	2.8325
			0.10345	3.65444		0.08382	2.83611
			0.1035	3.6575		0.08387	2.84028
			0.10356	3.66056		0.08391	2.84444
			0.10362	3.66306		0.08396	2.84861
			0.10367	3.66611		0.084	2.85278
			0.10373	3.66778		0.08405	2.85611
			0.10378	3.67139		0.08409	2.85972
			0.10384	3.67333		0.08414	2.86361
			0.10389	3.67667		0.08418	2.86722
			0.10395	3.67833		0.08423	2.87083
			0.104	3.68056		0.08427	2.87444
			0.10406	3.68306		0.08432	2.87917
			0.10412	3.68556		0.08436	2.8825
			0.10417	3.68722		0.08441	2.88667
			0.10423	3.68917		0.08445	2.89
			0.10428	3.69111		0.0845	2.89444
			0.10434	3.69333		0.08454	2.89778
			0.10439	3.69417		0.08459	2.90222
			0.10445	3.69583		0.08463	2.90611
			0.1045	3.69694		0.08468	2.90944
			0.10456	3.69917		0.08472	2.91306
			0.10462	3.7		0.08477	2.9175
			0.10467	3.70194		0.08481	2.92194
			0.10473	3.70333		0.08486	2.92556
			0.10478	3.70472		0.0849	2.92944
			0.10484	3.70667		0.08495	2.93278
			0.10489	3.70889		0.08499	2.93639
			0.10495	3.71		0.08504	2.94
			0.105	3.71222		0.08508	2.94444
			0.10506	3.71528		0.08513	2.94917
			0.10512	3.71611		0.08517	2.95222
			0.10517	3.71583		0.08522	2.95583
			0.10523	3.71611		0.08526	2.96
			0.10528	3.7175		0.08531	2.96417
			0.10534	3.72028		0.08535	2.96889
			0.10539	3.72028		0.0854	2.9725
			0.10545	3.72139		0.08544	2.97694
			0.1055	3.72361		0.08549	2.98139
			0.10556	3.72472		0.08553	2.98556
			0.10562	3.72472		0.08558	2.98944
			0.10567	3.725		0.08562	2.99278
			0.10573	3.72667		0.08567	2.99611
			0.10578	3.72861		0.08571	2.99944
			0.10584	3.73083		0.08576	3.00333
			0.10589	3.73306		0.0858	3.00722
			0.10595	3.73528		0.08585	3.01028
			0.106	3.73611		0.08589	3.01306
			0.10606	3.7375		0.08594	3.01667
			0.10612	3.73889		0.08598	3.02083
			0.10617	3.74111		0.08603	3.02444
			0.10623	3.74389		0.08607	3.02944
			0.10628	3.74583		0.08612	3.03306
			0.10634	3.74861		0.08616	3.03583
			0.10639	3.75056		0.08621	3.04028
			0.10645	3.75333		0.08625	3.04389
			0.1065	3.755		0.0863	3.04778
			0.10656	3.75778		0.08634	3.05139
			0.10662	3.76056		0.08639	3.05472
			0.10667	3.76361		0.08643	3.05889
			0.10673	3.76556		0.08648	3.06111
			0.10678	3.76722		0.08652	3.065
			0.10684	3.76722		0.08657	3.06722
			0.10689	3.76722		0.08661	3.07083
			0.10695	3.7675		0.08666	3.07361
			0.107	3.76917		0.0867	3.07722
			0.10706	3.77083		0.08675	3.08028
			0.10712	3.77167		0.08679	3.08361
			0.10717	3.77361		0.08684	3.08667
			0.10723	3.77361		0.08688	3.08944
			0.10728	3.77361		0.08693	3.09222
			0.10734	3.775		0.08697	3.09306
			0.10739	3.77611		0.08702	3.09306
			0.10745	3.77889		0.08706	3.09028
			0.1075	3.77972		0.08711	3.08833
			0.10756	3.78222		0.08715	3.08833
			0.10762	3.78306		0.0872	3.08944
			0.10767	3.78444		0.08724	3.09139
			0.10773	3.78611		0.08729	3.09444
			0.10778	3.78806		0.08733	3.0975
			0.10784	3.79056		0.08738	3.10028
			0.10789	3.79278		0.08742	3.10361
			0.10795	3.79528		0.08747	3.10583
			0.108	3.79833		0.08751	3.10917
			0.10806	3.79972		0.08756	3.11111
			0.10812	3.80167		0.0876	3.1125
			0.10817	3.80444		0.08765	3.115
			0.10823	3.80667		0.08769	3.11694
			0.10828	3.80944		0.08774	3.11861
			0.10834	3.81111		0.08778	3.12
			0.10839	3.81389		0.08783	3.11944
			0.10845	3.81583		0.08787	3.12
			0.1085	3.81833		0.08792	3.1175
			0.10856	3.81861		0.08796	3.11722
			0.10862	3.81861		0.08801	3.1175
			0.10867	3.82083		0.08805	3.11583
			0.10873	3.82083		0.0881	3.11417
			0.10878	3.82333		0.08814	3.10444
			0.10884	3.82472		0.08819	3.06444
			0.10889	3.82583		0.08823	3.03333
			0.10895	3.8275		0.08828	3.02778
			0.109	3.82861		0.08832	3.02639
			0.10906	3.83028		0.08837	3.02778
			0.10912	3.83167		0.08841	3.02917
			0.10917	3.83306		0.08846	3.03278
			0.10923	3.82861		0.0885	3.03528
			0.10928	3.81417		0.08855	3.0375
			0.10934	3.79944		0.08859	3.04083
			0.10939	3.725		0.08864	3.04472
			0.10945	3.64278		0.08868	3.04778
			0.1095	3.45667		0.08873	3.05083
			0.10956	3.26472		0.08877	3.05556
			0.10962	3.15028		0.08882	3.05778
			0.10967	3.08889		0.08886	3.06167
			0.10973	3.05861		0.08891	3.06583
			0.10978	3.055		0.08895	3.06861
			0.10984	3.05444		0.089	3.07278
			0.10989	3.0575		0.08904	3.07639
			0.10995	3.05944		0.08909	3.08028
			0.11	3.06222		0.08913	3.08444
			0.11006	3.06472		0.08918	3.08722
			0.11012	3.06778		0.08922	3.09194
			0.11017	3.06944		0.08927	3.09583
			0.11023	3.06583		0.08931	3.1
			0.11028	3.05833		0.08936	3.105
			0.11034	3.05361		0.0894	3.10806
			0.11039	3.04917		0.08945	3.11167
			0.11045	3.04083		0.08949	3.11583
			0.1105	3.02972		0.08954	3.11944
			0.11056	3.02667		0.08958	3.12389
			0.11062	3.02583		0.08963	3.12806
			0.11067	3.02583		0.08967	3.13167
			0.11073	3.02417		0.08972	3.13611
			0.11078	3.02333		0.08976	3.14
			0.11084	3.02083		0.08981	3.14417
			0.11089	3.0125		0.08985	3.1475
			0.11095	2.99028		0.0899	3.15111
			0.111	2.97278		0.08994	3.15528
[truncated: 633 more rows]

## Sheet: Figure S19b
Strain	Stress (Mpa)		Strain	Stress (Mpa)		Strain	Stress (Mpa)
3.07692e-05	0.000473373		4.10256e-05	0.000236686		1.28615e-05	0.00025
8.20513e-05	0.000473373		9.23077e-05	0.000236686		7.71692e-05	0.00025
0.000133333	0.000473373		0.00014359	0.000473373		0.000141477	0.0015
0.000184615	0.00118		0.000194872	0.000473373		0.000205785	0.00175
0.000235897	0.00213		0.000246154	0.000473373		0.000270092	0.00175
0.000287179	0.00331		0.000297436	0.000710059		0.0003344	0.00175
0.000338462	0.0045		0.000348718	0.000946746		0.000398708	0.0025
0.000389744	0.00592		0.0004	0.00213		0.000463015	0.0035
0.000441026	0.00734		0.000451282	0.0026		0.000527323	0.00525
0.000492308	0.00828		0.000502564	0.00308		0.000591631	0.007
0.00054359	0.00994		0.000553846	0.00426		0.000655938	0.00825
0.000594872	0.01112		0.000605128	0.00402		0.000720246	0.0095
0.000646154	0.01396		0.00065641	0.00426		0.000784554	0.01075
0.000697436	0.01562		0.000707692	0.00521		0.000848862	0.01325
0.000748718	0.01728		0.000758974	0.00639		0.000913169	0.01525
0.0008	0.01917		0.000810256	0.00734		0.000977477	0.0165
0.000851282	0.02154		0.000861538	0.00852		0.00104	0.01925
0.000902564	0.02391		0.000912821	0.00947		0.00111	0.02025
0.000953846	0.02604		0.000964103	0.00994		0.00117	0.023
0.00101	0.0284		0.00102	0.01136		0.00123	0.02475
0.00106	0.03148		0.00107	0.01254		0.0013	0.02675
0.00111	0.0329		0.00112	0.01278		0.00136	0.0285
0.00116	0.03479		0.00117	0.0142		0.00143	0.03025
0.00121	0.03811		0.00122	0.0142		0.00149	0.03175
0.00126	0.04047		0.00127	0.01444		0.00156	0.03425
0.00131	0.04213		0.00132	0.01278		0.00162	0.03575
0.00136	0.04402		0.00137	0.00781		0.00168	0.0375
0.00142	0.04615		0.00143	0.00781		0.00175	0.03925
0.00147	0.04781		0.00148	0.00876		0.00181	0.04075
0.00152	0.04994		0.00153	0.00994		0.00188	0.04275
0.00157	0.05231		0.00158	0.01183		0.00194	0.044
0.00162	0.05467		0.00163	0.01278		0.00201	0.047
0.00167	0.05609		0.00168	0.01538		0.00207	0.0485
0.00172	0.05799		0.00173	0.0168		0.00214	0.05075
0.00177	0.05964		0.00178	0.01751		0.0022	0.05225
0.00183	0.06201		0.00184	0.01893		0.00226	0.05325
0.00188	0.0632		0.00189	0.01941		0.00233	0.05525
0.00193	0.06438		0.00194	0.02059		0.00239	0.05675
0.00198	0.06533		0.00199	0.02343		0.00246	0.05875
0.00203	0.06769		0.00204	0.02509		0.00252	0.061
0.00208	0.06935		0.00209	0.02675		0.00259	0.0625
0.00213	0.07124		0.00214	0.02911		0.00265	0.06525
0.00218	0.07337		0.00219	0.03124		0.00271	0.06625
0.00224	0.0755		0.00225	0.03361		0.00278	0.0675
0.00229	0.07669		0.0023	0.03598		0.00284	0.06875
0.00234	0.07858		0.00235	0.0374		0.00291	0.0715
0.00239	0.08071		0.0024	0.03953		0.00297	0.07275
0.00244	0.08166		0.00245	0.04284		0.00304	0.074
0.00249	0.08355		0.0025	0.04473		0.0031	0.076
0.00254	0.08473		0.00255	0.0471		0.00316	0.07825
0.00259	0.08686		0.00261	0.04899		0.00323	0.0805
0.00265	0.08899		0.00266	0.05089		0.00329	0.083
0.0027	0.09018		0.00271	0.05349		0.00336	0.08475
0.00275	0.0916		0.00276	0.05586		0.00342	0.08775
0.0028	0.09254		0.00281	0.05846		0.00349	0.09025
0.00285	0.09207		0.00286	0.0613		0.00355	0.092
0.0029	0.08828		0.00291	0.06343		0.00361	0.0935
0.00295	0.08876		0.00296	0.0658		0.00368	0.09575
0.00301	0.09112		0.00302	0.06793		0.00374	0.09775
0.00306	0.0916		0.00307	0.0703		0.00381	0.1
0.00311	0.09302		0.00312	0.07243		0.00387	0.10225
0.00316	0.09538		0.00317	0.07479		0.00394	0.1045
0.00321	0.09751		0.00322	0.07763		0.004	0.1075
0.00326	0.09893		0.00327	0.08024		0.00406	0.10925
0.00331	0.10036		0.00332	0.08213		0.00413	0.11175
0.00336	0.10201		0.00337	0.08568		0.00419	0.11325
0.00342	0.10414		0.00343	0.08757		0.00426	0.11675
0.00347	0.10556		0.00348	0.09018		0.00432	0.11825
0.00352	0.10722		0.00353	0.09278		0.00439	0.1205
0.00357	0.10817		0.00358	0.09491		0.00445	0.12325
0.00362	0.11053		0.00363	0.09751		0.00451	0.1255
0.00367	0.11195		0.00368	0.10012		0.00458	0.1275
0.00372	0.11361		0.00373	0.10272		0.00464	0.1305
0.00377	0.11598		0.00378	0.10485		0.00471	0.1335
0.00383	0.11882		0.00384	0.10722		0.00477	0.136
0.00388	0.11976		0.00389	0.10982		0.00484	0.13825
0.00393	0.12166		0.00394	0.11219		0.0049	0.14025
0.00398	0.12331		0.00399	0.11408		0.00496	0.14375
0.00403	0.12521		0.00404	0.11621		0.00503	0.14525
0.00408	0.12686		0.00409	0.11929		0.00509	0.14775
0.00413	0.12899		0.00414	0.12095		0.00516	0.15075
0.00418	0.13065		0.00419	0.12331		0.00522	0.1525
0.00424	0.13231		0.00425	0.12544		0.00529	0.15525
0.00429	0.13373		0.0043	0.12781		0.00535	0.158
0.00434	0.13515		0.00435	0.12994		0.00541	0.16
0.00439	0.13609		0.0044	0.13207		0.00548	0.16275
0.00444	0.13609		0.00445	0.13491		0.00554	0.16475
0.00449	0.13302		0.0045	0.1368		0.00561	0.16825
0.00454	0.12876		0.00455	0.1387		0.00567	0.17
0.00459	0.12899		0.00461	0.14107		0.00574	0.1735
0.00465	0.13041		0.00466	0.14343		0.0058	0.1755
0.0047	0.13302		0.00471	0.14556		0.00586	0.17725
0.00475	0.13444		0.00476	0.14769		0.00593	0.1795
0.0048	0.13657		0.00481	0.15006		0.00599	0.18225
0.00485	0.13846		0.00486	0.15243		0.00606	0.185
0.0049	0.13893		0.00491	0.15385		0.00612	0.1865
0.00495	0.13893		0.00496	0.15574		0.00619	0.18975
0.00501	0.14083		0.00502	0.15787		0.00625	0.19225
0.00506	0.14178		0.00507	0.15976		0.00632	0.19475
0.00511	0.14391		0.00512	0.16213		0.00638	0.19675
0.00516	0.14556		0.00517	0.16402		0.00644	0.19975
0.00521	0.14698		0.00522	0.16521		0.00651	0.20175
0.00526	0.14888		0.00527	0.1671		0.00657	0.20425
0.00531	0.15148		0.00532	0.16899		0.00664	0.20725
0.00536	0.15195		0.00537	0.16994		0.0067	0.209
0.00542	0.15337		0.00543	0.17183		0.00677	0.2115
0.00547	0.15503		0.00548	0.17325		0.00683	0.2145
0.00552	0.15669		0.00553	0.17491		0.00689	0.21675
0.00557	0.15858		0.00558	0.17609		0.00696	0.2195
0.00562	0.16118		0.00563	0.17846		0.00702	0.2215
0.00567	0.16284		0.00568	0.17964		0.00709	0.224
0.00572	0.16473		0.00573	0.17988		0.00715	0.2265
0.00577	0.16663		0.00578	0.18178		0.00722	0.229
0.00583	0.16876		0.00584	0.1832		0.00728	0.23175
0.00588	0.17136		0.00589	0.18414		0.00734	0.23375
0.00593	0.17302		0.00594	0.18462		0.00741	0.23675
0.00598	0.1742		0.00599	0.18627		0.00747	0.23875
0.00603	0.17633		0.00604	0.18675		0.00754	0.24125
0.00608	0.17799		0.00609	0.18817		0.0076	0.24325
0.00613	0.17964		0.00614	0.18888		0.00767	0.2465
0.00618	0.18083		0.00619	0.18982		0.00773	0.2485
0.00624	0.18201		0.00625	0.18982		0.00779	0.251
0.00629	0.18367		0.0063	0.18982		0.00786	0.2535
0.00634	0.18485		0.00635	0.19006		0.00792	0.25525
0.00639	0.18675		0.0064	0.19006		0.00799	0.2575
0.00644	0.18769		0.00645	0.1903		0.00805	0.26
0.00649	0.18793		0.0065	0.1903		0.00812	0.26225
0.00654	0.18793		0.00655	0.1903		0.00818	0.26575
0.00659	0.18817		0.00661	0.19053		0.00824	0.26725
0.00665	0.1884		0.00666	0.19053		0.00831	0.27
0.0067	0.1884		0.00671	0.19053		0.00837	0.2725
0.00675	0.1903		0.00676	0.19053		0.00844	0.274
0.0068	0.1903		0.00681	0.19053		0.0085	0.277
0.00685	0.19219		0.00686	0.19053		0.00857	0.279
0.0069	0.19266		0.00691	0.19077		0.00863	0.28175
0.00695	0.19408		0.00696	0.19077		0.00869	0.28325
0.00701	0.19148		0.00702	0.19077		0.00876	0.28575
0.00706	0.18911		0.00707	0.19077		0.00882	0.2875
0.00711	0.18793		0.00712	0.19077		0.00889	0.28975
0.00716	0.19006		0.00717	0.19077		0.00895	0.2925
0.00721	0.19101		0.00722	0.19077		0.00902	0.2955
0.00726	0.18935		0.00727	0.19101		0.00908	0.29775
0.00731	0.18959		0.00732	0.19101		0.00914	0.2995
0.00736	0.19101		0.00737	0.19101		0.00921	0.303
0.00742	0.19124		0.00743	0.19124		0.00927	0.305
0.00747	0.19243		0.00748	0.19124		0.00934	0.307
0.00752	0.1929		0.00753	0.19124		0.0094	0.30975
0.00757	0.19314		0.00758	0.19148		0.00947	0.3125
0.00762	0.19314		0.00763	0.19148		0.00953	0.314
0.00767	0.19337		0.00768	0.19172		0.00959	0.3175
0.00772	0.19361		0.00773	0.19172		0.00966	0.32025
0.00777	0.19361		0.00778	0.19243		0.00972	0.322
0.00783	0.19385		0.00784	0.19314		0.00979	0.3245
0.00788	0.19385		0.00789	0.19314		0.00985	0.327
0.00793	0.19385		0.00794	0.1929		0.00992	0.32925
0.00798	0.19408		0.00799	0.1929		0.00998	0.3315
0.00803	0.19527		0.00804	0.1929		0.01004	0.33375
0.00808	0.19527		0.00809	0.19266		0.01011	0.3365
0.00813	0.19527		0.00814	0.19266		0.01017	0.33875
0.00818	0.19645		0.00819	0.19266		0.01024	0.34025
0.00824	0.19527		0.00825	0.1929		0.0103	0.34325
0.00829	0.1955		0.0083	0.1929		0.01037	0.34525
0.00834	0.1955		0.00835	0.1929		0.01043	0.34775
0.00839	0.19574		0.0084	0.1929		0.0105	0.34975
0.00844	0.19598		0.00845	0.1929		0.01056	0.35275
0.00849	0.19598		0.0085	0.1929		0.01062	0.355
0.00854	0.19598		0.00855	0.1929		0.01069	0.3575
0.00859	0.19598		0.00861	0.19314		0.01075	0.3595
0.00865	0.19598		0.00866	0.19337		0.01082	0.3625
0.0087	0.19598		0.00871	0.19337		0.01088	0.36425
0.00875	0.19598		0.00876	0.19361		0.01095	0.36725
0.0088	0.19598		0.00881	0.19361		0.01101	0.36925
0.00885	0.19598		0.00886	0.19385		0.01107	0.37175
0.0089	0.19621		0.00891	0.19385		0.01114	0.3745
0.00895	0.19621		0.00896	0.19408		0.0112	0.37725
0.00901	0.19645		0.00902	0.19408		0.01127	0.38
0.00906	0.19645		0.00907	0.19408		0.01133	0.38225
0.00911	0.19669		0.00912	0.19408		0.0114	0.3845
0.00916	0.19669		0.00917	0.19432		0.01146	0.387
0.00921	0.19645		0.00922	0.19503		0.01152	0.38975
0.00926	0.19432		0.00927	0.1955		0.01159	0.392
0.00931	0.19361		0.00932	0.19527		0.01165	0.39475
0.00937	0.19385		0.00937	0.19527		0.01172	0.39675
0.00942	0.19385		0.00943	0.19527		0.01178	0.3995
0.00947	0.19385		0.00948	0.19527		0.01185	0.4025
0.00952	0.19527		0.00953	0.1955		0.01191	0.40475
0.00957	0.1955		0.00958	0.1955		0.01197	0.4075
0.00962	0.1955		0.00963	0.19574		0.01204	0.40975
0.00967	0.1955		0.00968	0.19598		0.0121	0.41275
0.00972	0.19574		0.00973	0.19598		0.01217	0.41475
0.00978	0.19574		0.00978	0.19598		0.01223	0.4175
0.00983	0.19598		0.00984	0.19621		0.0123	0.4195
0.00988	0.19621		0.00989	0.19621		0.01236	0.42225
0.00993	0.1974		0.00994	0.19645		0.01242	0.425
0.00998	0.19574		0.00999	0.19669		0.01249	0.42725
0.01003	0.19385		0.01004	0.19692		0.01255	0.42975
0.01008	0.19385		0.01009	0.19692		0.01262	0.43225
0.01013	0.19503		0.01014	0.19716		0.01268	0.43425
0.01019	0.19527		0.01019	0.19763		0.01275	0.43675
0.01024	0.19527		0.01025	0.19858		0.01281	0.43875
0.01029	0.1955		0.0103	0.19858		0.01287	0.442
0.01034	0.1955		0.01035	0.19858		0.01294	0.44375
0.01039	0.19574		0.0104	0.19858		0.013	0.4465
0.01044	0.19598		0.01045	0.19882		0.01307	0.449
0.01049	0.19645		0.0105	0.19882		0.01313	0.45075
0.01054	0.1974		0.01055	0.19905		0.0132	0.45325
0.0106	0.1974		0.01061	0.19929		0.01326	0.45575
0.01065	0.1974		0.01066	0.20047		0.01332	0.458
0.0107	0.1974		0.01071	0.20071		0.01339	0.461
0.01075	0.1974		0.01076	0.20237		0.01345	0.46275
0.0108	0.19716		0.01081	0.2026		0.01352	0.46475
0.01085	0.19716		0.01086	0.20379		0.01358	0.46725
0.0109	0.19716		0.01091	0.20426		0.01365	0.4685
0.01095	0.19787		0.01096	0.2045		0.01371	0.47125
0.01101	0.19716		0.01102	0.20521		0.01377	0.4735
0.01106	0.1974		0.01107	0.20592		0.01384	0.47525
0.01111	0.1974		0.01112	0.20615		0.0139	0.478
0.01116	0.19763		0.01117	0.20615		0.01397	0.4795
0.01121	0.19763		0.01122	0.20686		0.01403	0.4815
0.01126	0.19763		0.01127	0.20781		0.0141	0.48325
0.01131	0.19763		0.01132	0.20757		0.01416	0.48525
0.01137	0.19763		0.01137	0.20757		0.01422	0.48725
0.01142	0.19763		0.01143	0.20757		0.01429	0.48975
0.01147	0.19763		0.01148	0.20757		0.01435	0.49125
0.01152	0.19787		0.01153	0.20757		0.01442	0.49375
0.01157	0.19787		0.01158	0.20757		0.01448	0.49525
0.01162	0.19787		0.01163	0.20781		0.01455	0.49675
0.01167	0.19787		0.01168	0.20781		0.01461	0.49975
0.01172	0.19787		0.01173	0.20805		0.01468	0.50125
0.01178	0.19787		0.01178	0.20805		0.01474	0.503
0.01183	0.19763		0.01184	0.20805		0.0148	0.505
0.01188	0.19787		0.01189	0.20947		0.01487	0.50625
0.01193	0.19787		0.01194	0.20923		0.01493	0.50875
0.01198	0.19787		0.01199	0.20923		0.015	0.5105
0.01203	0.19787		0.01204	0.20923		0.01506	0.51225
0.01208	0.19787		0.01209	0.20923		0.01513	0.51425
0.01213	0.19787		0.01214	0.20899		0.01519	0.516
0.01219	0.19787		0.01219	0.20923		0.01525	0.518
0.01224	0.19787		0.01225	0.20923		0.01532	0.5205
0.01229	0.19787		0.0123	0.20923		0.01538	0.5215
0.01234	0.19787		0.01235	0.20923		0.01545	0.5235
0.01239	0.19787		0.0124	0.20947		0.01551	0.525
0.01244	0.19787		0.01245	0.20947		0.01558	0.52725
0.01249	0.19787		0.0125	0.2097		0.01564	0.52925
0.01254	0.19811		0.01255	0.2097		0.0157	0.5315
0.0126	0.19811		0.01261	0.20994		0.01577	0.534
0.01265	0.19811		0.01266	0.20994		0.01583	0.536
0.0127	0.19811		0.01271	0.20994		0.0159	0.53775
0.01275	0.19811		0.01276	0.20994		0.01596	0.54025
0.0128	0.19811		0.01281	0.21018		0.01603	0.54175
0.01285	0.19811		0.01286	0.21018		0.01609	0.54325
0.0129	0.19834		0.01291	0.21041		0.01615	0.5455
0.01295	0.19834		0.01296	0.21041		0.01622	0.54725
0.01301	0.19834		0.01302	0.21041		0.01628	0.549
0.01306	0.19834		0.01307	0.21041		0.01635	0.55125
0.01311	0.19834		0.01312	0.21065		0.01641	0.5535
0.01316	0.19858		0.01317	0.21065		0.01648	0.55575
0.01321	0.19858		0.01322	0.21065		0.01654	0.5575
0.01326	0.19858		0.01327	0.21089		0.0166	0.55925
0.01331	0.19858		0.01332	0.21089		0.01667	0.5615
0.01337	0.19858		0.01337	0.21089		0.01673	0.5635
0.01342	0.19882		0.01343	0.21112		0.0168	0.56525
0.01347	0.19882		0.01348	0.21112		0.01686	0.5665
0.01352	0.19882		0.01353	0.21136		0.01693	0.5695
0.01357	0.19882		0.01358	0.21254		0.01699	0.57125
0.01362	0.19882		0.01363	0.21278		0.01705	0.5725
0.01367	0.19882		0.01368	0.21254		0.01712	0.57475
0.01372	0.19882		0.01373	0.21254		0.01718	0.5765
0.01378	0.19882		0.01378	0.21325		0.01725	0.5785
0.01383	0.19905		0.01384	0.21396		0.01731	0.57975
0.01388	0.19905		0.01389	0.21396		0.01738	0.5815
0.01393	0.19905		0.01394	0.21396		0.01744	0.58275
0.01398	0.19929		0.01399	0.21396		0.0175	0.58425
0.01403	0.19929		0.01404	0.21396		0.01757	0.58625
0.01408	0.19929		0.01409	0.21396		0.01763	0.58725
0.01413	0.19929		0.01414	0.2142		0.0177	0.589
0.01419	0.19929		0.01419	0.2142		0.01776	0.59075
0.01424	0.19953		0.01425	0.21444		0.01783	0.59275
0.01429	0.19953		0.0143	0.21586		0.01789	0.59375
0.01434	0.19953		0.01435	0.21657		0.01795	0.5955
0.01439	0.19953		0.0144	0.21657		0.01802	0.59775
0.01444	0.19976		0.01445	0.2168		0.01808	0.598
0.01449	0.2		0.0145	0.2168		0.01815	0.60025
0.01454	0.2		0.01455	0.21728		0.01821	0.6015
0.0146	0.2		0.01461	0.21822		0.01828	0.60275
0.01465	0.20024		0.01466	0.21846		0.01834	0.60425
0.0147	0.20024		0.01471	0.2187		0.0184	0.60625
0.01475	0.20024		0.01476	0.21964		0.01847	0.60775
0.0148	0.20024		0.01481	0.22012		0.01853	0.609
0.01485	0.20024		0.01486	0.22036		0.0186	0.6105
0.0149	0.20024		0.01491	0.22036		0.01866	0.61275
0.01495	0.20024		0.01496	0.22154		0.01873	0.61375
0.01501	0.20024		0.01502	0.22225		0.01879	0.61475
0.01506	0.20024		0.01507	0.22225		0.01886	0.61625
0.01511	0.20024		0.01512	0.2232		0.01892	0.61825
0.01516	0.20024		0.01517	0.22391		0.01898	0.61975
0.01521	0.20024		0.01522	0.22462		0.01905	0.622
0.01526	0.20047		0.01527	0.22533		0.01911	0.62275
0.01531	0.20047		0.01532	0.22627		0.01918	0.624
0.01537	0.20142		0.01537	0.22722		0.01924	0.62575
0.01542	0.20166		0.01543	0.22817		0.01931	0.62725
0.01547	0.20166		0.01548	0.22888		0.01937	0.6285
0.01552	0.20166		0.01553	0.22888		0.01943	0.63
0.01557	0.20189		0.01558	0.23053		0.0195	0.6315
0.01562	0.20213		0.01563	0.23053		0.01956	0.633
0.01567	0.20213		0.01568	0.23195		0.01963	0.6345
0.01572	0.20237		0.01573	0.23266		0.01969	0.63575
0.01578	0.2026		0.01578	0.23385		0.01976	0.638
0.01583	0.2026		0.01584	0.23385		0.01982	0.639
0.01588	0.20284		0.01589	0.23574		0.01988	0.64025
0.01593	0.20379		0.01594	0.23574		0.01995	0.64125
0.01598	0.20426		0.01599	0.23621		0.02001	0.643
0.01603	0.2045		0.01604	0.23763		0.02008	0.6445
0.01608	0.2045		0.01609	0.23763		0.02014	0.6455
0.01613	0.2045		0.01614	0.23834		0.02021	0.6475
0.01619	0.20473		0.01619	0.23976		0.02027	0.64925
0.01624	0.20473		0.01625	0.24024		0.02034	0.65025
0.01629	0.20497		0.0163	0.24095		0.0204	0.65125
0.01634	0.20663		0.01635	0.24095		0.02046	0.6525
0.01639	0.20663		0.0164	0.24118		0.02053	0.65475
0.01644	0.20663		0.01645	0.2426		0.02059	0.656
0.01649	0.20663		0.0165	0.24308		0.02066	0.65775
0.01654	0.20663		0.01655	0.24544		0.02072	0.659
0.0166	0.20686		0.01661	0.24615		0.02079	0.6595
0.01665	0.20686		0.01666	0.24757		0.02085	0.66175
0.0167	0.20852		0.01671	0.24805		0.02091	0.663
0.01675	0.20852		0.01676	0.24947		0.02098	0.66375
0.0168	0.20852		0.01681	0.25041		0.02104	0.66575
0.01685	0.20852		0.01686	0.2516		0.02111	0.66675
0.0169	0.21018		0.01691	0.25278		0.02117	0.6685
0.01695	0.21041		0.01696	0.25515		0.02124	0.67
0.01701	0.21041		0.01702	0.25609		0.0213	0.67125
0.01706	0.21065		0.01707	0.25704		0.02136	0.673
0.01711	0.21065		0.01712	0.25846		0.02143	0.67425
0.01716	0.21183		0.01717	0.25964		0.02149	0.6755
0.01721	0.21231		0.01722	0.26083		0.02156	0.67625
0.01726	0.21231		0.01727	0.26249		0.02162	0.67775
0.01731	0.21396		0.01732	0.2632		0.02169	0.6795
0.01737	0.21396		0.01737	0.26509		0.02175	0.68
0.01742	0.2142		0.01743	0.26651		0.02181	0.6815
0.01747	0.21562		0.01748	0.26698		0.02188	0.68225
0.01752	0.21586		0.01753	0.26888		0.02194	0.68375
0.01757	0.21609		0.01758	0.27006		0.02201	0.685
0.01762	0.21728		0.01763	0.27053		0.02207	0.68675
0.01767	0.21799		0.01768	0.27172		0.02214	0.68775
0.01772	0.21941		0.01773	0.2729		0.0222	0.68925
0.01778	0.21941		0.01778	0.27337		0.02226	0.69025
0.01783	0.22083		0.01784	0.27361		0.02233	0.69075
0.01788	0.22154		0.01789	0.27385		0.02239	0.69225
0.01793	0.22225		0.01794	0.27527		0.02246	0.69375
0.01798	0.22391		0.01799	0.2755		0.02252	0.695
0.01803	0.22414		0.01804	0.27574		0.02259	0.69575
0.01808	0.22485		0.01809	0.27621		0.02265	0.69725
0.01813	0.22627		0.01814	0.27692		0.02271	0.6975
0.01819	0.22651		0.01819	0.27669		0.02278	0.69925
0.01824	0.22793		0.01825	0.27669		0.02284	0.7005
0.01829	0.22817		0.0183	0.27645		0.02291	0.702
0.01834	0.22888		0.01835	0.27645		0.02297	0.703
0.01839	0.23006		0.0184	0.27669		0.02304	0.704
0.01844	0.23124		0.01845	0.27669		0.0231	0.706
0.01849	0.23219		0.0185	0.27692		0.02316	0.7065
0.01854	0.23385		0.01855	0.27669		0.02323	0.7085
0.0186	0.23385		0.01861	0.27692		0.02329	0.7095
0.01865	0.23503		0.01866	0.27692		0.02336	0.71
0.0187	0.2355		0.01871	0.27692		0.02342	0.7115
0.01875	0.23574		0.01876	0.27692		0.02349	0.71325
0.0188	0.23574		0.01881	0.27692		0.02355	0.71375
0.01885	0.23669		0.01886	0.27692		0.02362	0.71525
0.0189	0.2374		0.01891	0.27692		0.02368	0.717
0.01895	0.23882		0.01896	0.27716		0.02374	0.71725
0.01901	0.23882		0.01902	0.27858		0.02381	0.71925
0.01906	0.24024		0.01907	0.28024		0.02387	0.7195
0.01911	0.24095		0.01912	0.28166		0.02394	0.7215
0.01916	0.24142		0.01917	0.28331		0.024	0.723
0.01921	0.24237		0.01922	0.28379		0.02407	0.724
0.01926	0.2426		0.01927	0.28497		0.02413	0.7255
0.01931	0.2445		0.01932	0.28544		0.02419	0.7265
0.01937	0.2445		0.01937	0.28686		0.02426	0.7285
0.01942	0.24497		0.01943	0.28828		0.02432	0.72925
0.01947	0.24639		0.01948	0.2897		0.02439	0.73175
0.01952	0.24663		0.01953	0.29065		0.02445	0.73225
0.01957	0.24781		0.01958	0.29183		0.02452	0.734
0.01962	0.24828		0.01963	0.29231		0.02458	0.73475
0.01967	0.24899		0.01968	0.29278		0.02464	0.737
0.01972	0.24899		0.01973	0.2942		0.02471	0.73775
0.01978	0.24994		0.01978	0.29444		0.02477	0.739
0.01983	0.25112		0.01984	0.29586		0.02484	0.7395
0.01988	0.25231		0.01989	0.29751		0.0249	0.74175
0.01993	0.25254		0.01994	0.2987		0.02497	0.74325
0.01998	0.25278		0.01999	0.29917		0.02503	0.74525
0.02003	0.2542		0.02004	0.30036		0.02509	0.74625
0.02008	0.25444		0.02009	0.29893		0.02516	0.7465
0.02013	0.25444		0.02014	0.29562		0.02522	0.748
0.02019	0.25538		0.02019	0.29538		0.02529	0.74975
0.02024	0.25657		0.02025	0.29704		0.02535	0.7505
0.02029	0.25657		0.0203	0.29917		0.02542	0.75225
0.02034	0.25657		0.02035	0.30036		0.02548	0.75425
0.02039	0.2568		0.0204	0.30178		0.02554	0.756
0.02044	0.25704		0.02045	0.30225		0.02561	0.757
0.02049	0.25728		0.0205	0.30343		0.02567	0.75825
0.02054	0.25846		0.02055	0.30556		0.02574	0.75925
0.0206	0.2587		0.02061	0.30627		0.0258	0.76075
0.02065	0.25964		0.02066	0.30722		0.02587	0.76225
0.0207	0.26012		0.02071	0.3084		0.02593	0.764
0.02075	0.26012		0.02076	0.30982		0.02599	0.7655
0.0208	0.26012		0.02081	0.31148		0.02606	0.76575
0.02085	0.26036		0.02086	0.3129		0.02612	0.76725
0.0209	0.26036		0.02091	0.31432		0.02619	0.769
0.02095	0.26059		0.02096	0.31574		0.02625	0.77025
0.02101	0.26107		0.02102	0.31574		0.02632	0.771
0.02106	0.26249		0.02107	0.31669		0.02638	0.7725
0.02111	0.26249		0.02112	0.31787		0.02644	0.7725
0.02116	0.26367		0.02117	0.31976		0.02651	0.7745
0.02121	0.26438		0.02122	0.32071		0.02657	0.77575
0.02126	0.26533		0.02127	0.32118		0.02664	0.7765
0.02131	0.26675		0.02132	0.32237		0.0267	0.778
0.02137	0.26698		0.02137	0.32355		0.02677	0.778
0.02142	0.26864		0.02143	0.32497		0.02683	0.77975
0.02147	0.26959		0.02148	0.32592		0.02689	0.78125
0.02152	0.2703		0.02153	0.32781		0.02696	0.782
0.02157	0.27077		0.02158	0.32899		0.02702	0.7835
0.02162	0.27195		0.02163	0.33018		0.02709	0.78375
0.02167	0.27219		0.02168	0.33112		0.02715	0.785
0.02172	0.27314		0.02173	0.33136		0.02722	0.78575
0.02178	0.27456		0.02178	0.33302		0.02728	0.7865
0.02183	0.27503		0.02184	0.33491		0.02734	0.7875
0.02188	0.27574		0.02189	0.33538		0.02741	0.78875
0.02193	0.27669		0.02194	0.3368		0.02747	0.789
0.02198	0.27716		0.02199	0.33799		0.02754	0.791
0.02203	0.27953		0.02204	0.33917		0.0276	0.79175
0.02208	0.28		0.02209	0.33988		0.02767	0.793
0.02213	0.28024		0.02214	0.34154		0.02773	0.7945
0.02219	0.28142		0.0222	0.34249		0.0278	0.795
0.02224	0.28189		0.02225	0.34249		0.02786	0.796
0.02229	0.28331		0.0223	0.34438		0.02792	0.79625
0.02234	0.28355		0.02235	0.34438		0.02799	0.7985
0.02239	0.28568		0.0224	0.34556		0.02805	0.7985
0.02244	0.28592		0.02245	0.34769		0.02812	0.79975
0.02249	0.28615		0.0225	0.34769		0.02818	0.8005
0.02254	0.28757		0.02255	0.34817		0.02825	0.80225
0.0226	0.28805		0.02261	0.35006		0.02831	0.803
0.02265	0.28947		0.02266	0.35077		0.02837	0.804
0.0227	0.29018		0.02271	0.35219		0.02844	0.80425
0.02275	0.29112		0.02276	0.35266		0.0285	0.8055
0.0228	0.29136		0.02281	0.35408		0.02857	0.80625
0.02285	0.29278		0.02286	0.35527		0.02863	0.80775
0.0229	0.29325		0.02291	0.35598		0.0287	0.808
0.02295	0.29373		0.02297	0.35645		0.02876	0.8085
0.02301	0.29515		0.02302	0.35787		0.02882	0.80975
0.02306	0.29515		0.02307	0.35787		0.02889	0.811
0.02311	0.29562		0.02312	0.35929		0.02895	0.81175
0.02316	0.29751		0.02317	0.35976		0.02902	0.813
0.02321	0.29846		0.02322	0.36		0.02908	0.81325
0.02326	0.29917		0.02327	0.36166		0.02915	0.815
0.02331	0.30012		0.02332	0.36308		0.02921	0.8165
0.02337	0.30154		0.02338	0.36355		0.02927	0.81675
0.02342	0.30154		0.02343	0.36355		0.02934	0.8185
0.02347	0.30225		0.02348	0.36402		0.0294	0.81925
0.02352	0.30367		0.02353	0.36544		0.02947	0.82025
0.02357	0.30485		0.02358	0.3671		0.02953	0.82175
0.02362	0.30485		0.02363	0.3671		0.0296	0.82225
0.02367	0.30509		0.02368	0.36828		0.02966	0.8235
0.02372	0.30651		0.02373	0.36828		0.02972	0.825
0.02378	0.30746		0.02379	0.36947		0.02979	0.82625
0.02383	0.30911		0.02384	0.36994		0.02985	0.82675
0.02388	0.30982		0.02389	0.36994		0.02992	0.82825
0.02393	0.31124		0.02394	0.36994		0.02998	0.82975
0.02398	0.31124		0.02399	0.36994		0.03005	0.83
0.02403	0.3129		0.02404	0.37018		0.03011	0.831
0.02408	0.31337		0.02409	0.37018		0.03017	0.832
0.02413	0.31479		0.02414	0.37065		0.03024	0.8335
0.02419	0.31574		0.0242	0.37207		0.0303	0.83425
0.02424	0.31645		0.02425	0.37183		0.03037	0.8355
0.02429	0.31787		0.0243	0.37183		0.03043	0.836
0.02434	0.31834		0.02435	0.37278		0.0305	0.83725
0.02439	0.31976		0.0244	0.37325		0.03056	0.83825
0.02444	0.32047		0.02445	0.37325		0.03062	0.83925
0.02449	0.32166		0.0245	0.37349		0.03069	0.84
0.02454	0.32189		0.02455	0.37515		0.03075	0.84075
0.0246	0.32379		0.02461	0.37515		0.03082	0.84075
0.02465	0.32402		0.02466	0.37515		0.03088	0.84125
0.0247	0.32426		0.02471	0.37515		0.03095	0.843
0.02475	0.32592		0.02476	0.37515		0.03101	0.843
0.0248	0.3271		0.02481	0.37515		0.03107	0.844
0.02485	0.32734		0.02486	0.37515		0.03114	0.8445
0.0249	0.32852		0.02491	0.37349		0.0312	0.84475
0.02495	0.3297		0.02497	0.37302		0.03127	0.846
0.02501	0.33041		0.02502	0.37325		0.03133	0.84625
0.02506	0.3316		0.02507	0.37325		0.0314	0.84775
0.02511	0.33183		0.02512	0.37325		0.03146	0.848
0.02516	0.33349		0.02517	0.37325		0.03152	0.848
0.02521	0.33396		0.02522	0.37349		0.03159	0.84925
0.02526	0.33515		0.02527	0.37349		0.03165	0.84975
0.02531	0.33586		0.02532	0.37325		0.03172	0.85075
0.02537	0.3368		0.02538	0.37349		0.03178	0.8515
0.02542	0.33775		0.02543	0.37444		0.03185	0.8515
0.02547	0.33846		0.02548	0.37515		0.03191	0.8525
0.02552	0.34012		0.02553	0.3768		0.03198	0.8535
0.02557	0.34059		0.02558	0.37822		0.03204	0.8535
0.02562	0.34272		0.02563	0.37917		0.0321	0.85375
0.02567	0.34367		0.02568	0.37988		0.03217	0.8555
0.02572	0.34438		0.02573	0.38083		0.03223	0.8555
0.02578	0.34533		0.02579	0.38154		0.0323	0.8555
0.02583	0.34651		0.02584	0.38343		0.03236	0.85725
0.02588	0.34698		0.02589	0.38367		0.03243	0.85725
0.02593	0.34864		0.02594	0.38509		0.03249	0.85725
0.02598	0.34888		0.02599	0.38533		0.03255	0.85925
0.02603	0.3503		0.02604	0.38698		0.03262	0.85925
0.02608	0.35148		0.02609	0.38769		0.03268	0.86
0.02613	0.35266		0.02614	0.38864		0.03275	0.86075
0.02619	0.35432		0.0262	0.3903		0.03281	0.861
0.02624	0.35503		0.02625	0.39077		0.03288	0.86125
0.02629	0.35621		0.0263	0.39195		0.03294	0.86275
0.02634	0.35669		0.02635	0.39337		0.033	0.86275
0.02639	0.35905		0.0264	0.39456		0.03307	0.8635
0.02644	0.35929		0.02645	0.39479		0.03313	0.8645
0.02649	0.36		0.0265	0.39574		0.0332	0.8645
0.02654	0.36189		0.02655	0.39716		0.03326	0.86625
0.0266	0.36355		0.02661	0.39834		0.03333	0.86625
0.02665	0.36521		0.02666	0.39834		0.03339	0.8665
0.0267	0.36544		0.02671	0.39929		0.03345	0.86825
0.02675	0.36734		0.02676	0.4		0.03352	0.86925
0.0268	0.36876		0.02681	0.4		0.03358	0.86975
0.02685	0.36994		0.02686	0.40189		0.03365	0.87
0.0269	0.37112		0.02691	0.40284		0.03371	0.872
0.02695	0.37325		0.02697	0.40355		0.03378	0.872
0.02701	0.37491		0.02702	0.40497		0.03384	0.873
0.02706	0.37562		0.02707	0.40521		0.0339	0.87425
0.02711	0.37728		0.02712	0.40663		0.03397	0.87575
0.02716	0.37775		0.02717	0.40686		0.03403	0.87575
0.02721	0.37917		0.02722	0.40852		0.0341	0.87725
0.02726	0.3813		0.02727	0.40876		0.03416	0.87775
0.02731	0.38272		0.02732	0.40994		0.03423	0.8785
0.02737	0.38391		0.02738	0.41065		0.03429	0.88025
0.02742	0.38533		0.02743	0.41278		0.03435	0.88075
0.02747	0.38698		0.02748	0.41302		0.03442	0.88225
0.02752	0.3884		0.02753	0.41444		0.03448	0.88325
0.02757	0.39053		0.02758	0.41515		0.03455	0.88425
0.02762	0.39172		0.02763	0.4168		0.03461	0.8845
0.02767	0.39385		0.02768	0.4187		0.03468	0.88525
0.02772	0.39574		0.02773	0.41893		0.03474	0.88675
0.02778	0.39716		0.02779	0.42059		0.0348	0.8885
0.02783	0.39858		0.02784	0.42201		0.03487	0.88925
0.02788	0.4		0.02789	0.42201		0.03493	0.89025
0.02793	0.40118		0.02794	0.42249		0.035	0.89075
0.02798	0.4026		0.02799	0.42391		0.03506	0.8925
0.02803	0.4045		0.02804	0.42391		0.03513	0.89325
0.02808	0.40639		0.02809	0.42533		0.03519	0.89425
0.02813	0.40852		0.02814	0.42533		0.03525	0.8955
0.02819	0.41112		0.0282	0.42675		0.03532	0.897
0.02824	0.41302		0.02825	0.4284		0.03538	0.8985
0.02829	0.41491		0.0283	0.42935		0.03545	0.9
0.02834	0.41751		0.02835	0.4303		0.03551	0.9005
0.02839	0.41964		0.0284	0.43124		0.03558	0.90225
0.02844	0.42272		0.02845	0.43195		0.03564	0.904
0.02849	0.42367		0.0285	0.43195		0.0357	0.90525
0.02854	0.42651		0.02855	0.43195		0.03577	0.90575
0.0286	0.4284		0.02861	0.43195		0.03583	0.907
0.02865	0.42982		0.02866	0.43337		0.0359	0.90775
0.0287	0.43219		0.02871	0.43479		0.03596	0.9085
0.02875	0.43456		0.02876	0.43621		0.03603	0.90975
0.0288	0.43692		0.02881	0.43834		0.03609	0.911
0.02885	0.43882		0.02886	0.44024		0.03616	0.91175
0.0289	0.44213		0.02891	0.44213		0.03622	0.913
0.02895	0.4445		0.02897	0.44402		0.03628	0.91425
0.02901	0.44757		0.02902	0.44544		0.03635	0.9145
0.02906	0.4497		0.02907	0.44757		0.03641	0.91675
0.02911	0.45183		0.02912	0.44923		0.03648	0.91775
0.02916	0.45396		0.02917	0.45136		0.03654	0.918
0.02921	0.45609		0.02922	0.45302		0.03661	0.91925
0.02926	0.45822		0.02927	0.45538		0.03667	0.92025
0.02931	0.46036		0.02932	0.4568		0.03673	0.92175
0.02937	0.4632		0.02938	0.45893		0.0368	0.923
0.02942	0.46604		0.02943	0.46012		0.03686	0.9235
0.02947	0.46793		0.02948	0.46201		0.03693	0.925
0.02952	0.47006		0.02953	0.46343		0.03699	0.92625
0.02957	0.47243		0.02958	0.46462		0.03706	0.92675
0.02962	0.47527		0.02963	0.46675		0.03712	0.92825
0.02967	0.47763		0.02968	0.46793		0.03718	0.92875
0.02972	0.48024		0.02973	0.46982		0.03725	0.9305
0.02978	0.4826		0.02979	0.47172		0.03731	0.93125
0.02983	0.48473		0.02984	0.47266		0.03738	0.932
0.02988	0.48805		0.02989	0.47527		0.03744	0.9335
0.02993	0.48994		0.02994	0.47645		0.03751	0.9345
0.02998	0.49207		0.02999	0.47834		0.03757	0.93625
0.03003	0.49396		0.03004	0.48071		0.03763	0.937
0.03008	0.49657		0.03009	0.48213		0.0377	0.93925
0.03013	0.49893		0.03014	0.48331		0.03776	0.94
0.03019	0.5013		0.0302	0.48615		0.03783	0.9405
0.03024	0.50272		0.03025	0.4871		0.03789	0.942
0.03029	0.50556		0.0303	0.48852		0.03796	0.94325
0.03034	0.50793		0.03035	0.49018		0.03802	0.94525
0.03039	0.51006		0.0304	0.49018		0.03808	0.946
0.03044	0.51219		0.03045	0.48876		0.03815	0.9475
0.03049	0.51456		0.0305	0.48805		0.03821	0.9495
0.03054	0.51716		0.03055	0.48947		0.03828	0.9505
0.0306	0.51953		0.03061	0.49112		0.03834	0.95225
0.03065	0.52142		0.03066	0.49278		0.03841	0.95275
0.0307	0.52426		0.03071	0.49491		0.03847	0.95475
0.03075	0.52639		0.03076	0.49657		0.03853	0.95575
0.0308	0.52852		0.03081	0.49893		0.0386	0.9575
0.03085	0.53089		0.03086	0.50154		0.03866	0.95975
0.0309	0.53302		0.03091	0.50367		0.03873	0.95975
0.03095	0.5342		0.03097	0.50627		0.03879	0.96175
0.03101	0.53704		0.03102	0.50817		0.03886	0.964
0.03106	0.53941		0.03107	0.51124		0.03892	0.965
0.03111	0.54178		0.03112	0.51361		0.03898	0.96675
0.03116	0.54414		0.03117	0.51503		0.03905	0.96875
0.03121	0.54651		0.03122	0.51787		0.03911	0.97075
0.03126	0.5484		0.03127	0.51976		0.03918	0.972
0.03131	0.55077		0.03132	0.52213		0.03924	0.97425
0.03137	0.55314		0.03138	0.52402		0.03931	0.97525
0.03142	0.55503		0.03143	0.52615		0.03937	0.97775
0.03147	0.55811		0.03148	0.52734		0.03943	0.979
0.03152	0.56095		0.03153	0.5297		0.0395	0.98075
0.03157	0.56284		0.03158	0.53231		0.03956	0.98325
0.03162	0.56521		0.03163	0.53396		0.03963	0.985
0.03167	0.56757		0.03168	0.53633		0.03969	0.98725
0.03172	0.56923		0.03173	0.53846		0.03976	0.98875
0.03178	0.57136		0.03179	0.54083		0.03982	0.99125
0.03183	0.57467		0.03184	0.5432		0.03988	0.9935
0.03188	0.57775		0.03189	0.5458		0.03995	0.99475
0.03193	0.57941		0.03194	0.54817		0.04001	0.9975
0.03198	0.58225		0.03199	0.5503		0.04008	0.99925
0.03203	0.58414		0.03204	0.55243		0.04014	1.00225
0.03208	0.58604		0.03209	0.55456		0.04021	1.00425
0.03213	0.5884		0.03214	0.55669		0.04027	1.00625
0.03219	0.58982		0.0322	0.55905		0.04034	1.008
0.03224	0.59266		0.03225	0.56047		0.0404	1.01
0.03229	0.59479		0.0323	0.5626		0.04046	1.01225
0.03234	0.59692		0.03235	0.5645		0.04053	1.01425
0.03239	0.59905		0.0324	0.56663		0.04059	1.01675
0.03244	0.60166		0.03245	0.56923		0.04066	1.019
0.03249	0.60355		0.0325	0.57112		0.04072	1.021
0.03254	0.60615		0.03255	0.57444		0.04079	1.02325
0.0326	0.60781		0.03261	0.57633		0.04085	1.02575
0.03265	0.61018		0.03266	0.5787		0.04091	1.02725
0.0327	0.61254		0.03271	0.58059		0.04098	1.0295
0.03275	0.61515		0.03276	0.58391		0.04104	1.03125
0.0328	0.61751		0.03281	0.5858		0.04111	1.0335
0.03285	0.61941		0.03286	0.58746		0.04117	1.03575
0.0329	0.62201		0.03291	0.58982		0.04124	1.037
0.03295	0.62367		0.03297	0.59172		0.0413	1.0395
0.03301	0.62604		0.03302	0.59432		0.04136	1.04175
0.03306	0.62864		0.03307	0.59621		0.04143	1.04375
0.03311	0.63053		0.03312	0.59882		0.04149	1.0455
0.03316	0.63266		0.03317	0.60095		0.04156	1.0485
0.03321	0.6355		0.03322	0.60355		0.04162	1.0505
0.03326	0.63692		0.03327	0.60568		0.04169	1.05275
0.03331	0.63905		0.03332	0.60781		0.04175	1.05525
0.03337	0.64166		0.03338	0.61018		0.04181	1.05725
0.03342	0.64379		0.03343	0.61207		0.04188	1.05875
0.03347	0.64615		0.03348	0.61491		0.04194	1.06175
0.03352	0.64852		0.03353	0.6168		0.04201	1.064
0.03357	0.65112		0.03358	0.61893		0.04207	1.06675
0.03362	0.65302		0.03363	0.62059		0.04214	1.0685
0.03367	0.65538		0.03368	0.6232		0.0422	1.07075
0.03373	0.6568		0.03373	0.62556		0.04226	1.07275
0.03378	0.65988		0.03379	0.62722		0.04233	1.075
0.03383	0.66272		0.03384	0.62911		0.04239	1.07675
0.03388	0.66509		0.03389	0.63077		0.04246	1.0795
0.03393	0.66722		0.03394	0.63266		0.04252	1.08175
0.03398	0.66888		0.03399	0.63408		0.04259	1.084
0.03403	0.67172		0.03404	0.63621		0.04265	1.08625
0.03408	0.67408		0.03409	0.6374		0.04271	1.088
0.03414	0.67621		0.03414	0.63953		0.04278	1.0905
0.03419	0.67858		0.0342	0.64118		0.04284	1.09225
0.03424	0.68095		0.03425	0.64331		0.04291	1.0945
0.03429	0.68308		0.0343	0.64639		0.04297	1.09675
0.03434	0.68544		0.03435	0.64805		0.04304	1.09825
0.03439	0.68757		0.0344	0.64994		0.0431	1.1005
0.03444	0.69018		0.03445	0.65231		0.04316	1.10275
0.03449	0.69278		0.0345	0.65467		0.04323	1.10425
0.03455	0.69491		0.03455	0.6568		0.04329	1.1065
0.0346	0.69728		0.03461	0.65893		0.04336	1.109
0.03465	0.6987		0.03466	0.66083		0.04342	1.11025
0.0347	0.70178		0.03471	0.66296		0.04349	1.11325
0.03475	0.70367		0.03476	0.66485		0.04355	1.11575
0.0348	0.70604		0.03481	0.66722		0.04361	1.11825
0.03485	0.70888		0.03486	0.66911		0.04368	1.12075
0.0349	0.7103		0.03491	0.67101		0.04374	1.122
0.03496	0.7129		0.03497	0.67361		0.04381	1.12375
0.03501	0.71456		0.03502	0.67598		0.04387	1.1265
0.03506	0.71692		0.03507	0.67716		0.04394	1.12775
0.03511	0.71905		0.03512	0.67953		0.044	1.13025
0.03516	0.72166		0.03517	0.68118		0.04406	1.1325
0.03521	0.72402		0.03522	0.68379		0.04413	1.13425
0.03526	0.72544		0.03527	0.68568		0.04419	1.137
0.03531	0.72757		0.03532	0.6871		0.04426	1.13925
0.03537	0.72994		0.03538	0.6897		0.04432	1.142
0.03542	0.73254		0.03543	0.69089		0.04439	1.144
0.03547	0.73467		0.03548	0.69325		0.04445	1.14675
0.03552	0.73704		0.03553	0.69444		0.04452	1.14825
0.03557	0.73941		0.03558	0.69704		0.04458	1.151
0.03562	0.74201		0.03563	0.6987		0.04464	1.15275
0.03567	0.74462		0.03568	0.70083		0.04471	1.15475
0.03573	0.74675		0.03573	0.70201		0.04477	1.15775
0.03578	0.74935		0.03579	0.70367		0.04484	1.159
0.03583	0.75124		0.03584	0.70651		0.0449	1.16175
0.03588	0.75337		0.03589	0.70722		0.04497	1.1645
0.03593	0.75574		0.03594	0.70911		0.04503	1.16675
0.03598	0.75787		0.03599	0.71077		0.04509	1.1695
0.03603	0.76095		0.03604	0.7129		0.04516	1.17175
0.03608	0.7626		0.03609	0.71503		0.04522	1.17325
0.03614	0.76497		0.03614	0.71692		0.04529	1.17675
0.03619	0.76734		0.0362	0.71834		0.04535	1.1795
0.03624	0.76899		0.03625	0.71976		0.04542	1.18175
0.03629	0.77089		0.0363	0.72284		0.04548	1.18325
0.03634	0.77444		0.03635	0.7245		0.04554	1.18575
0.03639	0.77562		0.0364	0.72663		0.04561	1.1885
0.03644	0.77846		0.03645	0.72805		0.04567	1.19125
0.03649	0.78059		0.0365	0.7297		0.04574	1.19375
0.03655	0.78272		0.03655	0.73183		0.0458	1.19575
0.0366	0.78485		0.03661	0.73373		0.04587	1.199
0.03665	0.78698		0.03666	0.73562		0.04593	1.2015
0.0367	0.78959		0.03671	0.73751		0.04599	1.20325
0.03675	0.79195		0.03676	0.73917		0.04606	1.206
0.0368	0.79385		0.03681	0.7413		0.04612	1.20875
0.03685	0.79574		0.03686	0.74367		0.04619	1.21075
0.0369	0.79834		0.03691	0.74556		0.04625	1.213
0.03696	0.80047		0.03697	0.74722		0.04632	1.216
0.03701	0.8026		0.03702	0.74864		0.04638	1.21875
0.03706	0.80497		0.03707	0.75006		0.04644	1.221
0.03711	0.80663		0.03712	0.75219		0.04651	1.22325
0.03716	0.80899		0.03717	0.75432		0.04657	1.22625
0.03721	0.81112		0.03722	0.75527		0.04664	1.22775
0.03726	0.81278		0.03727	0.75669		0.0467	1.22975
0.03731	0.81515		0.03732	0.75905		0.04677	1.2325
0.03737	0.81728		0.03738	0.76024		0.04683	1.235
0.03742	0.82012		0.03743	0.76095		0.04689	1.23775
0.03747	0.82201		0.03748	0.76308		0.04696	1.2405
0.03752	0.82296		0.03753	0.76473		0.04702	1.24325
0.03757	0.82533		0.03758	0.76663		0.04709	1.24525
0.03762	0.82746		0.03763	0.76734		0.04715	1.247
0.03767	0.83053		0.03768	0.7697		0.04722	1.25025
0.03773	0.83148		0.03773	0.76994		0.04728	1.25275
0.03778	0.83361		0.03779	0.7716		0.04734	1.25425
0.03783	0.8355		0.03784	0.77302		0.04741	1.25625
0.03788	0.83716		0.03789	0.77491		0.04747	1.25925
0.03793	0.83905		0.03794	0.77586		0.04754	1.26175
0.03798	0.84024		0.03799	0.77728		0.0476	1.26475
0.03803	0.84213		0.03804	0.7787		0.04767	1.267
0.03808	0.84379		0.03809	0.77988		0.04773	1.27025
0.03814	0.84544		0.03814	0.78107		0.04779	1.27325
0.03819	0.8471		0.0382	0.78249		0.04786	1.27575
0.03824	0.84876		0.03825	0.78438		0.04792	1.27875
0.03829	0.85041		0.0383	0.7858		0.04799	1.28125
0.03834	0.8516		0.03835	0.78769		0.04805	1.2845
0.03839	0.85325		0.0384	0.78864		0.04812	1.28625
0.03844	0.85515		0.03845	0.78935		0.04818	1.28875
0.03849	0.85704		0.0385	0.79077		0.04824	1.2915
0.03855	0.8587		0.03855	0.79219		0.04831	1.294
0.0386	0.86059		0.03861	0.79337		0.04837	1.29675
0.03865	0.86178		0.03866	0.79527		0.04844	1.29925
0.0387	0.86367		0.03871	0.79574		0.0485	1.30175
0.03875	0.86604		0.03876	0.79692		0.04857	1.3045
0.0388	0.86769		0.03881	0.79811		0.04863	1.307
0.03885	0.8703		0.03886	0.79976		0.0487	1.30875
0.0389	0.87172		0.03891	0.80118		0.04876	1.3115
0.03896	0.87314		0.03897	0.80189		0.04882	1.314
0.03901	0.87503		0.03902	0.80355		0.04889	1.3165
0.03906	0.87669		0.03907	0.80473		0.04895	1.31825
0.03911	0.87811		0.03912	0.80615		0.04902	1.32125
0.03916	0.87953		0.03917	0.80757		0.04908	1.3245
0.03921	0.88095		0.03922	0.80805		0.04915	1.32625
0.03926	0.88331		0.03927	0.80923		0.04921	1.32825
0.03931	0.88521		0.03932	0.81112		0.04927	1.33175
0.03937	0.88686		0.03938	0.81207		0.04934	1.3335
0.03942	0.88899		0.03943	0.81444		0.0494	1.33675
0.03947	0.89041		0.03948	0.81467		0.04947	1.33825
0.03952	0.89231		0.03953	0.81633		0.04953	1.3405
0.03957	0.89373		0.03958	0.81799		0.0496	1.34325
0.03962	0.89609		0.03963	0.8187		0.04966	1.34575
0.03967	0.89751		0.03968	0.82036		0.04972	1.34725
0.03973	0.89893		0.03973	0.82178		0.04979	1.35
0.03978	0.90083		0.03979	0.82272		0.04985	1.352
0.03983	0.90296		0.03984	0.82438		0.04992	1.35475
0.03988	0.90462		0.03989	0.8258		0.04998	1.3565
0.03993	0.9058		0.03994	0.82698		0.05005	1.35925
0.03998	0.90769		0.03999	0.82888		0.05011	1.36175
0.04003	0.90911		0.04004	0.82959		0.05017	1.3645
0.04008	0.91077		0.04009	0.83148		0.05024	1.3665
0.04014	0.91219		0.04014	0.83337		0.0503	1.3685
0.04019	0.91314		0.0402	0.83456		0.05037	1.37075
0.04024	0.91479		0.04025	0.83574		0.05043	1.37275
0.04029	0.91598		0.0403	0.8374		0.0505	1.3755
0.04034	0.91787		0.04035	0.83905		0.05056	1.37675
0.04039	0.91976		0.0404	0.84		0.05062	1.3775
0.04044	0.92		0.04045	0.84166		0.05069	1.38075
0.04049	0.92237		0.0405	0.84355		0.05075	1.3835
0.04055	0.92331		0.04055	0.84402		0.05082	1.38575
0.0406	0.92473		0.04061	0.84568		0.05088	1.38675
0.04065	0.92639		0.04066	0.8471		0.05095	1.38925
0.0407	0.92781		0.04071	0.84876		0.05101	1.3915
0.04075	0.92899		0.04076	0.84994		0.05108	1.39325
0.0408	0.93065		0.04081	0.8516		0.05114	1.3945
0.04085	0.93254		0.04086	0.85325		0.0512	1.3965
0.0409	0.93302		0.04091	0.85467		0.05127	1.3985
0.04096	0.93444		0.04097	0.85515		0.05133	1.39975
0.04101	0.93609		0.04102	0.8568		0.0514	1.40225
0.04106	0.9368		0.04107	0.85893		0.05146	1.4045
0.04111	0.93799		0.04112	0.85988		0.05153	1.4055
0.04116	0.93941		0.04117	0.86107		0.05159	1.408
0.04121	0.94083		0.04122	0.86272		0.05165	1.40975
0.04126	0.94225		0.04127	0.86414		0.05172	1.411
0.04131	0.94391		0.04132	0.86533		0.05178	1.41275
0.04137	0.94414		0.04138	0.86722		0.05185	1.4145
0.04142	0.9458		0.04143	0.86864		0.05191	1.4135
0.04147	0.94769		0.04148	0.86911		0.05198	1.41525
0.04152	0.94888		0.04153	0.87077		0.05204	1.41675
0.04157	0.9503		0.04158	0.87172		0.0521	1.41775
0.04162	0.95172		0.04163	0.87266		0.05217	1.41775
0.04167	0.9529		0.04168	0.87432		0.05223	1.41925
0.04173	0.95361		0.04173	0.87503		0.0523	1.4195
0.04178	0.95456		0.04179	0.87645		0.05236	1.42025
0.04183	0.95598		0.04184	0.87811		0.05243	1.42125
0.04188	0.95669		0.04189	0.87905		0.05249	1.422
0.04193	0.95905		0.04194	0.87929		0.05255	1.423
0.04198	0.95929		0.04199	0.88095		0.05262	1.4245
0.04203	0.96095		0.04204	0.88237		0.05268	1.42475
0.04208	0.96142		0.04209	0.8826		0.05275	1.424
0.04214	0.9626		0.04214	0.88402		0.05281	1.423
0.04219	0.96331		0.0422	0.8845		0.05288	1.423
0.04224	0.96497		0.04225	0.88615		0.05294	1.423
0.04229	0.96592		0.0423	0.88639		0.053	1.423
0.04234	0.9671		0.04235	0.88663		0.05307	1.423
0.04239	0.96805		0.0424	0.88805		0.05313	1.4235
0.04244	0.9697		0.04245	0.88852		0.0532	1.42475
0.04249	0.97089		0.0425	0.88994		0.05326	1.426
0.04255	0.9716		0.04255	0.89065		0.05333	1.42725
0.0426	0.97278		0.04261	0.8916		0.05339	1.428
0.04265	0.97444		0.04266	0.89231		0.05346	1.4295
0.0427	0.97467		0.04271	0.89325		0.05352	1.431
0.04275	0.97586		0.04276	0.8942		0.05358	1.43275
0.0428	0.97704		0.04281	0.89515		0.05365	1.43375
0.04285	0.97775		0.04286	0.89657		0.05371	1.43475
0.0429	0.97799		0.04291	0.89704		0.05378	1.435
0.04296	0.97964		0.04297	0.89822		0.05384	1.435
0.04301	0.98036		0.04302	0.8987		0.05391	1.4365
0.04306	0.9813		0.04307	0.90036		0.05397	1.43725
0.04311	0.98343		0.04312	0.90036		0.05403	1.43725
0.04316	0.98391		0.04317	0.90225		0.0541	1.439
0.04321	0.98509		0.04322	0.90296		0.05416	1.4405
0.04326	0.9858		0.04327	0.90414		0.05423	1.44075
0.04331	0.98675		0.04332	0.90485		0.05429	1.44075
0.04337	0.9884		0.04338	0.9058		0.05436	1.44225
0.04342	0.98959		0.04343	0.90746		0.05442	1.44275
0.04347	0.9903		0.04348	0.90911		0.05448	1.44425
0.04352	0.99124		0.04353	0.91006		0.05455	1.446
0.04357	0.99266		0.04358	0.91195		0.05461	1.446
0.04362	0.99314		0.04363	0.91266		0.05468	1.44775
0.04367	0.99408		0.04368	0.91479		0.05474	1.44825
0.04373	0.99479		0.04373	0.9155		0.05481	1.44875
0.04378	0.99621		0.04379	0.9174		0.05487	1.45025
0.04383	0.99716		0.04384	0.91858		0.05493	1.45025
0.04388	0.99763		0.04389	0.91976		0.055	1.452
0.04393	0.99882		0.04394	0.92118		0.05506	1.45375
0.04398	1.00071		0.04399	0.92331		0.05513	1.45525
0.04403	1.00118		0.04404	0.9245		0.05519	1.45675
0.04408	1.0026		0.04409	0.92592		0.05526	1.458
0.04414	1.00308		0.04414	0.92828		0.05532	1.4595
0.04419	1.00497		0.0442	0.92923		0.05538	1.46125
0.04424	1.00568		0.04425	0.93065		0.05545	1.46225
0.04429	1.00592		0.0443	0.93278		0.05551	1.46475
0.04434	1.00757		0.04435	0.93349		0.05558	1.4665
0.04439	1.00876		0.0444	0.93515		0.05564	1.46775
0.04444	1.01018		0.04445	0.93657		0.05571	1.4695
0.04449	1.01065		0.0445	0.93846		0.05577	1.46925
0.04455	1.01183		0.04455	0.93941		0.05583	1.47
0.0446	1.01231		0.04461	0.94059		0.0559	1.47175
0.04465	1.01373		0.04466	0.94225		0.05596	1.47175
0.0447	1.01562		0.04471	0.94391		0.05603	1.47325
0.04475	1.01609		0.04476	0.94604		0.05609	1.47425
0.0448	1.01609		0.04481	0.94722		0.05616	1.4765
0.04485	1.01775		0.04486	0.94911		0.05622	1.47775
0.0449	1.01822		0.04491	0.9503		0.05628	1.47875
0.04496	1.01941		0.04497	0.95219		0.05635	1.48
0.04501	1.01964		0.04502	0.95385		0.05641	1.48175
0.04506	1.02107		0.04507	0.95503		0.05648	1.48375
0.04511	1.02154		0.04512	0.95692		0.05654	1.485
0.04516	1.02296		0.04517	0.95834		0.05661	1.48625
0.04521	1.02438		0.04522	0.95929		0.05667	1.4885
0.04526	1.02438		0.04527	0.96118		0.05673	1.4895
0.04531	1.02438		0.04532	0.96237		0.0568	1.49125
0.04537	1.02627		0.04538	0.96355		0.05686	1.49325
0.04542	1.02746		0.04543	0.96544		0.05693	1.4955
0.04547	1.02746		0.04548	0.96663		0.05699	1.49725
0.04552	1.02864		0.04553	0.96781		0.05706	1.499
0.04557	1.02959		0.04558	0.96923		0.05712	1.50075
0.04562	1.03053		0.04563	0.97041		0.05718	1.50225
0.04567	1.03148		0.04568	0.9716		0.05725	1.5035
0.04573	1.03243		0.04573	0.97278		0.05731	1.50525
0.04578	1.03243		0.04579	0.97373		0.05738	1.507
0.04583	1.03408		0.04584	0.97538		0.05744	1.50925
0.04588	1.03456		0.04589	0.97562		0.05751	1.511
0.04593	1.03503		0.04594	0.9768		0.05757	1.51275
0.04598	1.03598		0.04599	0.97775		0.05764	1.51575
0.04603	1.03621		0.04604	0.9787		0.0577	1.5175
0.04608	1.03763		0.04609	0.98036		0.05776	1.52025
0.04614	1.03858		0.04615	0.98225		0.05783	1.5225
0.04619	1.03929		0.0462	0.98272		0.05789	1.52375
0.04624	1.03953		0.04625	0.98296		0.05796	1.5265
0.04629	1.04071		0.0463	0.98462		0.05802	1.53
0.04634	1.04095		0.04635	0.98627		0.05809	1.53175
0.04639	1.04237		0.0464	0.98722		0.05815	1.534
0.04644	1.04237		0.04645	0.98793		0.05821	1.53675
0.04649	1.0426		0.0465	0.98959		0.05828	1.5385
0.04655	1.04426		0.04656	0.99101		0.05834	1.54075
0.0466	1.0445		0.04661	0.99124		0.05841	1.542
0.04665	1.0445		0.04666	0.99195		0.05847	1.54275
0.0467	1.04615		0.04671	0.99337		0.05854	1.543
0.04675	1.04639		0.04676	0.99408		0.0586	1.543
0.0468	1.0471		0.04681	0.9955		0.05866	1.543
0.04685	1.04805		0.04686	0.99716		0.05873	1.5435
0.0469	1.04852		0.04691	0.99811		0.05879	1.545
0.04696	1.0497		0.04697	0.99858		0.05886	1.546
0.04701	1.05089		0.04702	1.00024		0.05892	1.548
0.04706	1.05112		0.04707	1.00118		0.05899	1.5485
0.04711	1.05112		0.04712	1.0026		0.05905	1.547
0.04716	1.05207		0.04717	1.00379		0.05911	1.5455
0.04721	1.05302		0.04722	1.0045		0.05918	1.545
0.04726	1.05373		0.04727	1.00544		0.05924	1.54575
0.04731	1.05467		0.04733	1.00757		0.05931	1.547
0.04737	1.05609		0.04738	1.00828		0.05937	1.54825
0.04742	1.05609		0.04743	1.00947		0.05944	1.54925
0.04747	1.05704		0.04748	1.01065		0.0595	1.551
0.04752	1.05775		0.04753	1.01183		0.05956	1.553
0.04757	1.05917		0.04758	1.01302		0.05963	1.55475
0.04762	1.05964		0.04763	1.0142		0.05969	1.5565
0.04767	1.06083		0.04768	1.01538		0.05976	1.55825
0.04773	1.06107		0.04774	1.01609		0.05982	1.55925
0.04778	1.06225		0.04779	1.01775		0.05989	1.55775
0.04783	1.06225		0.04784	1.0187		0.05995	1.5575
0.04788	1.06367		0.04789	1.01941		0.06001	1.559
0.04793	1.06391		0.04794	1.02083		0.06008	1.5605
0.04798	1.06438		0.04799	1.02178		0.06014	1.56125
0.04803	1.0658		0.04804	1.02438		0.06021	1.5625
0.04808	1.06675		0.04809	1.02533		0.06027	1.5645
0.04814	1.06746		0.04815	1.02651		0.06034	1.566
0.04819	1.06746		0.0482	1.02793		0.0604	1.56725
0.04824	1.06935		0.04825	1.02959		0.06046	1.569
0.04829	1.06959		0.0483	1.03124		0.06053	1.57025
0.04834	1.07101		0.04835	1.03195		0.06059	1.57175
0.04839	1.07195		0.0484	1.03337		0.06066	1.57275
0.04844	1.07266		0.04845	1.03527		0.06072	1.573
0.04849	1.07266		0.0485	1.03669		0.06079	1.5745
0.04855	1.0729		0.04856	1.0374		0.06085	1.5765
0.0486	1.07432		0.04861	1.03882		0.06091	1.57825
0.04865	1.07574		0.04866	1.03976		0.06098	1.58075
0.0487	1.07574		0.04871	1.04118		0.06104	1.58225
0.04875	1.07716		0.04876	1.0426		0.06111	1.58375
0.0488	1.07763		0.04881	1.04379		0.06117	1.58625
0.04885	1.07811		0.04886	1.04402		0.06124	1.58825
0.0489	1.07929		0.04891	1.04521		0.0613	1.5915
0.04896	1.08071		0.04897	1.04757		0.06136	1.5945
0.04901	1.08118		0.04902	1.04828		0.06143	1.5965
0.04906	1.08189		0.04907	1.04899		0.06149	1.6005
0.04911	1.0826		0.04912	1.05089		0.06156	1.60275
0.04916	1.08355		0.04917	1.05089		0.06162	1.6055
0.04921	1.08473		0.04922	1.05254		0.06169	1.609
0.04926	1.08497		0.04927	1.05396		0.06175	1.6115
0.04931	1.08521		0.04933	1.05444		0.06182	1.614
0.04937	1.08663		0.04938	1.05657		0.06188	1.6165
0.04942	1.08663		0.04943	1.05704		0.06194	1.61975
0.04947	1.08828		0.04948	1.05799		0.06201	1.62175
0.04952	1.08852		0.04953	1.0587		0.06207	1.62325
0.04957	1.08994		0.04958	1.05988		0.06214	1.6235
0.04962	1.09136		0.04963	1.0613		0.0622	1.62525
0.04967	1.0916		0.04968	1.06225		0.06227	1.6285
0.04973	1.09254		0.04974	1.06343		0.06233	1.62975
0.04978	1.09325		0.04979	1.06462		0.06239	1.63275
0.04983	1.0942		0.04984	1.06462		0.06246	1.6335
0.04988	1.09491		0.04989	1.06604		0.06252	1.6355
0.04993	1.09515		0.04994	1.06698		0.06259	1.63475
0.04998	1.09609		0.04999	1.06793		0.06265	1.6335
0.05003	1.09728		0.05004	1.06793		0.06272	1.6325
0.05008	1.09822		0.05009	1.06959		0.06278	1.63275
0.05014	1.09822		0.05015	1.07006		0.06284	1.633
0.05019	1.09941		0.0502	1.07172		0.06291	1.63425
0.05024	1.09988		0.05025	1.07148		0.06297	1.63625
0.05029	1.1013		0.0503	1.07266		0.06304	1.6375
0.05034	1.10154		0.05035	1.07314		0.0631	1.63925
0.05039	1.10178		0.0504	1.07385		0.06317	1.64025
0.05044	1.10272		0.05045	1.07503		0.06323	1.64175
0.05049	1.10367		0.0505	1.0755		0.06329	1.642
0.05055	1.10367		0.05056	1.07598		0.06336	1.6435
0.0506	1.10391		0.05061	1.0774		0.06342	1.64475
0.05065	1.10509		0.05066	1.0774		0.06349	1.6465
0.0507	1.1058		0.05071	1.07787		0.06355	1.6485
0.05075	1.10675		0.05076	1.07882		0.06362	1.65025
0.0508	1.10746		0.05081	1.07953		0.06368	1.6515
0.05085	1.10769		0.05086	1.08024		0.06374	1.65275
0.0509	1.10793		0.05091	1.08024		0.06381	1.655
0.05096	1.10935		0.05097	1.08047		0.06387	1.655
0.05101	1.10935		0.05102	1.08095		0.06394	1.65625
0.05106	1.11006		0.05107	1.08213		0.064	1.6575
0.05111	1.11101		0.05112	1.08237		0.06407	1.6585
0.05116	1.11124		0.05117	1.0826		0.06413	1.66
0.05121	1.11243		0.05122	1.08426		0.06419	1.66125
0.05126	1.11314		0.05127	1.0845		0.06426	1.662
0.05131	1.11408		0.05133	1.08521		0.06432	1.65975
0.05137	1.11479		0.05138	1.08663		0.06439	1.652
0.05142	1.11574		0.05143	1.08663		0.06445	1.59425
0.05147	1.11645		0.05148	1.08757		0.06452	1.535
0.05152	1.11669		0.05153	1.08828		0.06458	1.48325
0.05157	1.11787		0.05158	1.08828		0.06464	1.4345
0.05162	1.11858		0.05163	1.08852		0.06471	1.427
0.05167	1.12047		0.05168	1.0897		0.06477	1.426
0.05173	1.12047		0.05174	1.08994		0.06484	1.426
0.05178	1.12071		0.05179	1.0916		0.0649	1.42625
0.05183	1.12189		0.05184	1.0916		0.06497	1.42875
0.05188	1.12331		0.05189	1.0916		0.06503	1.43125
0.05193	1.12355		0.05194	1.09207		0.06509	1.43225
0.05198	1.12402		0.05199	1.09325		0.06516	1.43575
0.05203	1.12544		0.05204	1.09325		0.06522	1.43775
0.05208	1.12663		0.05209	1.09325		0.06529	1.44
0.05214	1.12663		0.05215	1.09491		0.06535	1.443
0.05219	1.1271		0.0522	1.09491		0.06542	1.44575
0.05224	1.12852		0.05225	1.09491		0.06548	1.4485
0.05229	1.1297		0.0523	1.09491		0.06554	1.45175
0.05234	1.12994		0.05235	1.09515		0.06561	1.45575
0.05239	1.13018		0.0524	1.09538		0.06567	1.45925
0.05244	1.13183		0.05245	1.0968		0.06574	1.4625
0.05249	1.13231		0.0525	1.09704		0.0658	1.465
0.05255	1.13349		0.05256	1.09704		0.06587	1.4675
0.0526	1.13467		0.05261	1.09704		0.06593	1.47125
0.05265	1.13491		0.05266	1.09704		0.066	1.47325
0.0527	1.13562		0.05271	1.09704		0.06606	1.47625
0.05275	1.13657		0.05276	1.09728		0.06612	1.47825
0.0528	1.1368		0.05281	1.09728		0.06619	1.4805
0.05285	1.13799		0.05286	1.0987		0.06625	1.4835
0.0529	1.13846		0.05291	1.09893		0.06632	1.48575
0.05296	1.13941		0.05297	1.09893		0.06638	1.48775
0.05301	1.14083		0.05302	1.09893		0.06645	1.49025
0.05306	1.14083		0.05307	1.09893		0.06651	1.49225
0.05311	1.1413		0.05312	1.09917		0.06657	1.49475
0.05316	1.14296		0.05317	1.09917		0.06664	1.49625
0.05321	1.14296		0.05322	1.09941		0.0667	1.49775
0.05326	1.14367		0.05327	1.10012		0.06677	1.5005
0.05331	1.14485		0.05333	1.10083		0.06683	1.50275
0.05337	1.14509		0.05338	1.10083		0.0669	1.5045
0.05342	1.14651		0.05343	1.10083		0.06696	1.5055
0.05347	1.14675		0.05348	1.10154		0.06702	1.506
0.05352	1.14817		0.05353	1.10225		0.06709	1.50875
0.05357	1.14817		0.05358	1.10225		0.06715	1.51025
0.05362	1.14982		0.05363	1.10225		0.06722	1.51175
0.05367	1.1503		0.05368	1.10249		0.06728	1.5125
0.05373	1.15124		0.05374	1.10343		0.06735	1.51175
0.05378	1.15314		0.05379	1.10414		0.06741	1.5105
0.05383	1.15361		0.05384	1.10414		0.06747	1.511
0.05388	1.15479		0.05389	1.10485		0.06754	1.512
0.05393	1.15574		0.05394	1.10556		0.0676	1.51225
0.05398	1.15621		0.05399	1.1058		0.06767	1.51225
0.05403	1.15621		0.05404	1.1058		0.06773	1.513
0.05408	1.15787		0.05409	1.10769		0.0678	1.514
0.05414	1.15811		0.05415	1.10769		0.06786	1.5155
0.05419	1.15858		0.0542	1.10769		0.06792	1.51725
0.05424	1.16		0.05425	1.10793		0.06799	1.51975
0.05429	1.16142		0.0543	1.10864		0.06805	1.5215
0.05434	1.16166		0.05435	1.10982		0.06812	1.5235
0.05439	1.16284		0.0544	1.11006		0.06818	1.527
0.05444	1.16355		0.05445	1.11101		0.06825	1.529
0.05449	1.16426		0.0545	1.11148		0.06831	1.53075
0.05455	1.16521		0.05456	1.11172		0.06837	1.53325
0.0546	1.16544		0.05461	1.11195		0.06844	1.5345
0.05465	1.16734		0.05466	1.11361		0.0685	1.536
0.0547	1.16828		0.05471	1.11361		0.06857	1.53725
0.05475	1.16899		0.05476	1.11361		0.06863	1.54025
0.0548	1.16923		0.05481	1.11385		0.0687	1.53875
0.05485	1.1716		0.05486	1.11574		0.06876	1.532
0.0549	1.1716		0.05491	1.11574		0.06882	1.52425
0.05496	1.17254		0.05497	1.11574		0.06889	1.51825
0.05501	1.1742		0.05502	1.11716		0.06895	1.51575
0.05506	1.17491		0.05507	1.11763		0.06902	1.5155
0.05511	1.17633		0.05512	1.11858		0.06908	1.517
0.05516	1.17728		0.05517	1.11905		0.06915	1.5185
0.05521	1.17846		0.05522	1.11929		0.06921	1.5195
0.05526	1.18012		0.05527	1.12047		0.06927	1.521
0.05531	1.18059		0.05533	1.12118		0.06934	1.52325
0.05537	1.18225		0.05538	1.12166		0.0694	1.526
0.05542	1.18296		0.05543	1.12331		0.06947	1.51975
0.05547	1.18509		0.05548	1.12355		0.06953	1.51725
0.05552	1.18651		0.05553	1.12473		0.0696	1.51725
0.05557	1.18769		0.05558	1.12521		0.06966	1.5165
0.05562	1.1884		0.05563	1.12663		0.06972	1.5125
0.05567	1.18982		0.05568	1.12663		0.06979	1.50875
0.05573	1.19172		0.05574	1.12734		0.06985	1.5075
0.05578	1.19243		0.05579	1.12899		0.06992	1.50575
0.05583	1.19408		0.05584	1.1297		0.06998	1.50725
0.05588	1.19527		0.05589	1.13041		0.07005	1.508
0.05593	1.19692		0.05594	1.1316		0.07011	1.50875
0.05598	1.19811		0.05599	1.13278		0.07018	1.50775
0.05603	1.19929		0.05604	1.13302		0.07024	1.50775
0.05608	1.20095		0.05609	1.13467		0.0703	1.509
0.05614	1.20331		0.05615	1.13657		0.07037	1.51075
0.05619	1.20426		0.0562	1.1368		0.07043	1.514
0.05624	1.20639		0.05625	1.13799		0.0705	1.516
0.05629	1.20734		0.0563	1.13917		0.07056	1.51825
0.05634	1.20899		0.05635	1.14059		0.07063	1.52075
0.05639	1.21065		0.0564	1.14201		0.07069	1.5225
0.05644	1.21231		0.05645	1.1432		0.07075	1.5255
0.05649	1.21444		0.0565	1.14367		0.07082	1.5275
0.05655	1.21586		0.05656	1.14556		0.07088	1.52925
0.0566	1.21799		0.05661	1.14675		0.07095	1.53125
0.05665	1.21941		0.05666	1.14769		0.07101	1.53325
0.0567	1.2213		0.05671	1.14911		0.07108	1.53575
0.05675	1.22272		0.05676	1.15053		0.07114	1.5385
0.0568	1.22438		0.05681	1.15195		0.0712	1.541
0.05685	1.22604		0.05686	1.15314		0.07127	1.5435
0.0569	1.2284		0.05691	1.15408		0.07133	1.544
0.05696	1.22959		0.05697	1.15574		0.0714	1.545
0.05701	1.23124		0.05702	1.15763		0.07146	1.546
0.05706	1.23266		0.05707	1.15834		0.07153	1.54575
0.05711	1.23456		0.05712	1.16		0.07159	1.54575
0.05716	1.23645		0.05717	1.16166		0.07165	1.54575
0.05721	1.23834		0.05722	1.16284		0.07172	1.54775
0.05726	1.24		0.05727	1.1645		0.07178	1.54875
0.05732	1.24237		0.05733	1.16592		0.07185	1.54875
0.05737	1.24426		0.05738	1.16734		0.07191	1.5475
0.05742	1.24592		0.05743	1.16876		0.07198	1.54925
0.05747	1.24781		0.05748	1.17089		0.07204	1.5495
0.05752	1.24994		0.05753	1.17231		0.0721	1.5495
0.05757	1.25278		0.05758	1.1742		0.07217	1.551
0.05762	1.25467		0.05763	1.17538		0.07223	1.55175
0.05767	1.25586		0.05768	1.17728		0.0723	1.55375
0.05773	1.25799		0.05774	1.17893		0.07236	1.555
0.05778	1.25988		0.05779	1.17988		0.07243	1.556
0.05783	1.26272		0.05784	1.18107		0.07249	1.55675
0.05788	1.26438		0.05789	1.18249		0.07255	1.55775
0.05793	1.26675		0.05794	1.18462		0.07262	1.55925
0.05798	1.26911		0.05799	1.18509		0.07268	1.5615
0.05803	1.27053		0.05804	1.18769		0.07275	1.56325
0.05809	1.2729		0.05809	1.18888		0.07281	1.565
0.05814	1.2755		0.05815	1.19148		0.07288	1.56525
0.05819	1.2774		0.0582	1.19195		0.07294	1.56525
0.05824	1.27953		0.05825	1.19361		0.073	1.5655
0.05829	1.28142		0.0583	1.19503		0.07307	1.56675
0.05834	1.28379		0.05835	1.19669		0.07313	1.567
0.05839	1.28663		0.0584	1.19834		0.0732	1.56725
0.05844	1.28828		0.05845	1.20024		0.07326	1.5635
0.0585	1.29041		0.0585	1.20118		0.07333	1.4995
0.05855	1.29254		0.05856	1.20308		0.07339	1.44225
0.0586	1.29444		0.05861	1.20379		0.07345	1.42175
0.05865	1.29609		0.05866	1.20497		0.07352	1.4055
0.0587	1.29846		0.05871	1.20734		0.07358	1.40225
0.05875	1.3013		0.05876	1.20852		0.07365	1.39925
0.0588	1.30391		0.05881	1.2097		0.07371	1.39075
0.05885	1.30604		0.05886	1.2116		0.07378	1.37
0.05891	1.3084		0.05891	1.21278		0.07384	1.366
0.05896	1.3103		0.05897	1.21396		0.0739	1.3635
0.05901	1.31219		0.05902	1.21586		0.07397	1.36025
0.05906	1.31479		0.05907	1.21775		0.07403	1.35825
0.05911	1.31692		0.05912	1.21893		0.0741	1.358
0.05916	1.31882		0.05917	1.22036		0.07416	1.3595
0.05921	1.32095		0.05922	1.2213		0.07423	1.36075
0.05926	1.32402		0.05927	1.22296		0.07429	1.362
0.05932	1.32639		0.05933	1.22485		0.07436	1.361
0.05937	1.32852		0.05938	1.22604		0.07442	1.36225
0.05942	1.33136		0.05943	1.22769		0.07448	1.36
0.05947	1.33373		0.05948	1.22888		0.07455	1.35875
0.05952	1.33633		0.05953	1.23101		0.07461	1.35775
0.05957	1.33799		0.05958	1.23195		0.07468	1.35975
0.05962	1.3413		0.05963	1.23314		0.07474	1.36025
0.05967	1.34414		0.05968	1.23527		0.07481	1.361
0.05973	1.34722		0.05974	1.23669		0.07487	1.3625
0.05978	1.34888		0.05979	1.23882		0.07493	1.36475
0.05983	1.35148		0.05984	1.24024		0.075	1.367
0.05988	1.35385		0.05989	1.24166		0.07506	1.36975
0.05993	1.35598		0.05994	1.24331		0.07513	1.37175
0.05998	1.35905		0.05999	1.24426		0.07519	1.372
0.06003	1.36047		0.06004	1.24615		0.07526	1.372
0.06009	1.36308		0.06009	1.24828		0.07532	1.372
0.06014	1.36521		0.06015	1.25018		0.07538	1.372
0.06019	1.36781		0.0602	1.25183		0.07545	1.374
0.06024	1.37018		0.06025	1.25325		0.07551	1.37525
0.06029	1.37278		0.0603	1.25491		0.07558	1.3755
0.06034	1.37609		0.06035	1.2568		0.07564	1.37575
0.06039	1.37846		0.0604	1.25822		0.07571	1.37575
0.06044	1.38154		0.06045	1.26036		0.07577	1.37575
0.0605	1.38414		0.0605	1.26225		0.07583	1.37725
0.06055	1.38722		0.06056	1.26391		0.0759	1.3775
0.0606	1.38982		0.06061	1.2658		0.07596	1.3775
0.06065	1.39314		0.06066	1.2684		0.07603	1.379
0.0607	1.39621		0.06071	1.26959		0.07609	1.38075
0.06075	1.39953		0.06076	1.27124		0.07616	1.38225
0.0608	1.40308		0.06081	1.27243		0.07622	1.38425
0.06085	1.40592		0.06086	1.27527		0.07628	1.38575
0.06091	1.40852		0.06091	1.2774		0.07635	1.38625
0.06096	1.41183		0.06097	1.27905		0.07641	1.38925
0.06101	1.41491		0.06102	1.28071		0.07648	1.39125
0.06106	1.41822		0.06107	1.2826		0.07654	1.39275
0.06111	1.42154		0.06112	1.28497		0.07661	1.396
0.06116	1.42509		0.06117	1.28734		0.07667	1.399
0.06121	1.42888		0.06122	1.28947		0.07673	1.4005
0.06126	1.43124		0.06127	1.29136		0.0768	1.403
0.06132	1.43503		0.06133	1.29325		0.07686	1.40525
0.06137	1.4374		0.06138	1.29609		0.07693	1.40775
0.06142	1.44166		0.06143	1.29822		0.07699	1.41025
0.06147	1.44544		0.06148	1.30012		0.07706	1.41325
0.06152	1.44899		0.06153	1.30225		0.07712	1.416
0.06157	1.45136		0.06158	1.30509		0.07718	1.4175
0.06162	1.45515		0.06163	1.30675		0.07725	1.41925
0.06167	1.45775		0.06168	1.30959		0.07731	1.4225
0.06173	1.46178		0.06174	1.31101		0.07738	1.4255
0.06178	1.46509		0.06179	1.31408		0.07744	1.4285
0.06183	1.4684		0.06184	1.31598		0.07751	1.43075
0.06188	1.47172		0.06189	1.31882		0.07757	1.4325
0.06193	1.4755		0.06194	1.32071		0.07763	1.43525
0.06198	1.47811		0.06199	1.32331		0.0777	1.43775
0.06203	1.48142		0.06204	1.32544		0.07776	1.44075
0.06209	1.48473		0.06209	1.32805		0.07783	1.44325
0.06214	1.48757		0.06215	1.33018		0.07789	1.44575
0.06219	1.49065		0.0622	1.33278		0.07796	1.4485
0.06224	1.49325		0.06225	1.33467		0.07802	1.45125
0.06229	1.4968		0.0623	1.33728		0.07808	1.4545
0.06234	1.49964		0.06235	1.33941		0.07815	1.45725
0.06239	1.50272		0.0624	1.34178		0.07821	1.46025
0.06244	1.50604		0.06245	1.34367		0.07828	1.463
0.0625	1.50911		0.0625	1.34746		0.07834	1.46625
0.06255	1.5129		0.06256	1.34959		0.07841	1.46875
0.0626	1.51621		0.06261	1.35266		0.07847	1.4715
0.06265	1.51953		0.06266	1.35479		0.07854	1.47325
0.0627	1.52284		0.06271	1.3574		0.0786	1.476
0.06275	1.52544		0.06276	1.35929		0.07866	1.47875
0.0628	1.52852		0.06281	1.36095		0.07873	1.4815
0.06285	1.53183		0.06286	1.3645		0.07879	1.48425
0.06291	1.53467		0.06291	1.36663		0.07886	1.48675
0.06296	1.53775		0.06297	1.36947		0.07892	1.49
0.06301	1.5413		0.06302	1.37254		0.07899	1.49225
0.06306	1.54391		0.06307	1.37491		0.07905	1.49525
0.06311	1.54722		0.06312	1.37751		0.07911	1.498
0.06316	1.5503		0.06317	1.38083		0.07918	1.501
0.06321	1.5529		0.06322	1.3832		0.07924	1.5035
0.06326	1.55574		0.06327	1.38533		0.07931	1.50575
0.06332	1.55905		0.06333	1.38959		0.07937	1.50875
0.06337	1.56189		0.06338	1.39124		0.07944	1.512
0.06342	1.5645		0.06343	1.39456		0.0795	1.514
0.06347	1.56781		0.06348	1.3974		0.07956	1.51675
0.06352	1.57041		0.06353	1.40024		0.07963	1.52025
0.06357	1.57254		0.06358	1.40237		0.07969	1.521
0.06362	1.57515		0.06363	1.40544		0.07976	1.521
0.06367	1.57775		0.06368	1.40828		0.07982	1.52225
0.06373	1.58107		0.06374	1.41089		0.07989	1.52475
0.06378	1.58367		0.06379	1.4142		0.07995	1.52775
0.06383	1.58698		0.06384	1.41657		0.08001	1.52975
0.06388	1.58935		0.06389	1.41964		0.08008	1.533
0.06393	1.59243		0.06394	1.42201		0.08014	1.53475
0.06398	1.59503		0.06399	1.42509		0.08021	1.53725
0.06403	1.59787		0.06404	1.42793		0.08027	1.54025
0.06409	1.59953		0.06409	1.43077		0.08034	1.5425
0.06414	1.60213		0.06415	1.43432		0.0804	1.546
0.06419	1.6045		0.0642	1.43645		0.08046	1.54875
0.06424	1.60663		0.06425	1.43953		0.08053	1.55125
0.06429	1.60994		0.0643	1.4426		0.08059	1.554
0.06434	1.61231		0.06435	1.44592		0.08066	1.556
0.06439	1.61491		0.0644	1.44899		0.08072	1.55875
0.06444	1.61704		0.06445	1.4516		0.08079	1.56
0.0645	1.61988		0.0645	1.45396		0.08085	1.5635
0.06455	1.62225		0.06456	1.45728		0.08091	1.565
0.0646	1.62485		0.06461	1.45964		0.08098	1.56775
0.06465	1.62675		0.06466	1.46249		0.08104	1.57125
0.0647	1.62888		0.06471	1.46556		0.08111	1.573
0.06475	1.63148		0.06476	1.46769		0.08117	1.576
0.0648	1.63432		0.06481	1.47101		0.08124	1.578
0.06485	1.63621		0.06486	1.47385		0.0813	1.58075
0.06491	1.63834		0.06491	1.47645		0.08136	1.584
0.06496	1.64047		0.06497	1.47953		0.08143	1.586
0.06501	1.64308		0.06502	1.48166		0.08149	1.58925
0.06506	1.64473		0.06507	1.48521		0.08156	1.5915
0.06511	1.64734		0.06512	1.48805		0.08162	1.59425
0.06516	1.6497		0.06517	1.48994		0.08169	1.59725
0.06521	1.65183		0.06522	1.49373		0.08175	1.59975
0.06526	1.65396		0.06527	1.49586		0.08182	1.60275
0.06532	1.65609		0.06533	1.49917		0.08188	1.60575
0.06537	1.65799		0.06538	1.50201		0.08194	1.60825
0.06542	1.66059		0.06543	1.50485		0.08201	1.61075
0.06547	1.66296		0.06548	1.50769		0.08207	1.61425
0.06552	1.66509		0.06553	1.51053		0.08214	1.617
0.06557	1.66722		0.06558	1.51361		0.0822	1.61975
0.06562	1.66959		0.06563	1.51692		0.08227	1.623
0.06567	1.6729		0.06568	1.51976		0.08233	1.62575
0.06573	1.67479		0.06574	1.52213		0.08239	1.62675
0.06578	1.67716		0.06579	1.52497		0.08246	1.6285
0.06583	1.67929		0.06584	1.52734		0.08252	1.63075
0.06588	1.68118		0.06589	1.53018		0.08259	1.6335
0.06593	1.68284		0.06594	1.53302		0.08265	1.63675
0.06598	1.68568		0.06599	1.53609		0.08272	1.63825
0.06603	1.6871		0.06604	1.53941		0.08278	1.64075
0.06609	1.6897		0.06609	1.54296		0.08285	1.6435
0.06614	1.69254		0.06615	1.54533		0.08291	1.6455
0.06619	1.69491		0.0662	1.54864		0.08297	1.64775
0.06624	1.69728		0.06625	1.55195		0.08304	1.65
0.06629	1.69941		0.0663	1.55503		0.0831	1.653
0.06634	1.70154		0.06635	1.55834		0.08317	1.65525
0.06639	1.70414		0.0664	1.56142		0.08323	1.657
0.06644	1.70675		0.06645	1.5645		0.0833	1.65925
0.0665	1.70959		0.0665	1.56781		0.08336	1.661
0.06655	1.71148		0.06656	1.57041		0.08342	1.66375
0.0666	1.71432		0.06661	1.57278		0.08349	1.667
0.06665	1.71669		0.06666	1.57538		0.08355	1.66875
0.0667	1.71858		0.06671	1.5787		0.08362	1.67125
0.06675	1.72142		0.06676	1.58178		0.08368	1.674
0.0668	1.72355		0.06681	1.58485		0.08375	1.6765
0.06685	1.72639		0.06686	1.58817		0.08381	1.67775
0.06691	1.72805		0.06691	1.59077		0.08387	1.68025
0.06696	1.73065		0.06697	1.59432		0.08394	1.6815
0.06701	1.73254		0.06702	1.5974		0.084	1.684
0.06706	1.73515		0.06707	1.6		0.08407	1.6865
0.06711	1.73728		0.06712	1.60331		0.08413	1.68975
0.06716	1.73941		0.06717	1.60639		0.0842	1.69225
0.06721	1.74225		0.06722	1.60923		0.08426	1.69325
0.06726	1.74367		0.06727	1.61207		0.08432	1.69325
0.06732	1.74651		0.06733	1.61444		0.08439	1.694
0.06737	1.74864		0.06738	1.61775		0.08445	1.69675
0.06742	1.75148		0.06743	1.62083		0.08452	1.699
0.06747	1.75314		0.06748	1.62367		0.08458	1.70175
0.06752	1.75598		0.06753	1.62651		0.08465	1.70425
0.06757	1.75787		0.06758	1.6303		0.08471	1.7065
0.06762	1.75976		0.06763	1.63243		0.08477	1.708
0.06767	1.76166		0.06768	1.63503		0.08484	1.71
0.06773	1.76426		0.06774	1.63811		0.0849	1.7115
0.06778	1.76568		0.06779	1.64095		0.08497	1.71425
0.06783	1.76781		0.06784	1.64426		0.08503	1.71575
0.06788	1.76994		0.06789	1.64663		0.0851	1.71875
0.06793	1.77183		0.06794	1.64994		0.08516	1.7215
0.06798	1.77373		0.06799	1.65325		0.08522	1.72425
0.06803	1.77562		0.06804	1.65609		0.08529	1.7265
0.06809	1.77751		0.06809	1.65822		0.08535	1.7285
0.06814	1.77941		0.06815	1.66249		0.08542	1.7315
0.06819	1.78154		0.0682	1.66438		0.08548	1.73475
0.06824	1.7832		0.06825	1.6684		0.08555	1.7375
0.06829	1.78485		0.0683	1.67172		0.08561	1.7395
0.06834	1.78675		0.06835	1.67432		0.08567	1.74225
0.06839	1.78793		0.0684	1.67763		0.08574	1.745
0.06844	1.78982		0.06845	1.68071		0.0858	1.748
0.0685	1.79148		0.0685	1.68379		0.08587	1.751
0.06855	1.79314		0.06856	1.68686		0.08593	1.7545
0.0686	1.79456		0.06861	1.6897		0.086	1.758
0.06865	1.79669		0.06866	1.69302		0.08606	1.7615
0.0687	1.79882		0.06871	1.69633		0.08612	1.76475
0.06875	1.80118		0.06876	1.69941		0.08619	1.76825
0.0688	1.80426		0.06881	1.70249		0.08625	1.7715
0.06885	1.80568		0.06886	1.70509		0.08632	1.7755
0.06891	1.80805		0.06891	1.70864		0.08638	1.77875
0.06896	1.80994		0.06897	1.71172		0.08645	1.7815
0.06901	1.81183		0.06902	1.71479		0.08651	1.78475
0.06906	1.81325		0.06907	1.71763		0.08657	1.78925
0.06911	1.81562		0.06912	1.72118		0.08664	1.79275
0.06916	1.81704		0.06917	1.72521		0.0867	1.79575
0.06921	1.81893		0.06922	1.72757		0.08677	1.79925
0.06926	1.82083		0.06927	1.73112		0.08683	1.803
0.06932	1.82154		0.06933	1.73467		0.0869	1.80575
0.06937	1.81988		0.06938	1.73728		0.08696	1.8095
0.06942	1.81988		0.06943	1.74083		0.08703	1.81225
0.06947	1.82012		0.06948	1.74391		0.08709	1.816
0.06952	1.8213		0.06953	1.74698		0.08715	1.8185
0.06957	1.8232		0.06958	1.74959		0.08722	1.8215
0.06962	1.82438		0.06963	1.75314		0.08728	1.824
0.06967	1.82651		0.06968	1.75621		0.08735	1.82725
0.06973	1.82911		0.06974	1.75976		0.08741	1.8305
0.06978	1.83053		0.06979	1.76308		0.08748	1.834
0.06983	1.83314		0.06984	1.76568		0.08754	1.837
0.06988	1.83574		0.06989	1.76876		0.0876	1.83975
0.06993	1.83811		0.06994	1.77254		0.08767	1.84275
0.06998	1.84095		0.06999	1.77562		0.08773	1.8455
0.07003	1.84331		0.07004	1.77846		0.0878	1.84925
0.07009	1.84497		0.0701	1.78154		0.08786	1.853
0.07014	1.84781		0.07015	1.78485		0.08793	1.85575
0.07019	1.84947		0.0702	1.78817		0.08799	1.858
0.07024	1.85065		0.07025	1.79148		0.08805	1.8605
0.07029	1.8516		0.0703	1.79432		0.08812	1.86325
0.07034	1.85183		0.07035	1.79787		0.08818	1.86575
0.07039	1.85444		0.0704	1.80071		0.08825	1.868
0.07044	1.85633		0.07045	1.80379		0.08831	1.86475
0.0705	1.85893		0.07051	1.80734		0.08838	1.862
0.07055	1.86178		0.07056	1.81065		0.08844	1.862
0.0706	1.86509		0.07061	1.81373		0.0885	1.86375
0.07065	1.86817		0.07066	1.81728		0.08857	1.86525
0.0707	1.87006		0.07071	1.82036		0.08863	1.867
0.07075	1.8729		0.07076	1.82296		0.0887	1.86775
0.0708	1.87574		0.07081	1.82675		0.08876	1.8695
0.07085	1.87811		0.07086	1.82959		0.08883	1.87225
0.07091	1.88		0.07092	1.83243		0.08889	1.8735
0.07096	1.88284		0.07097	1.83574		0.08895	1.87625
0.07101	1.88568		0.07102	1.83834		0.08902	1.87825
0.07106	1.88757		0.07107	1.84071		0.08908	1.8805
0.07111	1.89018		0.07112	1.84331		0.08915	1.8835
0.07116	1.89302		0.07117	1.84615		0.08921	1.88575
0.07121	1.89586		0.07122	1.84994		0.08928	1.88625
0.07126	1.89799		0.07127	1.85231		0.08934	1.884
0.07132	1.90083		0.07133	1.85515		0.0894	1.8755
0.07137	1.90225		0.07138	1.85893		0.08947	1.74325
0.07142	1.90509		0.07143	1.86059		0.08953	1.61
0.07147	1.90864		0.07148	1.8632		0.0896	1.53425
0.07152	1.90982		0.07153	1.86556		0.08966	1.4965
0.07157	1.91195		0.07158	1.86793		0.08973	1.41475
0.07162	1.91432		0.07163	1.87006		0.08979	-0.15975
0.07167	1.91716		0.07169	1.86911
0.07173	1.91905		0.07174	1.86793
0.07178	1.92213		0.07179	1.86793
0.07183	1.92426		0.07184	1.86793
0.07188	1.92686		0.07189	1.86793
0.07193	1.92947		0.07194	1.86911
0.07198	1.93254		0.07199	1.86982
0.07203	1.93491		0.07204	1.87195
0.07209	1.93822		0.0721	1.87195
0.07214	1.94154		0.07215	1.87172
0.07219	1.94367		0.0722	1.8703
0.07224	1.94698		0.07225	1.8703
0.07229	1.94935		0.0723	1.87148
0.07234	1.95219		0.07235	1.87219
0.07239	1.95527		0.0724	1.87219
0.07244	1.95834		0.07245	1.87314
0.0725	1.96118		0.07251	1.87219
0.07255	1.96402		0.07256	1.8729
0.0726	1.96639		0.07261	1.87385
0.07265	1.96923		0.07266	1.87385
0.0727	1.97136		0.07271	1.87219
0.07275	1.97515		0.07276	1.87243
0.0728	1.97775		0.07281	1.86911
0.07285	1.98036		0.07286	1.86107
0.07291	1.98343		0.07292	1.85846
0.07296	1.98533		0.07297	1.85633
0.07301	1.98793		0.07302	1.85562
0.07306	1.99172		0.07307	1.85396
0.07311	1.99432		0.07312	1.85231
0.07316	1.99692		0.07317	1.84923
0.07321	1.99882		0.07322	1.84615
0.07326	2		0.07327	1.84473
0.07332	2.00213		0.07333	1.84473
0.07337	2.00213		0.07338	1.84615
0.07342	2.00284		0.07343	1.84805
0.07347	2.00426		0.07348	1.84923
0.07352	2.00521		0.07353	1.85136
0.07357	2.00521		0.07358	1.85183
0.07362	2.00521		0.07363	1.85112
0.07367	2.00639		0.07369	1.85112
0.07373	2.00781		0.07374	1.85231
0.07378	2.00781		0.07379	1.85302
0.07383	2.00781		0.07384	1.85396
0.07388	2.00781		0.07389	1.85515
0.07393	2.00805		0.07394	1.85822
0.07398	2.00805		0.07399	1.85893
0.07403	2.00805		0.07404	1.86083
0.07409	2.00899		0.0741	1.86201
0.07414	2.01018		0.07415	1.86438
0.07419	2.01136		0.0742	1.86627
0.07424	2.01302		0.07425	1.86817
0.07429	2.01349		0.0743	1.87101
0.07434	2.0142		0.07435	1.87314
0.07439	2.0142		0.0744	1.87527
0.07444	2.01515		0.07445	1.87716
0.0745	2.01633		0.07451	1.87953
0.07455	2.01751		0.07456	1.88118
0.0746	2.01893		0.07461	1.88308
0.07465	2.02036		0.07466	1.88331
0.0747	2.02107		0.07471	1.8845
0.07475	2.02225		0.07476	1.88497
0.0748	2.02367		0.07481	1.88615
0.07485	2.02509		0.07486	1.85373
0.07491	2.0258		0.07492	1.5155
0.07496	2.02722		0.07497	1.49302
0.07501	2.02769		0.07502	1.48876
0.07506	2.02864		0.07507	1.48544
0.07511	2.03053		0.07512	1.48473
0.07516	2.03124		0.07517	1.48213
0.07521	2.03266		0.07522	1.48213
0.07526	2.03266		0.07527	1.48331
0.07532	2.03266		0.07533	1.48379
0.07537	2.0329		0.07538	1.48402
0.07542	2.03527		0.07543	1.48402
0.07547	2.03669		0.07548	1.48402
0.07552	2.03811		0.07553	1.48402
0.07557	2.03976		0.07558	1.48544
0.07562	2.03976		0.07563	1.48757
0.07567	2.04024		0.07569	1.49089
0.07573	2.04189		0.07574	1.49254
0.07578	2.04379		0.07579	1.4942
0.07583	2.04497		0.07584	1.49562
0.07588	2.04615		0.07589	1.49893
0.07593	2.04686		0.07594	1.50178
0.07598	2.04899		0.07599	1.50391
0.07603	2.05065		0.07604	1.50556
0.07609	2.05136		0.0761	1.50675
0.07614	2.05254		0.07615	1.50959
0.07619	2.05254		0.0762	1.51172
0.07624	2.05018		0.07625	1.51408
0.07629	2.04237		0.0763	1.51669
0.07634	2.03077		0.07635	1.51811
0.07639	1.8916		0.0764	1.51976
0.07644	0.07385		0.07645	1.52024
0.0765	-0.00686		0.07651	1.52189
			0.07656	1.52402
			0.07661	1.52615
			0.07666	1.52923
			0.07671	1.53254
			0.07676	1.53515
			0.07681	1.53728
			0.07686	1.53893
			0.07692	1.5413
			0.07697	1.54462
			0.07702	1.54817
			0.07707	1.55077
			0.07712	1.55385
			0.07717	1.55716
			0.07722	1.55976
			0.07727	1.56189
			0.07733	1.56521
			0.07738	1.56757
			0.07743	1.56899
			0.07748	1.57112
			0.07753	1.57396
			0.07758	1.57467
			0.07763	1.57467
			0.07769	1.57467
			0.07774	1.5626
			0.07779	1.55834
			0.07784	1.55669
			0.07789	1.54391
			0.07794	1.54012
			0.07799	1.53988
			0.07804	1.54012
			0.0781	1.54154
			0.07815	1.54414
			0.0782	1.54651
			0.07825	1.55006
			0.0783	1.55148
			0.07835	1.55314
			0.0784	1.55598
			0.07845	1.55905
			0.07851	1.56237
			0.07856	1.56615
			0.07861	1.57018
			0.07866	1.57349
			0.07871	1.57704
			0.07876	1.58059
			0.07881	1.58391
			0.07886	1.58675
			0.07892	1.58959
			0.07897	1.59266
			0.07902	1.59598
			0.07907	1.59953
			0.07912	1.60237
			0.07917	1.60568
			0.07922	1.60852
			0.07927	1.61207
			0.07933	1.61538
			0.07938	1.61799
			0.07943	1.62083
			0.07948	1.62462
			0.07953	1.62746
			0.07958	1.62982
			0.07963	1.63361
			0.07969	1.6355
			0.07974	1.63811
			0.07979	1.64071
			0.07984	1.64118
			0.07989	1.64308
			0.07994	1.64237
			0.07999	1.63882
			0.08004	1.63811
			0.0801	1.63929
			0.08015	1.63976
			0.0802	1.64095
			0.08025	1.64095
			0.0803	1.64189
			0.08035	1.64355
			0.0804	1.64592
			0.08045	1.64781
			0.08051	1.65041
			0.08056	1.65325
			0.08061	1.65444
			0.08066	1.65728
			0.08071	1.65988
			0.08076	1.66225
			0.08081	1.66485
			0.08086	1.66769
			0.08092	1.67053
			0.08097	1.67361
			0.08102	1.67598
			0.08107	1.67882
			0.08112	1.68166
			0.08117	1.68473
			0.08122	1.68781
			0.08127	1.69018
			0.08133	1.69325
			0.08138	1.69515
			0.08143	1.69799
			0.08148	1.70201
			0.08153	1.70367
			0.08158	1.70627
			0.08163	1.70911
			0.08169	1.71195
			0.08174	1.71456
			0.08179	1.71763
			0.08184	1.72047
			0.08189	1.7226
			0.08194	1.72592
			0.08199	1.72876
			0.08204	1.73065
			0.0821	1.73231
			0.08215	1.73491
			0.0822	1.73704
			0.08225	1.73941
			0.0823	1.7413
			0.08235	1.74343
			0.0824	1.7458
			0.08245	1.74864
			0.08251	1.75053
			0.08256	1.75243
			0.08261	1.75503
			0.08266	1.75716
			0.08271	1.75929
			0.08276	1.76189
			0.08281	1.76213
			0.08286	1.76213
			0.08292	1.76402
			0.08297	1.76592
			0.08302	1.76828
			0.08307	1.77041
			0.08312	1.77183
			0.08317	1.77302
			0.08322	1.77373
			0.08327	1.77467
			0.08333	1.77657
			0.08338	1.77751
			0.08343	1.77846
			0.08348	1.78059
			0.08353	1.78296
			0.08358	1.78509
			0.08363	1.78769
			0.08369	1.78959
			0.08374	1.79148
			0.08379	1.7929
			0.08384	1.79432
			0.08389	1.79385
			0.08394	1.79314
			0.08399	1.79314
			0.08404	1.79456
			0.0841	1.79598
			0.08415	1.79811
			0.0842	1.79953
			0.08425	1.80213
			0.0843	1.80331
			0.08435	1.80521
			0.0844	1.80592
			0.08445	1.80379
			0.08451	1.7955
			0.08456	1.79124
			0.08461	1.78675
			0.08466	1.78249
			0.08471	1.77941
			0.08476	1.77586
			0.08481	1.76734
			0.08486	1.6845
			0.08492	1.64237
			0.08497	1.61325
			0.08502	1.53467
			0.08507	1.46959
			0.08512	1.44639
			0.08517	1.4374
			0.08522	1.42509
			0.08527	1.40118
			0.08533	1.36568
			0.08538	1.31456
			0.08543	0.25822
			0.08548	-0.00118

## Sheet: Figure S19c
Strain	Stress (Mpa)		Strain	Stress (Mpa)		Strain	Stress (Mpa)
2.5e-05	0.00472		0	0.00237		4.10256e-05	0.00104
6.66667e-05	0.00528		0.000128205	0.00284		9.23077e-05	0.00104
0.000108333	0.00667		0.00025641	0.00284		0.00014359	0.00104
0.00015	0.00833		0.000384615	0.00402		0.000194872	0.00104
0.000191667	0.00972		0.000512821	0.00544		0.000246154	0.0013
0.000233333	0.01139		0.000641026	0.00639		0.000297436	0.00391
0.000275	0.01389		0.000769231	0.0071		0.000348718	0.00677
0.000316667	0.01417		0.000897436	0.00805		0.0004	0.00911
0.000358333	0.01417		0.00103	0.00947		0.000451282	0.0125
0.0004	0.01583		0.00115	0.01089		0.000502564	0.0151
0.000441667	0.01667		0.00128	0.01207		0.000553846	0.01849
0.000483333	0.02		0.00141	0.01373		0.000605128	0.02031
0.000525	0.02056		0.00154	0.01325		0.000657436	0.02369
0.000566667	0.02222		0.00167	0.01349		0.000708718	0.02682
0.000608333	0.02306		0.00179	0.01562		0.00076	0.02942
0.00065	0.02611		0.00192	0.01846		0.000811282	0.03307
0.000691667	0.0275		0.00205	0.02178		0.000862564	0.03619
0.000733333	0.02861		0.00218	0.02485		0.000913846	0.03905
0.000775	0.03056		0.00231	0.02864		0.000965128	0.04166
0.000816667	0.03333		0.00244	0.03219		0.00102	0.04452
0.000858333	0.03472		0.00256	0.03574		0.00107	0.04712
0.0009	0.03639		0.00269	0.04047		0.00112	0.04895
0.000941667	0.03778		0.00282	0.04473		0.00117	0.05077
0.000983333	0.04		0.00295	0.0497		0.00122	0.05181
0.00102	0.04167		0.00308	0.05515		0.00127	0.05415
0.00107	0.04333		0.00321	0.06012		0.00132	0.0565
0.00111	0.04444		0.00333	0.06604		0.00138	0.05988
0.00115	0.04583		0.00346	0.07148		0.00143	0.06301
0.00119	0.04694		0.00359	0.07692		0.00148	0.06587
0.00123	0.04889		0.00372	0.08237		0.00153	0.06847
0.00128	0.05056		0.00385	0.08828		0.00158	0.07134
0.00132	0.05111		0.00397	0.09444		0.00163	0.07498
0.00136	0.05333		0.0041	0.10059		0.00168	0.07733
0.0014	0.05472		0.00423	0.10746		0.00173	0.08071
0.00144	0.05611		0.00436	0.11337		0.00179	0.08331
0.00148	0.05611		0.00449	0.11858		0.00184	0.0867
0.00153	0.05639		0.00462	0.12497		0.00189	0.08904
0.00157	0.05694		0.00474	0.1316		0.00194	0.09217
0.00161	0.05889		0.00487	0.13822		0.00199	0.09581
0.00165	0.05972		0.005	0.14485		0.00204	0.0992
0.00169	0.05861		0.00513	0.15148		0.00209	0.10128
0.00173	0.06083		0.00526	0.15834		0.00214	0.10388
0.00178	0.0625		0.00538	0.16592		0.0022	0.10727
0.00182	0.06389		0.00551	0.17207		0.00225	0.10961
0.00186	0.06472		0.00564	0.17799		0.0023	0.11247
0.0019	0.06472		0.00577	0.1832		0.00235	0.11612
0.00194	0.06583		0.0059	0.18817		0.0024	0.11924
0.00198	0.06611		0.00603	0.19172		0.00245	0.12133
0.00202	0.06806		0.00615	0.19456		0.0025	0.12445
0.00207	0.06861		0.00628	0.19645		0.00255	0.12679
0.00211	0.06861		0.00641	0.1974		0.00261	0.13018
0.00215	0.06972		0.00654	0.19811		0.00266	0.13278
0.00219	0.07056		0.00667	0.19834		0.00271	0.13669
0.00223	0.07083		0.00679	0.19811		0.00276	0.13955
0.00228	0.07222		0.00692	0.19834		0.00281	0.14189
0.00232	0.07278		0.00705	0.19834		0.00286	0.1445
0.00236	0.07417		0.00718	0.19834		0.00291	0.14762
0.0024	0.07611		0.00731	0.19834		0.00297	0.15022
0.00244	0.0775		0.00744	0.19834		0.00302	0.15309
0.00248	0.07833		0.00756	0.19834		0.00307	0.15569
0.00252	0.07833		0.00769	0.19858		0.00312	0.15856
0.00257	0.07833		0.00782	0.19858		0.00317	0.16168
0.00261	0.08		0.00795	0.19858		0.00322	0.16376
0.00265	0.08111		0.00808	0.19882		0.00327	0.16637
0.00269	0.0825		0.00821	0.20047		0.00332	0.16949
0.00273	0.0825		0.00833	0.20047		0.00338	0.17262
0.00278	0.08333		0.00846	0.20047		0.00343	0.17522
0.00282	0.08444		0.00859	0.20118		0.00348	0.1773
0.00286	0.08667		0.00872	0.20331		0.00353	0.18069
0.0029	0.08778		0.00885	0.20355		0.00358	0.18303
0.00294	0.08833		0.00897	0.20497		0.00363	0.18511
0.00298	0.09028		0.0091	0.2071		0.00368	0.18772
0.00302	0.09111		0.00923	0.20852		0.00373	0.19136
0.00307	0.09306		0.00936	0.21136		0.00379	0.19318
0.00311	0.09389		0.00949	0.21396		0.00384	0.19527
0.00315	0.09444		0.00962	0.21728		0.00389	0.19761
0.00319	0.09639		0.00974	0.21988		0.00394	0.19995
0.00323	0.0975		0.00987	0.22201		0.00399	0.20256
0.00328	0.1		0.01	0.22343		0.00404	0.20464
0.00332	0.10194		0.01013	0.22509		0.00409	0.2075
0.00336	0.10306		0.01026	0.22556		0.00414	0.20907
0.0034	0.10472		0.01038	0.22746		0.0042	0.21115
0.00344	0.10694		0.01051	0.22864		0.00425	0.21219
0.00348	0.1075		0.01064	0.22935		0.0043	0.21193
0.00353	0.11		0.01077	0.2303		0.00435	0.21245
0.00357	0.1125		0.0109	0.2303		0.0044	0.21401
0.00361	0.11444		0.01103	0.2303		0.00445	0.21401
0.00365	0.11639		0.01115	0.23195		0.0045	0.21427
0.00369	0.11889		0.01128	0.23243		0.00455	0.21453
0.00373	0.12083		0.01141	0.23243		0.00461	0.21583
0.00378	0.12333		0.01154	0.23243		0.00466	0.21583
0.00382	0.12444		0.01167	0.23243		0.00471	0.21557
0.00386	0.12694		0.01179	0.23243		0.00476	0.21557
0.0039	0.12861		0.01192	0.23243		0.00481	0.21557
0.00394	0.13083		0.01205	0.23243		0.00486	0.21531
0.00398	0.13306		0.01218	0.23266		0.00491	0.21531
0.00403	0.135		0.01231	0.23266		0.00497	0.21531
0.00407	0.1375		0.01244	0.23266		0.00502	0.21531
0.00411	0.13889		0.01256	0.23266		0.00507	0.21531
0.00415	0.14139		0.01269	0.2329		0.00512	0.21531
0.00419	0.14333		0.01282	0.2329		0.00517	0.21531
0.00423	0.145		0.01295	0.2329		0.00522	0.21505
0.00428	0.14639		0.01308	0.2329		0.00527	0.21505
0.00432	0.14861		0.01321	0.2329		0.00532	0.21505
0.00436	0.15194		0.01333	0.2329		0.00538	0.21531
0.0044	0.1525		0.01346	0.2329		0.00543	0.21531
0.00444	0.15472		0.01359	0.2329		0.00548	0.21531
0.00448	0.15639		0.01372	0.2329		0.00553	0.21531
0.00453	0.15833		0.01385	0.2329		0.00558	0.21531
0.00457	0.15972		0.01397	0.2329		0.00563	0.21531
0.00461	0.1625		0.0141	0.2329		0.00568	0.21531
0.00465	0.16417		0.01423	0.2329		0.00573	0.21531
0.00469	0.16472		0.01436	0.2329		0.00579	0.21531
0.00473	0.16611		0.01449	0.2329		0.00584	0.21531
0.00478	0.16806		0.01462	0.23361		0.00589	0.21531
0.00482	0.16972		0.01474	0.23361		0.00594	0.21531
0.00486	0.17056		0.01487	0.23337		0.00599	0.21531
0.0049	0.17194		0.015	0.23337		0.00604	0.21531
0.00494	0.17333		0.01513	0.23361		0.00609	0.21531
0.00498	0.17472		0.01526	0.23503		0.00614	0.21531
0.00503	0.17611		0.01538	0.23456		0.0062	0.21505
0.00507	0.17778		0.01551	0.23432		0.00625	0.21505
0.00511	0.17917		0.01564	0.2355		0.0063	0.21505
0.00515	0.18056		0.01577	0.2355		0.00635	0.21531
0.00519	0.18111		0.0159	0.23621		0.0064	0.21531
0.00523	0.1825		0.01603	0.2374		0.00645	0.21531
0.00528	0.18278		0.01615	0.23787		0.0065	0.21531
0.00532	0.18278		0.01628	0.23929		0.00655	0.21531
0.00536	0.18306		0.01641	0.24		0.00661	0.21531
0.0054	0.18306		0.01654	0.24095		0.00666	0.21531
0.00544	0.18306		0.01667	0.24095		0.00671	0.21505
0.00548	0.18333		0.01679	0.2426		0.00676	0.21505
0.00553	0.18167		0.01692	0.2426		0.00681	0.21505
0.00557	0.17972		0.01705	0.24402		0.00686	0.21505
0.00561	0.17861		0.01718	0.24497		0.00691	0.21505
0.00565	0.17861		0.01731	0.24639		0.00697	0.21505
0.00569	0.18056		0.01744	0.24734		0.00702	0.21531
0.00573	0.18167		0.01756	0.24852		0.00707	0.21531
0.00578	0.18194		0.01769	0.24994		0.00712	0.21531
0.00582	0.18056		0.01782	0.25089		0.00717	0.21531
0.00586	0.18056		0.01795	0.25278		0.00722	0.21531
0.0059	0.18083		0.01808	0.2542		0.00727	0.21531
0.00594	0.1825		0.01821	0.25586		0.00732	0.21531
0.00598	0.18361		0.01833	0.25728		0.00738	0.21531
0.00603	0.18528		0.01846	0.2587		0.00743	0.21557
0.00607	0.18639		0.01859	0.25941		0.00748	0.21557
0.00611	0.18806		0.01872	0.26059		0.00753	0.21557
0.00615	0.18833		0.01885	0.26272		0.00758	0.21557
0.00619	0.18972		0.01897	0.26509		0.00763	0.21557
0.00623	0.19167		0.0191	0.26888		0.00768	0.21583
0.00628	0.19167		0.01923	0.2729		0.00773	0.21583
0.00632	0.19278		0.01936	0.27621		0.00779	0.21583
0.00636	0.19389		0.01949	0.27882		0.00784	0.21583
0.0064	0.19444		0.01962	0.28308		0.00789	0.21583
0.00644	0.19583		0.01974	0.28639		0.00794	0.21609
0.00648	0.19611		0.01987	0.29065		0.00799	0.21583
0.00653	0.19583		0.02	0.29444		0.00804	0.21583
0.00657	0.19583		0.02013	0.29799		0.00809	0.21583
0.00661	0.19667		0.02026	0.30249		0.00814	0.21583
0.00665	0.1975		0.02038	0.30722		0.0082	0.21583
0.00669	0.19778		0.02051	0.31124		0.00825	0.21583
0.00673	0.19889		0.02064	0.31503		0.0083	0.21583
0.00678	0.19972		0.02077	0.31929		0.00835	0.21583
0.00682	0.2		0.0209	0.32402		0.0084	0.21583
0.00686	0.2		0.02103	0.32923		0.00845	0.21583
0.0069	0.20028		0.02115	0.33396		0.0085	0.21609
0.00694	0.20056		0.02128	0.33964		0.00855	0.21609
0.00698	0.20056		0.02141	0.34438		0.00861	0.21636
0.00702	0.20056		0.02154	0.34982		0.00866	0.21636
0.00707	0.20083		0.02167	0.35432		0.00871	0.21636
0.00711	0.20111		0.02179	0.35976		0.00876	0.2174
0.00715	0.20111		0.02192	0.36592		0.00881	0.21792
0.00719	0.20139		0.02205	0.37136		0.00886	0.21766
0.00723	0.20167		0.02218	0.37799		0.00891	0.21766
0.00728	0.20167		0.02231	0.38367		0.00897	0.21766
0.00732	0.20194		0.02244	0.38888		0.00902	0.21766
0.00736	0.20194		0.02256	0.3955		0.00907	0.21766
0.0074	0.20222		0.02269	0.40142		0.00912	0.21766
0.00744	0.2025		0.02282	0.40852		0.00917	0.21792
0.00748	0.2025		0.02295	0.41562		0.00922	0.21818
0.00753	0.2025		0.02308	0.42154		0.00927	0.21922
0.00757	0.2025		0.02321	0.42911		0.00932	0.22
0.00761	0.2025		0.02333	0.43692		0.00938	0.22
0.00765	0.2025		0.02346	0.44284		0.00943	0.22
0.00769	0.20278		0.02359	0.44947		0.00948	0.22
0.00773	0.20278		0.02372	0.45633		0.00953	0.22026
0.00777	0.20306		0.02385	0.46343		0.00958	0.22208
0.00782	0.20306		0.02397	0.4703		0.00963	0.22208
0.00786	0.20306		0.0241	0.47763		0.00968	0.22208
0.0079	0.20306		0.02423	0.4845		0.00973	0.22234
0.00794	0.20333		0.02436	0.49112		0.00979	0.22417
0.00798	0.20333		0.02449	0.49704		0.00984	0.22417
0.00803	0.20333		0.02462	0.50438		0.00989	0.22495
0.00807	0.20361		0.02474	0.51053		0.00994	0.22599
0.00811	0.20361		0.02487	0.51716		0.00999	0.22599
0.00815	0.20389		0.025	0.52331		0.01004	0.22625
0.00819	0.20389		0.02513	0.52947		0.01009	0.22729
0.00823	0.20389		0.02526	0.53728		0.01014	0.22781
0.00827	0.20389		0.02538	0.54414		0.0102	0.22859
0.00832	0.20389		0.02551	0.5503		0.01025	0.23015
0.00836	0.20389		0.02564	0.55645		0.0103	0.23172
0.0084	0.20389		0.02577	0.56308		0.01035	0.23172
0.00844	0.20417		0.0259	0.57018		0.0104	0.23198
0.00848	0.20417		0.02603	0.57704		0.01045	0.23276
0.00853	0.20417		0.02615	0.58367		0.0105	0.2338
0.00857	0.20444		0.02628	0.59006		0.01055	0.23484
0.00861	0.20444		0.02641	0.59598		0.01061	0.23588
0.00865	0.20444		0.02654	0.60142		0.01066	0.23744
0.00869	0.20444		0.02667	0.6071		0.01071	0.23875
0.00873	0.20444		0.02679	0.61278		0.01076	0.24005
0.00877	0.20472		0.02692	0.61917		0.01081	0.24031
0.00882	0.20472		0.02705	0.62604		0.01086	0.24161
0.00886	0.205		0.02718	0.63172		0.01091	0.24239
0.0089	0.205		0.02731	0.63716		0.01097	0.24369
0.00894	0.20528		0.02744	0.64308		0.01102	0.24525
0.00898	0.20528		0.02756	0.64947		0.01107	0.24708
0.00903	0.20528		0.02769	0.65491		0.01112	0.24734
0.00907	0.20556		0.02782	0.66036		0.01117	0.2476
0.00911	0.20556		0.02795	0.66698		0.01122	0.24942
0.00915	0.20556		0.02808	0.67219		0.01127	0.25124
0.00919	0.20556		0.02821	0.67834		0.01132	0.2515
0.00923	0.20583		0.02833	0.68568		0.01138	0.25307
0.00928	0.20583		0.02846	0.69089		0.01143	0.25307
0.00932	0.20583		0.02859	0.69633		0.01148	0.25489
0.00936	0.20611		0.02872	0.70249		0.01153	0.25541
0.0094	0.20611		0.02885	0.70935		0.01158	0.25697
0.00944	0.20611		0.02897	0.71527		0.01163	0.25749
0.00948	0.20611		0.0291	0.72284		0.01168	0.25879
0.00952	0.20611		0.02923	0.72923		0.01173	0.26088
0.00957	0.20611		0.02936	0.73562		0.01179	0.2614
0.00961	0.20639		0.02949	0.7413		0.01184	0.26244
0.00965	0.20639		0.02962	0.74793		0.01189	0.26296
0.00969	0.20639		0.02974	0.75503		0.01194	0.26322
0.00973	0.20639		0.02987	0.76142		0.01199	0.26348
0.00978	0.20639		0.03	0.76805		0.01204	0.26504
0.00982	0.20639		0.03013	0.77444		0.01209	0.2653
0.00986	0.20639		0.03026	0.78201		0.01214	0.26712
0.0099	0.20639		0.03038	0.78769		0.0122	0.26738
0.00994	0.20611		0.03051	0.79337		0.01225	0.26764
0.00998	0.20611		0.03064	0.79882		0.0123	0.26895
0.01003	0.20611		0.03077	0.80402		0.01235	0.26921
0.01007	0.20611		0.0309	0.80947		0.0124	0.26973
0.01011	0.20611		0.03103	0.81467		0.01245	0.27129
0.01015	0.20611		0.03115	0.81941		0.0125	0.27233
0.01019	0.20639		0.03128	0.82414		0.01255	0.27311
0.01023	0.20639		0.03141	0.82864		0.01261	0.27311
0.01027	0.20639		0.03154	0.83243		0.01266	0.27493
0.01032	0.20667		0.03167	0.83692		0.01271	0.27493
0.01036	0.20667		0.03179	0.84095		0.01276	0.2752
0.0104	0.20667		0.03192	0.84497		0.01281	0.27676
0.01044	0.20667		0.03205	0.84923		0.01286	0.27754
0.01048	0.20667		0.03218	0.85349		0.01291	0.2778
0.01053	0.20667		0.03231	0.85657		0.01297	0.2778
0.01057	0.20694		0.03244	0.86012		0.01302	0.27962
0.01061	0.20694		0.03256	0.86391		0.01307	0.27988
0.01065	0.20694		0.03269	0.86746		0.01312	0.28118
0.01069	0.20694		0.03282	0.87077		0.01317	0.28118
0.01073	0.20694		0.03295	0.87408		0.01322	0.28118
0.01078	0.20694		0.03308	0.87574		0.01327	0.28222
0.01082	0.20694		0.03321	0.87858		0.01332	0.28275
0.01086	0.20694		0.03333	0.88213		0.01338	0.28301
0.0109	0.20694		0.03346	0.88473		0.01343	0.28301
0.01094	0.20694		0.03359	0.88686		0.01348	0.28327
0.01098	0.20694		0.03372	0.8897		0.01353	0.28535
0.01103	0.20722		0.03385	0.89278		0.01358	0.28561
0.01107	0.20722		0.03397	0.89586		0.01363	0.28717
0.01111	0.20722		0.0341	0.89917		0.01368	0.28769
0.01115	0.20722		0.03423	0.90107		0.01373	0.28769
0.01119	0.20722		0.03436	0.90272		0.01379	0.28795
0.01123	0.20722		0.03449	0.90604		0.01384	0.28795
0.01128	0.20722		0.03462	0.90769		0.01389	0.28821
0.01132	0.2075		0.03474	0.90959		0.01394	0.28925
0.01136	0.2075		0.03487	0.91172		0.01399	0.2903
0.0114	0.2075		0.035	0.91266		0.01404	0.29056
0.01144	0.2075		0.03513	0.91385		0.01409	0.29056
0.01148	0.2075		0.03526	0.91716		0.01414	0.29186
0.01153	0.20778		0.03538	0.91882		0.0142	0.29264
0.01157	0.20778		0.03551	0.92071		0.01425	0.2929
0.01161	0.20778		0.03564	0.9226		0.0143	0.2929
0.01165	0.20778		0.03577	0.9245		0.01435	0.2929
0.01169	0.20778		0.0359	0.92639		0.0144	0.29316
0.01173	0.20806		0.03603	0.92734		0.01445	0.29342
0.01178	0.20806		0.03615	0.92994		0.0145	0.29472
0.01182	0.20944		0.03628	0.93207		0.01455	0.2955
0.01186	0.21		0.03641	0.93302		0.01461	0.2955
0.0119	0.21		0.03654	0.93491		0.01466	0.29524
0.01194	0.21		0.03667	0.93657		0.01471	0.29524
0.01198	0.21		0.03679	0.93846		0.01476	0.29524
0.01203	0.21028		0.03692	0.93988		0.01481	0.29576
0.01207	0.21139		0.03705	0.94249		0.01486	0.2968
0.01211	0.21222		0.03718	0.94343		0.01491	0.2968
0.01215	0.2125		0.03731	0.94485		0.01497	0.29707
0.01219	0.2125		0.03744	0.94651		0.01502	0.29707
0.01223	0.21278		0.03756	0.94888		0.01507	0.29733
0.01228	0.21306		0.03769	0.9503		0.01512	0.29733
0.01232	0.21306		0.03782	0.95243		0.01517	0.29759
0.01236	0.21306		0.03795	0.95432		0.01522	0.29759
0.0124	0.21306		0.03808	0.95621		0.01527	0.29889
0.01244	0.21306		0.03821	0.95763		0.01532	0.29993
0.01248	0.21306		0.03833	0.95953		0.01538	0.29993
0.01253	0.21444		0.03846	0.95953		0.01543	0.30045
0.01257	0.21444		0.03859	0.96142		0.01548	0.30175
0.01261	0.21472		0.03872	0.96308		0.01553	0.30149
0.01265	0.21472		0.03885	0.96544		0.01558	0.30149
0.01269	0.215		0.03897	0.96663		0.01563	0.30253
0.01273	0.21639		0.0391	0.96923		0.01568	0.30357
0.01278	0.21639		0.03923	0.97018		0.01573	0.30357
0.01282	0.21639		0.03936	0.97183		0.01579	0.30357
0.01286	0.21639		0.03949	0.97302		0.01584	0.30357
0.0129	0.21639		0.03962	0.97396		0.01589	0.30462
0.01294	0.21667		0.03974	0.97538		0.01594	0.3054
0.01298	0.21667		0.03987	0.97775		0.01599	0.3054
0.01303	0.21694		0.04	0.9787		0.01604	0.30566
0.01307	0.21694		0.04013	0.98036		0.01609	0.30566
0.01311	0.21722		0.04026	0.98249		0.01614	0.30592
0.01315	0.2175		0.04038	0.98367		0.0162	0.30592
0.01319	0.21778		0.04051	0.98438		0.01625	0.30566
0.01323	0.21778		0.04064	0.98604		0.0163	0.30592
0.01328	0.21806		0.04077	0.98746		0.01635	0.30618
0.01332	0.21833		0.0409	0.98911		0.0164	0.30748
0.01336	0.21833		0.04103	0.99124		0.01645	0.30826
0.0134	0.22		0.04115	0.99243		0.0165	0.30852
0.01344	0.22		0.04128	0.99432		0.01655	0.30852
0.01348	0.22		0.04141	0.99621		0.01661	0.30852
0.01353	0.22028		0.04154	0.99858		0.01666	0.30852
0.01357	0.22028		0.04167	1.00071		0.01671	0.30878
0.01361	0.22028		0.04179	1.00284		0.01676	0.31034
0.01365	0.22056		0.04192	1.0045		0.01681	0.31034
0.01369	0.22056		0.04205	1.0071		0.01686	0.31191
0.01373	0.22083		0.04218	1.0097		0.01691	0.31243
0.01378	0.22083		0.04231	1.01136		0.01697	0.31243
0.01382	0.22111		0.04244	1.01396		0.01702	0.31243
0.01386	0.22111		0.04256	1.01657		0.01707	0.31399
0.0139	0.22111		0.04269	1.01917		0.01712	0.31399
0.01394	0.22111		0.04282	1.02178		0.01717	0.31399
0.01398	0.22111		0.04295	1.02414		0.01722	0.31399
0.01403	0.22111		0.04308	1.02722		0.01727	0.31399
0.01407	0.22139		0.04321	1.02888		0.01732	0.31399
0.01411	0.22278		0.04333	1.03101		0.01738	0.31425
0.01415	0.22333		0.04346	1.03337		0.01743	0.31503
0.01419	0.22333		0.04359	1.03527		0.01748	0.31607
0.01423	0.22444		0.04372	1.03692		0.01753	0.31685
0.01428	0.22556		0.04385	1.03929		0.01758	0.31815
0.01432	0.22556		0.04398	1.0426		0.01763	0.31815
0.01436	0.22611		0.04411	1.04497		0.01768	0.31815
0.0144	0.2275		0.04423	1.0471		0.01773	0.31841
0.01444	0.2275		0.04436	1.04899		0.01779	0.31841
0.01448	0.22778		0.04449	1.05089		0.01784	0.31841
0.01453	0.22944		0.04462	1.05302		0.01789	0.31841
0.01457	0.22972		0.04475	1.05491		0.01794	0.31841
0.01461	0.23083		0.04487	1.05751		0.01799	0.31946
0.01465	0.23194		0.045	1.0587		0.01804	0.32024
0.01469	0.23222		0.04513	1.06059		0.01809	0.3205
0.01473	0.23306		0.04526	1.06438		0.01814	0.3205
0.01478	0.23417		0.04539	1.06627		0.0182	0.32076
0.01482	0.23444		0.04552	1.0684		0.01825	0.3218
0.01486	0.23444		0.04564	1.07006		0.0183	0.32258
0.0149	0.23583		0.04577	1.07219		0.01835	0.3244
0.01494	0.23639		0.0459	1.07574		0.0184	0.3244
0.01498	0.23639		0.04603	1.07787		0.01845	0.32466
0.01503	0.23833		0.04616	1.08047		0.0185	0.32492
0.01507	0.23833		0.04628	1.08355		0.01855	0.32596
0.01511	0.23833		0.04641	1.08615		0.01861	0.32675
0.01515	0.23889		0.04654	1.08805		0.01866	0.32831
0.01519	0.24056		0.04667	1.09041		0.01871	0.32831
0.01523	0.24056		0.0468	1.09183		0.01876	0.32857
0.01528	0.24083		0.04693	1.09349		0.01881	0.32857
0.01532	0.24083		0.04705	1.09136		0.01886	0.32883
0.01536	0.24222		0.04718	1.09302		0.01891	0.32935
0.0154	0.24306		0.04731	1.09515		0.01897	0.33117
0.01544	0.24306		0.04744	1.09775		0.01902	0.33195
0.01548	0.24306		0.04757	1.10178		0.01907	0.33221
0.01553	0.24306		0.04769	1.10533		0.01912	0.33404
0.01557	0.24306		0.04782	1.10864		0.01917	0.33508
0.01561	0.24306		0.04795	1.11266		0.01922	0.3369
0.01565	0.24333		0.04808	1.11574		0.01927	0.33846
0.01569	0.24361		0.04821	1.12071		0.01932	0.34002
0.01573	0.24361		0.04834	1.12355		0.01938	0.34107
0.01578	0.24528		0.04846	1.1271		0.01943	0.34263
0.01582	0.24556		0.04859	1.12876		0.01948	0.34445
0.01586	0.24556		0.04872	1.13207		0.01953	0.34497
0.0159	0.24556		0.04885	1.13491		0.01958	0.34679
0.01594	0.24556		0.04898	1.13893		0.01963	0.34731
0.01598	0.24583		0.04911	1.14272		0.01968	0.34862
0.01603	0.24611		0.04923	1.14556		0.01973	0.34992
0.01607	0.24639		0.04936	1.14911		0.01979	0.35174
0.01611	0.24639		0.04949	1.15337		0.01984	0.35356
0.01615	0.24667		0.04962	1.15787		0.01989	0.35538
0.01619	0.24861		0.04975	1.16237		0.01994	0.35695
0.01623	0.24889		0.04987	1.1671		0.01999	0.35825
0.01628	0.24889		0.05	1.1716		0.02004	0.35955
0.01632	0.24889		0.05013	1.17633		0.02009	0.36111
0.01636	0.24889		0.05026	1.18367		0.02014	0.36293
0.0164	0.24917		0.05039	1.18769		0.0202	0.3645
0.01644	0.24944		0.05052	1.1929		0.02025	0.3658
0.01648	0.24972		0.05064	1.19716		0.0203	0.36684
0.01653	0.24972		0.05077	1.20331		0.02035	0.36866
0.01657	0.25083		0.0509	1.20805		0.0204	0.36996
0.01661	0.25139		0.05103	1.2142		0.02045	0.37153
0.01665	0.25167		0.05116	1.21964		0.0205	0.37309
0.01669	0.25389		0.05128	1.22485		0.02055	0.37491
0.01673	0.25389		0.05141	1.22982		0.02061	0.37673
0.01678	0.25389		0.05154	1.23456		0.02066	0.37751
0.01682	0.25389		0.05167	1.23976		0.02071	0.37986
0.01686	0.25444		0.0518	1.24544		0.02076	0.38194
0.0169	0.25611		0.05193	1.25089		0.02081	0.38298
0.01694	0.25611		0.05205	1.25704		0.02086	0.38454
0.01698	0.25611		0.05218	1.2632		0.02091	0.38637
0.01703	0.25639		0.05231	1.26817		0.02097	0.38871
0.01707	0.25778		0.05244	1.27385		0.02102	0.39027
0.01711	0.25833		0.05257	1.27905		0.02107	0.39209
0.01715	0.25833		0.05269	1.28473		0.02112	0.3934
0.01719	0.25861		0.05282	1.29018		0.02117	0.39522
0.01723	0.26028		0.05295	1.29562		0.02122	0.39704
0.01728	0.26028		0.05308	1.30012		0.02127	0.39782
0.01732	0.26056		0.05321	1.30627		0.02132	0.39991
0.01736	0.26083		0.05334	1.31172		0.02138	0.40121
0.0174	0.26222		0.05346	1.31669		0.02143	0.40225
0.01744	0.2625		0.05359	1.31976		0.02148	0.40381
0.01748	0.2625		0.05372	1.32095		0.02153	0.40563
0.01753	0.26222		0.05385	1.32		0.02158	0.40746
0.01757	0.25861		0.05398	1.31101		0.02163	0.4098
0.01761	0.2575		0.05411	1.30959		0.02168	0.41136
0.01765	0.25917		0.05423	1.30769		0.02173	0.4137
0.01769	0.26028		0.05436	1.29893		0.02179	0.41553
0.01773	0.26083		0.05449	1.29325		0.02184	0.41735
0.01778	0.26083		0.05462	1.29231		0.02189	0.41891
0.01782	0.26083		0.05475	1.29562		0.02194	0.42021
0.01786	0.26083		0.05487	1.29964		0.02199	0.42204
0.0179	0.26083		0.055	1.30272		0.02204	0.4236
0.01794	0.26083		0.05513	1.30793		0.02209	0.42516
0.01798	0.26111		0.05526	1.31361		0.02214	0.42724
0.01803	0.26306		0.05539	1.31882		0.0222	0.42933
0.01807	0.26333		0.05552	1.3245		0.02225	0.43063
0.01811	0.26333		0.05564	1.32947		0.0223	0.43245
0.01815	0.26472		0.05577	1.33515		0.02235	0.43427
0.01819	0.265		0.0559	1.34059		0.0224	0.43609
0.01823	0.26528		0.05603	1.34651		0.02245	0.43818
0.01828	0.26694		0.05616	1.35172		0.0225	0.44052
0.01832	0.26694		0.05628	1.35834		0.02255	0.44182
0.01836	0.26722		0.05641	1.36402		0.02261	0.44286
0.0184	0.26722		0.05654	1.36899		0.02266	0.44521
0.01844	0.26778		0.05667	1.37538		0.02271	0.44625
0.01848	0.26917		0.0568	1.38272		0.02276	0.44807
0.01853	0.26944		0.05693	1.39006		0.02281	0.45067
0.01857	0.27056		0.05705	1.39834		0.02286	0.45276
0.01861	0.27139		0.05718	1.4045		0.02291	0.45432
0.01865	0.27139		0.05731	1.40095		0.02297	0.45614
0.01869	0.27139		0.05744	1.40497		0.02302	0.45822
0.01873	0.27333		0.05757	1.41018		0.02307	0.46005
0.01878	0.27333		0.05769	1.4168		0.02312	0.46239
0.01882	0.27333		0.05782	1.4232		0.02317	0.46395
0.01886	0.27333		0.05795	1.42533		0.02322	0.46551
0.0189	0.27472		0.05808	1.42533		0.02327	0.46864
0.01894	0.27528		0.05821	1.37183		0.02332	0.46994
0.01898	0.27556		0.05834	0.10178		0.02338	0.47124
0.01903	0.27556		0.05846	-0.00805		0.02343	0.47307
0.01907	0.27583					0.02348	0.47515
0.01911	0.27639					0.02353	0.47749
0.01915	0.27778					0.02358	0.47957
0.01919	0.27833					0.02363	0.48192
0.01923	0.27972					0.02368	0.48452
0.01928	0.28					0.02373	0.4866
0.01932	0.28					0.02379	0.48817
0.01936	0.28194					0.02384	0.49077
0.0194	0.28194					0.02389	0.49181
0.01944	0.28194					0.02394	0.49363
0.01948	0.28306					0.02399	0.49624
0.01953	0.28389					0.02404	0.49832
0.01957	0.28389					0.02409	0.50014
0.01961	0.28583					0.02414	0.50249
0.01965	0.28583					0.0242	0.50535
0.01969	0.28639					0.02425	0.50743
0.01973	0.28806					0.0243	0.50978
0.01978	0.28833					0.02435	0.51134
0.01982	0.28944					0.0244	0.51394
0.01986	0.29028					0.02445	0.51576
0.0199	0.29083					0.0245	0.51915
0.01994	0.2925					0.02455	0.52097
0.01998	0.2925					0.02461	0.52305
0.02003	0.29278					0.02466	0.5254
0.02007	0.29306					0.02471	0.52774
0.02011	0.29306					0.02476	0.52956
0.02015	0.295					0.02481	0.53164
0.02019	0.29556					0.02486	0.53399
0.02023	0.29556					0.02491	0.53581
0.02028	0.29722					0.02497	0.53789
0.02032	0.29778					0.02502	0.5405
0.02036	0.29917					0.02507	0.54206
0.0204	0.29944					0.02512	0.5444
0.02044	0.29944					0.02517	0.54701
0.02048	0.30056					0.02522	0.54961
0.02053	0.30167					0.02527	0.55169
0.02057	0.30222					0.02533	0.55325
0.02061	0.30333					0.02538	0.55508
0.02065	0.30361					0.02543	0.55742
0.02069	0.30528					0.02548	0.55976
0.02073	0.30556					0.02553	0.56211
0.02078	0.30694					0.02558	0.56393
0.02082	0.30806					0.02563	0.56653
0.02086	0.30667					0.02568	0.56862
0.0209	0.30583					0.02574	0.57018
0.02094	0.30722					0.02579	0.57226
0.02098	0.30806					0.02584	0.57434
0.02103	0.30778					0.02589	0.57669
0.02107	0.3075					0.02594	0.57929
0.02111	0.30833					0.02599	0.58163
0.02115	0.30944					0.02604	0.58293
0.02119	0.31056					0.02609	0.58528
0.02123	0.31083					0.02615	0.58788
0.02128	0.31222					0.0262	0.59049
0.02132	0.31306					0.02625	0.59283
0.02136	0.31333					0.0263	0.59569
0.0214	0.31528					0.02635	0.59699
0.02144	0.31556					0.0264	0.60012
0.02148	0.31583					0.02645	0.60168
0.02153	0.31639					0.0265	0.60507
0.02157	0.31806					0.02656	0.60715
0.02161	0.31972					0.02661	0.61027
0.02165	0.32028					0.02666	0.61209
0.02169	0.32083					0.02671	0.61548
0.02173	0.3225					0.02676	0.61756
0.02178	0.32222					0.02681	0.61964
0.02182	0.32389					0.02686	0.62199
0.02186	0.32417					0.02691	0.62381
0.0219	0.32556					0.02697	0.62641
0.02194	0.32667					0.02702	0.62902
0.02198	0.3275					0.02707	0.6311
0.02203	0.32833					0.02712	0.63266
0.02207	0.32944					0.02717	0.63501
0.02211	0.32944					0.02722	0.63631
0.02215	0.32972					0.02727	0.63891
0.02219	0.33056					0.02733	0.64151
0.02223	0.33167					0.02738	0.64438
0.02228	0.3325					0.02743	0.64724
0.02232	0.33361					0.02748	0.64985
0.02236	0.33361					0.02753	0.65167
0.0224	0.33361					0.02758	0.65479
0.02244	0.33389					0.02763	0.65714
0.02248	0.33556					0.02768	0.65922
0.02253	0.33583					0.02774	0.6613
0.02257	0.3375					0.02779	0.66391
0.02261	0.33778					0.02784	0.66625
0.02265	0.33944					0.02789	0.66937
0.02269	0.33944					0.02794	0.6725
0.02273	0.34083					0.02799	0.67406
0.02278	0.34111					0.02804	0.67666
0.02282	0.34111					0.02809	0.67849
0.02286	0.34139					0.02815	0.68161
0.0229	0.34278					0.0282	0.68395
0.02294	0.34306					0.02825	0.68578
0.02298	0.34306					0.0283	0.6876
0.02303	0.34417					0.02835	0.69072
0.02307	0.34528					0.0284	0.69228
0.02311	0.34694					0.02845	0.69489
0.02315	0.34722					0.0285	0.69749
0.02319	0.34889					0.02856	0.70009
0.02323	0.34889					0.02861	0.70192
0.02328	0.34944					0.02866	0.70478
0.02332	0.35083					0.02871	0.70608
0.02336	0.35056					0.02876	0.70895
0.0234	0.35056					0.02881	0.71051
0.02344	0.35056					0.02886	0.71077
0.02348	0.35083					0.02891	0.70947
0.02353	0.35222					0.02897	0.71103
0.02357	0.3525					0.02902	0.71103
0.02361	0.35278					0.02907	0.71077
0.02365	0.35444					0.02912	0.71103
0.02369	0.355					0.02917	0.71285
0.02373	0.35639					0.02922	0.71389
0.02378	0.35639					0.02927	0.71624
0.02382	0.3575					0.02933	0.71806
0.02386	0.35861					0.02938	0.70244
0.0239	0.35861					0.02943	0.5983
0.02394	0.36					0.02948	0.59751
0.02398	0.36056					0.02953	0.60012
0.02403	0.36056					0.02958	0.6035
0.02407	0.36056					0.02963	0.60689
0.02411	0.36056					0.02968	0.60949
0.02415	0.36306					0.02974	0.6134
0.02419	0.36472					0.02979	0.61652
0.02423	0.36528					0.02984	0.61912
0.02428	0.36694					0.02989	0.62121
0.02432	0.36694					0.02994	0.62277
0.02436	0.36889					0.02999	0.62563
0.0244	0.36917					0.03004	0.62824
0.02444	0.36917					0.03009	0.63006
0.02448	0.37028					0.03015	0.63058
0.02453	0.37222					0.0302	0.63344
0.02457	0.37389					0.03025	0.63422
0.02461	0.375					0.0303	0.63657
0.02465	0.3775					0.03035	0.63865
0.02469	0.37833					0.0304	0.64099
0.02473	0.37944					0.03045	0.64334
0.02478	0.38167					0.0305	0.64594
0.02482	0.38306					0.03056	0.64802
0.02486	0.38361					0.03061	0.65037
0.0249	0.38528					0.03066	0.65115
0.02494	0.38667					0.03071	0.64959
0.02498	0.38806					0.03076	0.65063
0.02503	0.39					0.03081	0.65271
0.02507	0.39139					0.03086	0.65271
0.02511	0.39278					0.03091	0.65375
0.02515	0.39361					0.03097	0.65401
0.02519	0.39528					0.03102	0.47515
0.02523	0.39611					0.03107	0.44963
0.02528	0.39778					0.03112	0.45458
0.02532	0.39778					0.03117	0.45875
0.02536	0.39917					0.03122	0.46421
0.0254	0.40028					0.03127	0.46734
0.02544	0.40222					0.03133	0.47176
0.02548	0.40333					0.03138	0.47671
0.02553	0.40417					0.03143	0.48062
0.02557	0.405					0.03148	0.48504
0.02561	0.40639					0.03153	0.48973
0.02565	0.40806					0.03158	0.49415
0.02569	0.40944					0.03163	0.49754
0.02573	0.41139					0.03168	0.50144
0.02578	0.41306					0.03174	0.50587
0.02582	0.41389					0.03179	0.50951
0.02586	0.41583					0.03184	0.51238
0.0259	0.4175					0.03189	0.51654
0.02594	0.41917					0.03194	0.52045
0.02598	0.42083					0.03199	0.52383
0.02603	0.4225					0.03204	0.52748
0.02607	0.42389					0.03209	0.53112
0.02611	0.42528					0.03215	0.53529
0.02615	0.42667					0.0322	0.53841
0.02619	0.42833					0.03225	0.54232
0.02623	0.42889					0.0323	0.54596
0.02628	0.43028					0.03235	0.55013
0.02632	0.43139					0.0324	0.55299
0.02636	0.43361					0.03245	0.5569
0.0264	0.435					0.0325	0.56028
0.02644	0.43667					0.03256	0.56367
0.02648	0.43806					0.03261	0.56653
0.02653	0.44					0.03266	0.5707
0.02657	0.44139					0.03271	0.57408
0.02661	0.44389					0.03276	0.57773
0.02665	0.44556					0.03281	0.58111
0.02669	0.44722					0.03286	0.58528
0.02673	0.44833					0.03291	0.58814
0.02678	0.45056					0.03297	0.59179
0.02682	0.45222					0.03302	0.59517
0.02686	0.45417					0.03307	0.59908
0.0269	0.45472					0.03312	0.60272
0.02694	0.45694					0.03317	0.60611
0.02698	0.45833					0.03322	0.60897
0.02703	0.46					0.03327	0.61236
0.02707	0.46194					0.03333	0.61522
0.02711	0.46389					0.03338	0.61964
0.02715	0.46611					0.03343	0.62303
0.02719	0.4675					0.03348	0.62641
0.02723	0.46944					0.03353	0.6298
0.02728	0.47139					0.03358	0.63266
0.02732	0.47333					0.03363	0.63579
0.02736	0.47556					0.03368	0.63839
0.0274	0.47722					0.03374	0.64073
0.02744	0.47861					0.03379	0.64308
0.02748	0.48083					0.03384	0.64594
0.02753	0.48361					0.03389	0.64907
0.02757	0.48556					0.03394	0.65193
0.02761	0.48639					0.03399	0.65557
0.02765	0.48889					0.03404	0.65792
0.02769	0.49111					0.03409	0.66078
0.02773	0.49194					0.03415	0.66338
0.02778	0.49417					0.0342	0.66677
0.02782	0.49611					0.03425	0.66963
0.02786	0.49833					0.0343	0.6725
0.0279	0.49889					0.03435	0.67562
0.02794	0.50139					0.0344	0.6764
0.02798	0.50278					0.03445	0.67432
0.02803	0.50444					0.0345	0.67406
0.02807	0.50639					0.03456	0.67432
0.02811	0.50806					0.03461	0.67536
0.02815	0.50861					0.03466	0.6764
0.02819	0.51083					0.03471	0.67744
0.02823	0.51306					0.03476	0.67901
0.02828	0.51389					0.03481	0.67901
0.02832	0.51583					0.03486	0.67901
0.02836	0.51694					0.03491	0.68187
0.0284	0.51778					0.03497	0.68395
0.02844	0.51972					0.03502	0.68682
0.02848	0.52139					0.03507	0.6902
0.02853	0.52472					0.03512	0.69307
0.02857	0.52556					0.03517	0.69593
0.02861	0.52833					0.03522	0.69879
0.02865	0.53					0.03527	0.70062
0.02869	0.53139					0.03533	0.704
0.02873	0.53389					0.03538	0.70608
0.02878	0.535					0.03543	0.70895
0.02882	0.53639					0.03548	0.71129
0.02886	0.53861					0.03553	0.71181
0.0289	0.54					0.03558	0.71337
0.02894	0.54194					0.03563	0.71598
0.02898	0.54389					0.03568	0.71858
0.02903	0.545					0.03574	0.7217
0.02907	0.54694					0.03579	0.72379
0.02911	0.54806					0.03584	0.72639
0.02915	0.54806					0.03589	0.72978
0.02919	0.54972					0.03594	0.73238
0.02923	0.55					0.03599	0.73472
0.02928	0.55111					0.03604	0.73733
0.02932	0.5525					0.03609	0.73967
0.02936	0.55278					0.03615	0.74331
0.0294	0.55444					0.0362	0.74618
0.02944	0.55444					0.03625	0.74826
0.02948	0.55444					0.0363	0.75138
0.02953	0.55667					0.03635	0.75373
0.02957	0.55806					0.0364	0.75633
0.02961	0.55833					0.03645	0.75841
0.02965	0.55833					0.0365	0.76154
0.02969	0.56					0.03656	0.76414
0.02973	0.56056					0.03661	0.76649
0.02978	0.56083					0.03666	0.76857
0.02982	0.5625					0.03671	0.77117
0.02986	0.56361					0.03676	0.77325
0.0299	0.56472					0.03681	0.77586
0.02994	0.56639					0.03686	0.77768
0.02998	0.56778					0.03691	0.7808
0.03003	0.56917					0.03697	0.78367
0.03007	0.57028					0.03702	0.78653
0.03011	0.57278					0.03707	0.78888
0.03015	0.57417					0.03712	0.79174
0.03019	0.57611					0.03717	0.7946
0.03023	0.57833					0.03722	0.79669
0.03028	0.58111					0.03727	0.79929
0.03032	0.58278					0.03733	0.80111
0.03036	0.58472					0.03738	0.80372
0.0304	0.58778					0.03743	0.80658
0.03044	0.58972					0.03748	0.80814
0.03049	0.5925					0.03753	0.81127
0.03053	0.59417					0.03758	0.81309
0.03057	0.59694					0.03763	0.81569
0.03061	0.59889					0.03768	0.81751
0.03065	0.60083					0.03774	0.82038
0.03069	0.60389					0.03779	0.82324
0.03074	0.6075					0.03784	0.82507
0.03078	0.60861					0.03789	0.82793
0.03082	0.61111					0.03794	0.83001
0.03086	0.61333					0.03799	0.83209
0.0309	0.615					0.03804	0.83444
0.03094	0.61694					0.03809	0.8373
0.03099	0.62					0.03815	0.83912
0.03103	0.62222					0.0382	0.84043
0.03107	0.62389					0.03825	0.84017
0.03111	0.62667					0.0383	0.84147
0.03115	0.62972					0.03835	0.84277
0.03119	0.63139					0.0384	0.84459
0.03124	0.63333					0.03845	0.84667
0.03128	0.63639					0.0385	0.84928
0.03132	0.63806					0.03856	0.85136
0.03136	0.64111					0.03861	0.85006
0.0314	0.64361					0.03866	0.84824
0.03144	0.64583					0.03871	0.84824
0.03148	0.64889					0.03876	0.84824
0.03153	0.65111					0.03881	0.84824
0.03157	0.65389					0.03886	0.84824
0.03161	0.65639					0.03891	0.84824
0.03165	0.65861					0.03897	0.84876
0.03169	0.66111					0.03902	0.84459
0.03173	0.66306					0.03907	0.84355
0.03178	0.66556					0.03912	0.84251
0.03182	0.6675					0.03917	0.84381
0.03186	0.67					0.03922	0.84433
0.0319	0.67194					0.03927	0.84589
0.03194	0.67361					0.03933	0.84746
0.03199	0.67611					0.03938	0.84824
0.03203	0.67833					0.03943	0.84824
0.03207	0.68111					0.03948	0.84902
0.03211	0.68361					0.03953	0.85058
0.03215	0.68611					0.03958	0.85162
0.03219	0.68806					0.03963	0.85292
0.03224	0.68917					0.03968	0.85553
0.03228	0.69111					0.03974	0.85657
0.03232	0.69333					0.03979	0.85813
0.03236	0.69472					0.03984	0.85943
0.0324	0.69694					0.03989	0.86047
0.03244	0.69972					0.03994	0.86204
0.03249	0.70139					0.03999	0.86542
0.03253	0.70417					0.04004	0.86672
0.03257	0.70583					0.04009	0.8688
0.03261	0.70833					0.04015	0.86933
0.03265	0.71111					0.0402	0.87167
0.03269	0.71333					0.04025	0.87167
0.03274	0.71639					0.0403	0.87349
0.03278	0.71917					0.04035	0.87557
0.03282	0.72222					0.0404	0.87792
0.03286	0.72472					0.04045	0.87974
0.0329	0.72722					0.0405	0.8813
0.03294	0.72972					0.04056	0.88391
0.03299	0.73278					0.04061	0.88573
0.03303	0.73583					0.04066	0.88781
0.03307	0.73778					0.04071	0.88963
0.03311	0.74056					0.04076	0.89172
0.03315	0.74306					0.04081	0.89406
0.03319	0.74528					0.04086	0.89588
0.03324	0.74833					0.04091	0.8977
0.03328	0.75111					0.04097	0.89953
0.03332	0.75278					0.04102	0.90187
0.03336	0.75611					0.04107	0.90395
0.0334	0.75806					0.04112	0.90604
0.03344	0.76083					0.04117	0.90838
0.03349	0.76278					0.04122	0.90994
0.03353	0.76583					0.04127	0.91228
0.03357	0.76861					0.04133	0.91385
0.03361	0.77083					0.04138	0.91671
0.03365	0.77389					0.04143	0.91905
0.03369	0.77639					0.04148	0.92114
0.03374	0.77889					0.04153	0.92322
0.03378	0.78111					0.04158	0.92556
0.03382	0.78222					0.04163	0.92791
0.03386	0.7825					0.04168	0.92999
0.0339	0.78417					0.04174	0.93233
0.03394	0.78611					0.04179	0.93415
0.03399	0.78694					0.04184	0.93624
0.03403	0.78972					0.04189	0.93754
0.03407	0.79					0.04194	0.94014
0.03411	0.79139					0.04199	0.94196
0.03415	0.79333					0.04204	0.94431
0.03419	0.79583					0.04209	0.94587
0.03424	0.79972					0.04215	0.94769
0.03428	0.80278					0.0422	0.94978
0.03432	0.805					0.04225	0.9516
0.03436	0.80806					0.0423	0.95316
0.0344	0.81083					0.04235	0.95524
0.03444	0.81389					0.0424	0.95785
0.03449	0.81722					0.04245	0.95941
0.03453	0.82					0.0425	0.96097
0.03457	0.8225					0.04256	0.96279
0.03461	0.82528					0.04261	0.96514
0.03465	0.82833					0.04266	0.9667
0.03469	0.83111					0.04271	0.96852
0.03474	0.83389					0.04276	0.97008
0.03478	0.83611					0.04281	0.97295
0.03482	0.83917					0.04286	0.97425
0.03486	0.84167					0.04291	0.97581
0.0349	0.84278					0.04297	0.97685
0.03494	0.84556					0.04302	0.97867
0.03498	0.8475					0.04307	0.97998
0.03503	0.85056					0.04312	0.9818
0.03507	0.85389					0.04317	0.9831
0.03511	0.85722					0.04322	0.9844
0.03515	0.86028					0.04327	0.98544
0.03519	0.86333					0.04333	0.98753
0.03524	0.86583					0.04338	0.98883
0.03528	0.86972					0.04343	0.99091
0.03532	0.87306					0.04348	0.99221
0.03536	0.87667					0.04353	0.99351
0.0354	0.87972					0.04358	0.99482
0.03544	0.88278					0.04363	0.99612
0.03549	0.88611					0.04368	0.99768
0.03553	0.88889					0.04374	0.99768
0.03557	0.89111					0.04379	0.9995
0.03561	0.89389					0.04384	1.00133
0.03565	0.89694					0.04389	1.00185
0.03569	0.89972					0.04394	1.00315
0.03573	0.90278					0.04399	1.00419
0.03578	0.90556					0.04404	1.00601
0.03582	0.90833					0.04409	1.00705
0.03586	0.91111					0.04415	1.00809
0.0359	0.91333					0.0442	1.00966
0.03594	0.91611					0.04425	1.01122
0.03599	0.91806					0.0443	1.01278
0.03603	0.91972					0.04435	1.01356
0.03607	0.92306					0.0444	1.01512
0.03611	0.925					0.04445	1.01669
0.03615	0.9275					0.0445	1.01825
0.03619	0.93					0.04456	1.01903
0.03624	0.93361					0.04461	1.02033
0.03628	0.9375					0.04466	1.02111
0.03632	0.93917					0.04471	1.02189
0.03636	0.94056					0.04476	1.02346
0.0364	0.94417					0.04481	1.02528
0.03644	0.94639					0.04486	1.02658
0.03648	0.94889					0.04491	1.02736
0.03653	0.95111					0.04497	1.02892
0.03657	0.95278					0.04502	1.03022
0.03661	0.95222					0.04507	1.03153
0.03665	0.95194					0.04512	1.03283
0.03669	0.95278					0.04517	1.03335
0.03673	0.95611					0.04522	1.03491
0.03678	0.95861					0.04527	1.03647
0.03682	0.96					0.04533	1.03673
0.03686	0.96194					0.04538	1.03908
0.0369	0.96472					0.04543	1.03934
0.03694	0.96722					0.04548	1.04142
0.03699	0.96917					0.04553	1.04168
0.03703	0.97111					0.04558	1.0435
0.03707	0.97417					0.04563	1.04428
0.03711	0.97472					0.04568	1.04533
0.03715	0.97472					0.04574	1.04559
0.03719	0.97694					0.04579	1.04793
0.03724	0.97806					0.04584	1.04897
0.03728	0.98083					0.04589	1.05001
0.03732	0.98278					0.04594	1.05027
0.03736	0.98472					0.04599	1.05183
0.0374	0.98694					0.04604	1.0534
0.03744	0.98917					0.04609	1.05392
0.03748	0.99083					0.04615	1.056
0.03753	0.9925					0.0462	1.05704
0.03757	0.99556					0.04625	1.05704
0.03761	0.99778					0.0463	1.05782
0.03765	1.00056					0.04635	1.05912
0.03769	1.00278					0.0464	1.06095
0.03774	1.005					0.04645	1.06147
0.03778	1.0075					0.0465	1.06407
0.03782	1.00889					0.04656	1.06433
0.03786	1.01083					0.04661	1.06433
0.0379	1.0125					0.04666	1.06485
0.03794	1.01583					0.04671	1.06615
0.03798	1.01778					0.04676	1.06615
0.03803	1.01889					0.04681	1.06824
0.03807	1.01889					0.04686	1.06902
0.03811	1.01889					0.04691	1.07032
0.03815	1.01889					0.04697	1.07162
0.03819	1.01889					0.04702	1.07162
0.03823	1.02056					0.04707	1.07344
0.03828	1.02167					0.04712	1.07553
0.03832	1.02389					0.04717	1.07657
0.03836	1.02556					0.04722	1.07735
0.0384	1.02833					0.04727	1.07865
0.03844	1.03056					0.04733	1.07943
0.03849	1.03083					0.04738	1.08021
0.03853	1.03222					0.04743	1.08125
0.03857	1.03222					0.04748	1.0823
0.03861	1.03417					0.04753	1.08308
0.03865	1.03472					0.04758	1.08464
0.03869	1.03611					0.04763	1.0849
0.03873	1.03778					0.04768	1.08698
0.03878	1.03972					0.04774	1.08724
0.03882	1.04139					0.04779	1.0888
0.03886	1.04333					0.04784	1.09011
0.0389	1.04472					0.04789	1.09089
0.03894	1.04667					0.04794	1.09089
0.03898	1.04806					0.04799	1.09245
0.03903	1.05					0.04804	1.09323
0.03907	1.05056					0.04809	1.09505
0.03911	1.05111					0.04815	1.09662
0.03915	1.05278					0.0482	1.09688
0.03919	1.05333					0.04825	1.09714
0.03924	1.05472					0.0483	1.09792
0.03928	1.05639					0.04835	1.09922
0.03932	1.0575					0.0484	1.10078
0.03936	1.05972					0.04845	1.10208
0.0394	1.06111					0.0485	1.10312
0.03944	1.06111					0.04856	1.10417
0.03948	1.06278					0.04861	1.10469
0.03953	1.06333					0.04866	1.10495
0.03957	1.06556					0.04871	1.10547
0.03961	1.06583					0.04876	1.10677
0.03965	1.06722					0.04881	1.10807
0.03969	1.06778					0.04886	1.10885
0.03973	1.07					0.04891	1.10885
0.03978	1.07056					0.04897	1.11093
0.03982	1.07222					0.04902	1.11172
0.03986	1.07361					0.04907	1.1125
0.0399	1.075					0.04912	1.11354
0.03994	1.07694					0.04917	1.11484
0.03999	1.07833					0.04922	1.11536
0.04003	1.08					0.04927	1.11692
0.04007	1.08083					0.04933	1.11692
0.04011	1.0825					0.04938	1.11849
0.04015	1.08361					0.04943	1.11875
0.04019	1.08528					0.04948	1.11901
0.04023	1.08611					0.04953	1.11979
0.04028	1.08694					0.04958	1.12083
0.04032	1.08833					0.04963	1.12083
0.04036	1.09028					0.04969	1.12239
0.0404	1.09167					0.04974	1.12265
0.04044	1.0925					0.04979	1.12499
0.04049	1.09444					0.04984	1.12499
0.04053	1.095					0.04989	1.12525
0.04057	1.09778					0.04994	1.12682
0.04061	1.09861					0.04999	1.12734
0.04065	1.09861					0.05004	1.1289
0.04069	1.09917					0.0501	1.12994
0.04074	1.10056					0.05015	1.1302
0.04078	1.10194					0.0502	1.1315
0.04082	1.1025					0.05025	1.1315
0.04086	1.10278					0.0503	1.13359
0.0409	1.10417					0.05035	1.13411
0.04094	1.10306					0.0504	1.13541
0.04099	1.10333					0.05045	1.13619
0.04103	1.10333					0.05051	1.13723
0.04107	1.10278					0.05056	1.13827
0.04111	1.10139					0.05061	1.13957
0.04115	1.10111					0.05066	1.13983
0.04119	1.10111					0.05071	1.1414
0.04124	1.10111					0.05076	1.14166
0.04128	1.10111					0.05081	1.144
0.04132	1.10111					0.05086	1.144
0.04136	1.10111					0.05092	1.14504
0.0414	1.10139					0.05097	1.14608
0.04144	1.10306					0.05102	1.14712
0.04149	1.10389					0.05107	1.14764
0.04153	1.10389					0.05112	1.14895
0.04157	1.10389					0.05117	1.14973
0.04161	1.10417					0.05122	1.15155
0.04165	1.10583					0.05127	1.15207
0.04169	1.10639					0.05133	1.15363
0.04174	1.10806					0.05138	1.15467
0.04178	1.10944					0.05143	1.15467
0.04182	1.11					0.05148	1.1565
0.04186	1.11					0.05153	1.15572
0.0419	1.1125					0.05158	1.1552
0.04194	1.1125					0.05163	1.15676
0.04198	1.11306					0.05169	1.1578
0.04203	1.11472					0.05174	1.15858
0.04207	1.11444					0.05179	1.15988
0.04211	1.10806					0.05184	1.16118
0.04215	1.10194					0.05189	1.16222
0.04219	1.09806					0.05194	1.16327
0.04224	1.09361					0.05199	1.16353
0.04228	1.08778					0.05204	1.16353
0.04232	1.06917					0.0521	1.16379
0.04236	1.06194					0.05215	1.16457
0.0424	1.055					0.0522	1.16665
0.04244	0.97333					0.05225	1.16691
0.04249	0.89					0.0523	1.16821
0.04253	0.88917					0.05235	1.16873
0.04257	0.89028					0.0524	1.17004
0.04261	0.8925					0.05245	1.17134
0.04265	0.89639					0.05251	1.17264
0.04269	0.89944					0.05256	1.17342
0.04273	0.90194					0.05261	1.17368
0.04278	0.90444					0.05266	1.17524
0.04282	0.90778					0.05271	1.17628
0.04286	0.91139					0.05276	1.17759
0.0429	0.91472					0.05281	1.17863
0.04294	0.91861					0.05286	1.17993
0.04299	0.92056					0.05292	1.18071
0.04303	0.92361					0.05297	1.18097
0.04307	0.92639					0.05302	1.18279
0.04311	0.92944					0.05307	1.18331
0.04315	0.93139					0.05312	1.18305
0.04319	0.93444					0.05317	1.18305
0.04323	0.93667					0.05322	1.18305
0.04328	0.93944					0.05327	1.18305
0.04332	0.94111					0.05333	1.18331
0.04336	0.94278					0.05338	1.1854
0.0434	0.945					0.05343	1.1854
0.04344	0.94778					0.05348	1.1867
0.04349	0.94917					0.05353	1.18774
0.04353	0.95167					0.05358	1.18982
0.04357	0.95444					0.05363	1.19086
0.04361	0.95583					0.05369	1.19164
0.04365	0.95861					0.05374	1.19295
0.04369	0.96083					0.05379	1.19451
0.04374	0.96361					0.05384	1.19477
0.04378	0.96528					0.05389	1.19607
0.04382	0.9675					0.05394	1.19737
0.04386	0.97					0.05399	1.19815
0.0439	0.97167					0.05404	1.19972
0.04394	0.9725					0.0541	1.20076
0.04398	0.9725					0.05415	1.20206
0.04403	0.97444					0.0542	1.20232
0.04407	0.97639					0.05425	1.20466
0.04411	0.97472					0.0543	1.2057
0.04415	0.97222					0.05435	1.20649
0.04419	0.97139					0.0544	1.20753
0.04424	0.96778					0.05445	1.20909
0.04428	0.96611					0.05451	1.20961
0.04432	0.96778					0.05456	1.21117
0.04436	0.96944					0.05461	1.21143
0.0444	0.97111					0.05466	1.21273
0.04444	0.97278					0.05471	1.21299
0.04449	0.97528					0.05476	1.21482
0.04453	0.97694					0.05481	1.21482
0.04457	0.97833					0.05486	1.2156
0.04461	0.98056					0.05492	1.21664
0.04465	0.98222					0.05497	1.21768
0.04469	0.985					0.05502	1.21846
0.04474	0.98639					0.05507	1.21976
0.04478	0.98861					0.05512	1.2208
0.04482	0.99083					0.05517	1.22159
0.04486	0.99278					0.05522	1.22289
0.0449	0.99361					0.05527	1.22393
0.04494	0.99528					0.05533	1.22523
0.04498	0.99528					0.05538	1.22523
0.04503	0.99556					0.05543	1.22705
0.04507	0.99667					0.05548	1.22862
0.04511	0.99833					0.05553	1.22888
0.04515	0.99889					0.05558	1.2294
0.04519	1.00028					0.05563	1.2307
0.04524	1.0025					0.05569	1.23122
0.04528	1.00306					0.05574	1.23278
0.04532	1.00583					0.05579	1.23278
0.04536	1.00722					0.05584	1.23278
0.0454	1.00889					0.05589	1.2333
0.04544	1.01111					0.05594	1.23434
0.04549	1.01278					0.05599	1.23486
0.04553	1.01417					0.05604	1.23617
0.04557	1.01611					0.0561	1.23643
0.04561	1.01667					0.05615	1.23825
0.04565	1.01861					0.0562	1.23877
0.04569	1.02028					0.05625	1.24007
0.04573	1.02167					0.0563	1.24007
0.04578	1.02333					0.05635	1.24085
0.04582	1.02528					0.0564	1.23669
0.04586	1.0275					0.05645	1.23408
0.0459	1.02861					0.05651	1.2333
0.04594	1.02944					0.05656	1.23304
0.04599	1.03111					0.05661	1.23304
0.04603	1.03306					0.05666	1.23278
0.04607	1.03389					0.05671	1.23278
0.04611	1.03583					0.05676	1.23174
0.04615	1.03778					0.05681	1.2307
0.04619	1.03889					0.05686	1.23044
0.04623	1.03944					0.05692	1.23044
0.04628	1.04167					0.05697	1.23044
0.04632	1.04361					0.05702	1.23122
0.04636	1.045					0.05707	1.23252
0.0464	1.04639					0.05712	1.23252
0.04644	1.04778					0.05717	1.23408
0.04648	1.04944					0.05722	1.2346
0.04653	1.05056					0.05727	1.23617
0.04657	1.05194					0.05733	1.23617
0.04661	1.05361					0.05738	1.23721
0.04665	1.05556					0.05743	1.23851
0.04669	1.05667					0.05748	1.23981
0.04673	1.05806					0.05753	1.24111
0.04678	1.05806					0.05758	1.24215
0.04682	1.06					0.05763	1.2432
0.04686	1.06194					0.05769	1.24476
0.0469	1.06194					0.05774	1.24554
0.04694	1.06389					0.05779	1.24736
0.04698	1.06417					0.05784	1.24866
0.04703	1.06583					0.05789	1.24892
0.04707	1.06583					0.05794	1.25049
0.04711	1.06722					0.05799	1.25101
0.04715	1.06778					0.05804	1.25231
0.04719	1.06778					0.0581	1.25309
0.04724	1.06917					0.05815	1.25465
[truncated: 319 more rows]

## Sheet: Figure S19d
Strain	Stress (Mpa)		Strain	Stress (Mpa)		Strain	Stress (Mpa)
[truncated: 982 more rows]

[truncated: 3 more sheets: Figure S20b, Figure S22a, Figure S22b]
